# Supplementary material for: Cortical feedback loops bind distributed representations of working memory
Source: Nature. 2022 Jul 27;608(7922):381–9. doi: 10.1038/s41586-022-05014-3 (PMC9365695; doi:10.1038/s41586-022-05014-3)
Supplement: Supplementary file 3 — Source Data Fig. 1 [file 41586_2022_5014_MOESM3_ESM.xlsx]

## Sheet: Behaviour and optogenetics
Mouse	Session	Task (1 = Discrimination, 2 = WM)	Type (1 = 0d cue, 2 = -45d cue, 3 = +45d cue, 4 = 90d probe, 5 = -45d target, 6 = +45d target)	DelayDuration (ms)	Response	ReactionTime	LickAbort (response during delay)	HaltAbort (< 5cm/s during delay)	MaskOnset (1 = delay onset, 2 = delay end, 3 = stimulus onset)	LaserOnset (1 = delay onset, 2 = delay end, 3 = stimulus onset)	LaserTarget (1 = contralateral AM, 2 = contralateral M2, 3 = contralateral S1, 4 = contralateral V1, 5 = ipsilateral AM, 6 = ipsilateral M2, 7 = bilateral AM, 8 = bilateral M2, 9 = bilateral S1, 10 = contralateral AM and M2, 11 = contralateral M2 and S1, 12 = contralateral S1 and AM)
6	1	2	3	1650			FALSE	FALSE	0	0	0
6	1	2	3	1333			FALSE	FALSE	0	0	0
6	1	2	3	1266			FALSE	FALSE	0	0	0
6	1	2	3	1200			FALSE	FALSE	0	0	0
6	1	2	3	1017			FALSE	FALSE	0	0	0
6	1	2	3	2083			FALSE	FALSE	0	0	0
6	1	2	3	2017			FALSE	FALSE	0	0	0
6	1	2	4	899			FALSE	FALSE	0	0	0
6	1	2	3	816			FALSE	FALSE	0	0	0
6	1	2	3	1000			FALSE	FALSE	0	0	0
6	1	2	4	2484			FALSE	FALSE	0	0	0
6	1	2	3	1400			FALSE	FALSE	0	0	0
6	1	2	5	883	1	350	FALSE	FALSE	0	0	0
6	1	2	2	999			FALSE	FALSE	0	0	0
6	1	2	6	4783			TRUE	TRUE	0	0	0
6	1	2	3	883			FALSE	FALSE	0	0	0
6	1	2	3	2266			FALSE	FALSE	0	0	0
6	1	2	3	1032			FALSE	FALSE	0	0	0
6	1	2	3	3666			FALSE	TRUE	0	0	0
6	1	2	3	2483			TRUE	TRUE	0	0	0
6	1	2	3	2149			FALSE	FALSE	0	0	0
6	1	2	3	2650			TRUE	TRUE	0	0	0
6	1	2	3	933			FALSE	FALSE	0	0	0
6	1	2	3	2001			FALSE	FALSE	0	0	0
6	1	2	3	1233			FALSE	FALSE	0	0	0
6	1	2	5	1566	1	367	FALSE	FALSE	0	0	0
6	1	2	2	2484			FALSE	FALSE	0	0	0
6	1	2	2	1167	1	300	FALSE	FALSE	0	0	0
6	1	2	2	1583			FALSE	FALSE	0	0	0
6	1	2	2	5167			FALSE	TRUE	0	2	10
6	1	2	4	3532			FALSE	TRUE	0	0	0
6	1	2	2	2883	1	283	FALSE	FALSE	0	0	0
6	1	2	2	917			FALSE	FALSE	0	2	1
6	1	2	2	1383			FALSE	FALSE	0	0	0
6	1	2	4	999			FALSE	FALSE	0	0	0
6	1	2	2	1666			FALSE	FALSE	0	0	0
6	1	2	4	933			FALSE	FALSE	0	1	1
6	1	2	2	1883			FALSE	FALSE	0	0	0
6	1	2	2	3733			FALSE	FALSE	0	0	0
6	1	2	4	1699			FALSE	FALSE	0	1	12
6	1	2	2	3033			FALSE	FALSE	0	0	0
6	1	2	2	866			FALSE	FALSE	0	0	0
6	1	2	2	833			FALSE	FALSE	0	0	0
6	1	2	2	1316			FALSE	FALSE	0	0	0
6	1	2	2	1101			FALSE	FALSE	0	2	10
6	1	2	2	1167			FALSE	FALSE	0	0	0
6	1	2	2	983			FALSE	FALSE	0	0	0
6	1	2	2	1882			FALSE	FALSE	0	0	0
6	1	2	2	3216	1	200	TRUE	TRUE	0	0	0
6	1	2	2	1699			TRUE	TRUE	0	0	0
6	1	2	2	883	1	900	FALSE	FALSE	0	0	0
6	1	2	2	2099			FALSE	FALSE	0	0	0
6	1	2	2	950			FALSE	FALSE	0	0	0
6	1	2	2	1000			FALSE	FALSE	0	0	0
6	1	2	2	1799			FALSE	FALSE	0	0	0
6	1	2	2	1466			FALSE	FALSE	0	0	0
6	1	2	2	883			FALSE	FALSE	0	0	0
6	1	2	2	1033	1	483	FALSE	FALSE	0	0	0
6	1	2	2	2667			FALSE	FALSE	0	0	0
6	1	2	2	983			FALSE	FALSE	0	0	0
6	1	2	2	1451			FALSE	FALSE	0	0	0
6	1	2	6	4433	1	533	FALSE	TRUE	0	1	3
6	1	2	3	833			FALSE	FALSE	0	0	0
6	1	2	3	2501			FALSE	FALSE	0	0	0
6	1	2	3	1516			FALSE	FALSE	0	0	0
6	1	2	5	1383			FALSE	FALSE	0	0	0
6	1	2	2	866			FALSE	FALSE	0	0	0
6	1	2	2	1033			FALSE	FALSE	0	0	0
6	1	2	2	1516			FALSE	FALSE	0	1	1
6	1	2	2	1283			FALSE	FALSE	0	0	0
6	1	2	2	933			FALSE	FALSE	0	0	0
6	1	2	6	851	1	700	FALSE	FALSE	0	0	0
6	1	2	3	1216			FALSE	FALSE	0	0	0
6	1	2	3	2033			FALSE	FALSE	0	3	1
6	1	2	3	1966			FALSE	FALSE	0	0	0
6	1	2	3	1083			FALSE	FALSE	0	0	0
6	1	2	3	917			FALSE	FALSE	0	1	11
6	1	2	3	1499			FALSE	FALSE	0	0	0
6	1	2	3	2083			FALSE	FALSE	0	0	0
6	1	2	5	816	1	384	FALSE	FALSE	0	0	0
6	1	2	2	1099			FALSE	FALSE	0	0	0
6	1	2	2	3949			FALSE	FALSE	0	0	0
6	1	2	2	4800			FALSE	TRUE	0	0	0
6	1	2	6	850	1	450	FALSE	FALSE	0	0	0
6	1	2	3	1700			FALSE	FALSE	0	0	0
6	1	2	4	2017			TRUE	TRUE	0	1	3
6	1	2	3	3166	1	350	TRUE	TRUE	0	0	0
6	1	2	3	1233			FALSE	FALSE	0	3	1
6	1	2	3	900			FALSE	FALSE	0	0	0
6	1	2	3	1516			FALSE	FALSE	0	0	0
6	1	2	5	2283	1	450	FALSE	FALSE	0	0	0
6	1	2	2	1866			FALSE	FALSE	0	0	0
6	1	2	2	917			FALSE	FALSE	0	1	3
6	1	2	2	1133	1	734	FALSE	FALSE	0	0	0
6	1	2	6	1033			FALSE	FALSE	0	3	12
6	1	2	3	1217			FALSE	FALSE	0	0	0
6	1	2	3	1700			FALSE	FALSE	0	0	0
6	1	2	3	1200			FALSE	FALSE	0	0	0
6	1	2	3	1766			FALSE	FALSE	0	2	11
6	1	2	3	1016			FALSE	FALSE	0	0	0
6	1	2	3	1066			FALSE	FALSE	0	0	0
6	1	2	3	1966			FALSE	FALSE	0	2	2
6	1	2	3	2616	1	833	FALSE	FALSE	0	0	0
6	1	2	3	916			FALSE	FALSE	0	0	0
6	1	2	4	2233			FALSE	FALSE	0	2	1
6	1	2	3	1433	1	384	FALSE	FALSE	0	0	0
6	1	2	3	1800			FALSE	FALSE	0	0	0
6	1	2	5	1166	1	467	FALSE	FALSE	0	2	12
6	1	2	2	1416			FALSE	FALSE	0	0	0
6	1	2	4	1616			FALSE	FALSE	0	0	0
6	1	2	2	1949	1	285	TRUE	TRUE	0	0	0
6	1	2	2	1333			FALSE	FALSE	0	0	0
6	1	2	2	1183			FALSE	FALSE	0	0	0
6	1	2	2	1233	1	516	FALSE	FALSE	0	0	0
6	1	2	2	2300			FALSE	FALSE	0	0	0
6	1	2	2	883	1	500	FALSE	FALSE	0	0	0
6	1	2	2	3999			FALSE	FALSE	0	0	0
6	1	2	2	1217			FALSE	FALSE	0	0	0
6	1	2	2	1066			FALSE	FALSE	0	0	0
6	1	2	2	1066			FALSE	FALSE	0	0	0
6	1	2	2	1416			FALSE	FALSE	0	0	0
6	1	2	2	11166			FALSE	TRUE	0	2	2
6	1	2	2	2317			FALSE	TRUE	0	0	0
6	1	2	2	1033			FALSE	FALSE	0	3	3
6	1	2	2	1766			FALSE	FALSE	0	0	0
6	1	2	2	1133	1	300	FALSE	FALSE	0	0	0
6	1	2	6	1983	1	484	FALSE	FALSE	0	0	0
6	1	2	3	1283			FALSE	FALSE	0	0	0
6	1	2	3	1832	1	950	FALSE	FALSE	0	0	0
6	1	2	3	1333			FALSE	FALSE	0	1	1
6	1	2	4	2167			FALSE	FALSE	0	0	0
6	1	2	3	1900	1	783	FALSE	FALSE	0	0	0
6	1	2	3	1683			FALSE	FALSE	0	0	0
6	1	2	3	2583			FALSE	FALSE	0	1	11
6	1	2	3	983			FALSE	FALSE	0	0	0
6	1	2	3	899			FALSE	FALSE	0	0	0
6	1	2	3	2732			FALSE	FALSE	0	0	0
6	1	2	3	2967			FALSE	TRUE	0	0	0
6	1	2	4	12632			TRUE	TRUE	0	0	0
6	1	2	3	1582	1	400	FALSE	FALSE	0	0	0
6	1	2	3	1166			FALSE	FALSE	0	0	0
6	1	2	3	1400			FALSE	FALSE	0	0	0
6	1	2	3	1500			FALSE	FALSE	0	0	0
6	1	2	3	1450			FALSE	FALSE	0	1	12
6	1	2	3	950			FALSE	FALSE	0	0	0
6	1	2	3	832			FALSE	FALSE	0	0	0
6	1	2	3	1766			FALSE	FALSE	0	1	3
6	1	2	5	899	1	384	FALSE	FALSE	0	0	0
6	1	2	2	1334			FALSE	FALSE	0	0	0
6	1	2	2	2433			FALSE	FALSE	0	0	0
6	1	2	2	2267	1	366	FALSE	FALSE	0	3	3
6	1	2	2	1850			FALSE	FALSE	0	0	0
6	1	2	2	2051	1	350	FALSE	FALSE	0	0	0
6	1	2	2	1266			FALSE	FALSE	0	0	0
6	1	2	2	883			FALSE	FALSE	0	0	0
6	1	2	4	3650			FALSE	FALSE	0	0	0
6	1	2	2	1217			FALSE	FALSE	0	0	0
6	1	2	2	1217			FALSE	FALSE	0	0	0
6	1	2	4	2050			FALSE	FALSE	0	0	0
6	1	2	2	1000	1	450	FALSE	FALSE	0	0	0
6	1	2	2	2001			FALSE	FALSE	0	2	12
6	1	2	2	1450			FALSE	FALSE	0	0	0
6	1	2	2	2200			FALSE	FALSE	0	0	0
6	1	2	6	833	1	700	FALSE	FALSE	0	0	0
6	1	2	3	1984			FALSE	FALSE	0	1	12
6	1	2	3	1033			FALSE	FALSE	0	0	0
6	1	2	3	2316			TRUE	TRUE	0	0	0
6	1	2	3	1283			FALSE	FALSE	0	0	0
6	1	2	3	2584			FALSE	FALSE	0	0	0
6	1	2	3	1099			FALSE	FALSE	0	0	0
6	1	2	3	900			FALSE	FALSE	0	0	0
6	1	2	3	2366			TRUE	TRUE	0	0	0
6	1	2	3	1383			FALSE	FALSE	0	0	0
6	1	2	5	3083			FALSE	TRUE	0	0	0
6	1	2	2	883			FALSE	FALSE	0	0	0
6	1	2	6	1199			FALSE	FALSE	0	0	0
6	1	2	3	9982			TRUE	TRUE	0	0	0
6	1	2	3	2934			TRUE	TRUE	0	0	0
6	1	2	3	1733	1	533	FALSE	FALSE	0	0	0
6	1	2	3	867			FALSE	FALSE	0	0	0
6	1	2	3	1100			FALSE	FALSE	0	0	0
6	1	2	3	1399			FALSE	FALSE	0	0	0
6	1	2	3	1083			FALSE	FALSE	0	0	0
6	1	2	3	933			FALSE	FALSE	0	0	0
6	1	2	3	2399			FALSE	FALSE	0	0	0
6	1	2	3	2283			FALSE	FALSE	0	0	0
6	1	2	4	1817			TRUE	TRUE	0	1	10
6	1	2	3	833			FALSE	FALSE	0	0	0
6	1	2	3	1849			FALSE	FALSE	0	3	2
6	1	2	3	1166			FALSE	FALSE	0	0	0
6	1	2	3	1416			FALSE	FALSE	0	0	0
6	1	2	3	1867			FALSE	FALSE	0	0	0
6	1	2	3	1150			FALSE	FALSE	0	1	10
6	1	2	3	1233			FALSE	FALSE	0	0	0
6	1	2	3	2050			FALSE	FALSE	0	0	0
6	1	2	3	1517			FALSE	FALSE	0	0	0
6	1	2	4	1517			FALSE	FALSE	0	0	0
6	1	2	3	2950	1	966	FALSE	FALSE	0	0	0
6	1	2	3	1366			FALSE	FALSE	0	0	0
6	1	2	3	1051			FALSE	FALSE	0	0	0
6	1	2	3	1116			FALSE	FALSE	0	0	0
6	1	2	4	933			FALSE	FALSE	0	0	0
6	1	2	3	1933			FALSE	FALSE	0	0	0
6	1	2	5	1266	1	600	FALSE	FALSE	0	0	0
6	1	2	2	1449			FALSE	FALSE	0	2	1
6	1	2	2	950			FALSE	FALSE	0	0	0
6	1	2	2	1249			FALSE	FALSE	0	2	1
6	1	2	2	917			FALSE	FALSE	0	0	0
6	1	2	2	1249			FALSE	FALSE	0	0	0
6	1	2	2	1683			FALSE	FALSE	0	0	0
6	1	2	4	1233			FALSE	FALSE	0	0	0
6	1	2	2	1599			FALSE	FALSE	0	0	0
6	1	2	2	2300			TRUE	TRUE	0	2	2
6	1	2	2	1017			FALSE	FALSE	0	0	0
6	1	2	2	1516			TRUE	FALSE	0	0	0
6	1	2	2	1016			FALSE	FALSE	0	0	0
6	1	2	2	1049			FALSE	FALSE	0	0	0
6	1	2	2	1167			FALSE	FALSE	0	0	0
6	1	2	2	3933	1	233	FALSE	TRUE	0	1	11
6	1	2	2	3633			FALSE	FALSE	0	0	0
6	1	2	2	2016			FALSE	FALSE	0	0	0
6	1	2	2	1983			FALSE	FALSE	0	0	0
6	1	2	2	1349			FALSE	FALSE	0	0	0
6	1	2	2	917			FALSE	FALSE	0	0	0
6	1	2	2	833			FALSE	FALSE	0	0	0
6	1	2	2	2866			FALSE	FALSE	0	0	0
6	1	2	2	1683			FALSE	FALSE	0	0	0
6	1	2	2	1499			FALSE	FALSE	0	0	0
6	1	2	2	7399			TRUE	TRUE	0	0	0
6	1	2	2	1033			FALSE	FALSE	0	3	3
6	1	2	2	883			FALSE	FALSE	0	0	0
6	1	2	2	1532			FALSE	FALSE	0	0	0
6	1	2	2	2033			FALSE	FALSE	0	3	11
6	1	2	4	1599			FALSE	FALSE	0	0	0
6	1	2	2	1050			FALSE	FALSE	0	2	3
6	1	2	2	2483			FALSE	FALSE	0	0	0
6	1	2	2	1783			FALSE	FALSE	0	0	0
6	1	2	2	3450			FALSE	FALSE	0	3	1
6	1	2	2	866			FALSE	FALSE	0	0	0
6	1	2	2	1582			FALSE	FALSE	0	0	0
6	1	2	2	883			FALSE	FALSE	0	0	0
6	1	2	2	1966			FALSE	FALSE	0	0	0
6	1	2	2	900			FALSE	FALSE	0	3	11
6	1	2	6	884	1	733	FALSE	FALSE	0	0	0
6	1	2	3	1816			FALSE	FALSE	0	0	0
6	1	2	4	1833			FALSE	FALSE	0	0	0
6	1	2	3	2234	1	800	FALSE	FALSE	0	2	10
6	1	2	3	1900			FALSE	TRUE	0	0	0
6	1	2	3	1333			FALSE	FALSE	0	3	11
6	1	2	4	2216			FALSE	FALSE	0	0	0
6	1	2	3	1733	1	549	FALSE	FALSE	0	0	0
6	1	2	3	1583			FALSE	FALSE	0	0	0
6	1	2	3	1166			FALSE	FALSE	0	0	0
6	1	2	3	1550			FALSE	FALSE	0	0	0
6	1	2	5	3184			FALSE	FALSE	0	0	0
6	1	2	2	3883			FALSE	FALSE	0	0	0
6	1	2	4	933			FALSE	FALSE	0	0	0
6	1	2	2	1766			FALSE	FALSE	0	0	0
6	1	2	2	3133	1	817	FALSE	TRUE	0	0	0
6	1	2	2	1182			FALSE	FALSE	0	0	0
6	1	2	2	2384			FALSE	FALSE	0	0	0
6	1	2	2	933			FALSE	FALSE	0	0	0
6	1	2	2	1633			FALSE	FALSE	0	0	0
6	1	2	2	1999			FALSE	FALSE	0	0	0
6	1	2	2	1016			FALSE	FALSE	0	0	0
6	1	2	2	883			FALSE	FALSE	0	0	0
6	1	2	2	3200			FALSE	FALSE	0	0	0
6	1	2	2	1216			FALSE	FALSE	0	2	12
6	1	2	2	1616			FALSE	FALSE	0	0	0
6	1	2	2	849			FALSE	FALSE	0	0	0
6	1	2	2	1700			FALSE	FALSE	0	0	0
6	1	2	2	1183			FALSE	FALSE	0	0	0
6	1	2	6	3599	1	617	FALSE	TRUE	0	0	0
6	1	2	3	2016			FALSE	FALSE	0	0	0
6	1	2	3	883			FALSE	FALSE	0	0	0
6	1	2	5	1500			FALSE	FALSE	0	0	0
6	1	2	2	1416			FALSE	FALSE	0	0	0
6	1	2	6	1416	1	533	FALSE	FALSE	0	0	0
6	1	2	3	1033			FALSE	FALSE	0	0	0
6	1	2	5	1884	1	766	FALSE	FALSE	0	1	11
6	1	2	2	1216			FALSE	FALSE	0	0	0
6	1	2	2	2849	1	750	FALSE	FALSE	0	0	0
6	1	2	6	833	1	433	FALSE	FALSE	0	0	0
6	1	2	3	1633			FALSE	FALSE	0	0	0
6	1	2	3	949			FALSE	FALSE	0	0	0
6	1	2	3	817			FALSE	FALSE	0	0	0
6	1	2	3	1416			FALSE	FALSE	0	0	0
6	1	2	3	1666			FALSE	FALSE	0	0	0
6	1	2	3	1216	1	550	FALSE	FALSE	0	0	0
6	1	2	4	1200			FALSE	FALSE	0	0	0
6	1	2	3	1901			FALSE	FALSE	0	0	0
6	1	2	3	1766			FALSE	FALSE	0	0	0
6	1	2	4	1716			FALSE	FALSE	0	0	0
6	1	2	3	12967	1	550	FALSE	TRUE	0	0	0
6	1	2	5	1149	1	334	FALSE	FALSE	0	0	0
6	1	2	2	983			FALSE	FALSE	0	0	0
6	1	2	2	916			FALSE	FALSE	0	0	0
6	1	2	2	950			FALSE	FALSE	0	0	0
6	1	2	2	2800			FALSE	FALSE	0	2	11
6	1	2	2	2166	1	384	FALSE	FALSE	0	0	0
6	1	2	2	2767			FALSE	FALSE	0	0	0
6	1	2	2	1667			FALSE	FALSE	0	1	2
6	1	2	2	1733			FALSE	FALSE	0	0	0
6	1	2	2	850			FALSE	FALSE	0	0	0
6	1	2	6	2083	1	568	FALSE	TRUE	0	2	11
6	1	2	3	1433			FALSE	FALSE	0	0	0
6	1	2	5	1483	1	617	FALSE	FALSE	0	1	2
6	1	2	2	949			FALSE	FALSE	0	0	0
6	1	2	2	1466	1	967	FALSE	FALSE	0	0	0
6	1	2	2	916			FALSE	FALSE	0	1	12
6	1	2	6	1016			FALSE	FALSE	0	0	0
6	1	2	3	1000			FALSE	FALSE	0	0	0
6	1	2	3	1183			FALSE	FALSE	0	0	0
6	1	2	3	3567			TRUE	TRUE	0	0	0
6	1	2	3	1766			FALSE	FALSE	0	0	0
6	1	2	3	1667			FALSE	FALSE	0	1	2
6	1	2	3	1199			FALSE	FALSE	0	0	0
6	1	2	3	966			FALSE	FALSE	0	0	0
6	1	2	3	3383			FALSE	TRUE	0	0	0
6	1	2	4	1567			FALSE	FALSE	0	0	0
6	1	2	3	1066	1	684	FALSE	FALSE	0	0	0
6	1	2	4	3283			FALSE	FALSE	0	3	2
6	1	2	3	1333	1	466	FALSE	FALSE	0	0	0
6	1	2	3	949			FALSE	FALSE	0	0	0
6	1	2	3	916			FALSE	FALSE	0	3	3
6	1	2	3	850			FALSE	FALSE	0	0	0
6	1	2	3	1716			FALSE	FALSE	0	0	0
6	1	2	3	1599			FALSE	FALSE	0	0	0
6	1	2	3	3233			FALSE	FALSE	0	2	2
6	1	2	3	2266			FALSE	FALSE	0	0	0
6	1	2	3	899			FALSE	FALSE	0	0	0
6	1	2	4	6416	1	250	FALSE	TRUE	0	2	11
6	1	2	3	1533	1	533	TRUE	FALSE	0	0	0
6	1	2	3	1582	1	284	FALSE	FALSE	0	0	0
6	1	2	3	2316			FALSE	FALSE	0	2	10
6	1	2	3	3649			FALSE	FALSE	0	0	0
6	1	2	3	1849			FALSE	FALSE	0	0	0
6	1	2	3	1234			FALSE	FALSE	0	0	0
6	1	2	3	2283			FALSE	FALSE	0	0	0
6	1	2	3	5366			FALSE	TRUE	0	0	0
6	1	2	3	816			FALSE	FALSE	0	0	0
6	1	2	3	2116			FALSE	FALSE	0	0	0
6	1	2	3	3683			FALSE	FALSE	0	0	0
6	1	2	5	833	1	466	FALSE	FALSE	0	0	0
6	1	2	2	1849			FALSE	FALSE	0	0	0
6	1	2	2	2250			TRUE	TRUE	0	0	0
6	1	2	2	1333	1	300	FALSE	FALSE	0	0	0
6	1	2	2	1317			FALSE	FALSE	0	0	0
6	1	2	4	816			FALSE	FALSE	0	3	2
6	1	2	2	1283			FALSE	FALSE	0	0	0
6	1	2	2	899			FALSE	FALSE	0	0	0
6	1	2	4	1583			FALSE	FALSE	0	0	0
6	1	2	2	1184			FALSE	FALSE	0	0	0
6	1	2	4	1083			FALSE	FALSE	0	2	10
6	1	2	2	2749			FALSE	FALSE	0	0	0
6	1	2	2	3000			TRUE	FALSE	0	0	0
6	1	2	2	2349			FALSE	FALSE	0	0	0
6	1	2	2	6816	1	934	FALSE	TRUE	0	0	0
6	1	2	2	1733			FALSE	FALSE	0	0	0
6	1	2	2	2382			FALSE	FALSE	0	0	0
6	1	2	2	2083			FALSE	FALSE	0	0	0
6	1	2	2	916			FALSE	FALSE	0	0	0
6	1	2	2	1266			FALSE	FALSE	0	2	12
6	1	2	2	1966			FALSE	FALSE	0	0	0
6	1	2	2	867			FALSE	FALSE	0	0	0
6	1	2	2	866			FALSE	FALSE	0	0	0
6	1	2	2	1133			FALSE	FALSE	0	0	0
6	1	2	2	1267			FALSE	FALSE	0	0	0
6	1	2	2	1183			FALSE	FALSE	0	0	0
6	1	2	4	2000			FALSE	FALSE	0	0	0
6	1	2	2	883			FALSE	FALSE	0	0	0
6	1	2	4	2350			FALSE	FALSE	0	0	0
6	1	2	2	2366			FALSE	FALSE	0	0	0
6	1	2	2	1133			FALSE	FALSE	0	0	0
6	1	2	4	1533			FALSE	FALSE	0	2	3
6	1	2	2	4384			FALSE	TRUE	0	0	0
6	1	2	4	950			FALSE	FALSE	0	0	0
6	1	2	2	2733			TRUE	TRUE	0	1	12
6	1	2	2	3367			FALSE	TRUE	0	0	0
6	1	2	2	2600			FALSE	FALSE	0	1	10
6	1	2	2	1033			FALSE	FALSE	0	0	0
6	1	2	2	3366			FALSE	FALSE	0	0	0
6	1	2	2	3500			FALSE	FALSE	0	1	12
6	1	2	2	1283			FALSE	FALSE	0	0	0
6	1	2	2	1133			FALSE	FALSE	0	0	0
6	1	2	2	1282			FALSE	FALSE	0	0	0
6	1	2	2	2599			FALSE	FALSE	0	2	11
6	1	2	2	2332			FALSE	FALSE	0	0	0
6	1	2	2	1116			FALSE	FALSE	0	0	0
6	1	2	4	1600			FALSE	FALSE	0	0	0
6	1	2	2	2282			FALSE	FALSE	0	0	0
6	1	2	6	2182			FALSE	FALSE	0	2	10
6	1	2	3	916			FALSE	FALSE	0	0	0
6	1	2	3	2449	1	617	FALSE	FALSE	0	0	0
6	1	2	3	2133			TRUE	TRUE	0	0	0
6	1	2	3	917			FALSE	FALSE	0	0	0
6	1	2	3	1066			FALSE	FALSE	0	0	0
6	1	2	3	3699	1	950	FALSE	FALSE	0	1	12
6	1	2	4	1350			FALSE	FALSE	0	0	0
6	1	2	3	2783	1	850	FALSE	FALSE	0	0	0
6	1	2	3	3116			FALSE	TRUE	0	0	0
6	1	2	3	3033	1	316	FALSE	TRUE	0	0	0
6	1	2	3	950			FALSE	FALSE	0	0	0
6	1	2	3	1883			FALSE	FALSE	0	0	0
6	1	2	4	3783			TRUE	TRUE	0	0	0
6	1	2	3	2366	1	751	FALSE	TRUE	0	2	3
6	1	2	3	1916			FALSE	FALSE	0	0	0
6	1	2	5	1966	1	400	FALSE	FALSE	0	0	0
6	1	2	2	1817			FALSE	FALSE	0	3	2
6	1	2	2	1116	1	900	FALSE	FALSE	0	0	0
6	1	2	2	2050			FALSE	FALSE	0	0	0
6	1	2	2	1583			FALSE	FALSE	0	0	0
6	1	2	4	866			FALSE	FALSE	0	1	2
6	1	2	2	950	1	350	FALSE	FALSE	0	0	0
6	1	2	2	1232			FALSE	FALSE	0	0	0
6	1	2	6	1350			FALSE	FALSE	0	0	0
6	1	2	3	3033			FALSE	FALSE	0	0	0
6	1	2	3	966			FALSE	TRUE	0	0	0
6	1	2	3	3399	1	417	FALSE	FALSE	0	0	0
6	1	2	3	2199			FALSE	FALSE	0	0	0
6	1	2	3	1333			FALSE	FALSE	0	0	0
6	1	2	3	950			FALSE	FALSE	0	0	0
6	1	2	3	1483			FALSE	FALSE	0	0	0
6	1	2	3	2566			FALSE	FALSE	0	3	2
6	1	2	3	833			FALSE	FALSE	0	0	0
6	1	2	3	1633			FALSE	FALSE	0	0	0
6	1	2	3	1033			FALSE	FALSE	0	0	0
6	1	2	3	950			FALSE	FALSE	0	2	12
6	1	2	3	966			FALSE	FALSE	0	0	0
6	1	2	3	1050			FALSE	FALSE	0	0	0
6	1	2	3	983			FALSE	FALSE	0	0	0
6	1	2	4	1867			FALSE	FALSE	0	0	0
6	1	2	3	883			FALSE	TRUE	0	2	12
6	1	2	3	967			FALSE	FALSE	0	0	0
6	1	2	3	833			FALSE	FALSE	0	0	0
6	1	2	3	1116			FALSE	FALSE	0	0	0
6	1	2	3	1317			FALSE	FALSE	0	0	0
6	1	2	3	3100	1	850	FALSE	FALSE	0	0	0
6	1	2	4	1866			FALSE	FALSE	0	0	0
6	1	2	3	3084	1	467	FALSE	FALSE	0	1	1
6	1	2	3	1216			FALSE	FALSE	0	0	0
6	1	2	3	967			FALSE	FALSE	0	0	0
6	1	2	3	1649			FALSE	FALSE	0	3	12
6	1	2	3	1167			FALSE	FALSE	0	0	0
6	1	2	3	3800			FALSE	FALSE	0	0	0
6	1	2	3	12017			FALSE	TRUE	0	2	11
6	1	2	3	1349			FALSE	FALSE	0	0	0
6	1	2	3	1134			FALSE	FALSE	0	0	0
6	1	2	3	816			FALSE	FALSE	0	3	10
6	1	2	5	1116	1	467	FALSE	FALSE	0	0	0
6	1	2	2	3466			FALSE	FALSE	0	0	0
6	1	2	2	3333			FALSE	FALSE	0	0	0
6	1	2	2	1717	1	316	FALSE	FALSE	0	0	0
6	1	2	2	850			FALSE	FALSE	0	0	0
6	1	2	2	883			FALSE	FALSE	0	1	10
6	1	2	6	1150			FALSE	FALSE	0	0	0
6	1	2	3	1216			FALSE	FALSE	0	0	0
6	1	2	3	1199			FALSE	FALSE	0	1	2
6	1	2	4	1433			FALSE	FALSE	0	0	0
6	1	2	3	1366			FALSE	FALSE	0	0	0
6	1	2	3	2450			FALSE	FALSE	0	0	0
6	1	2	3	833			FALSE	FALSE	0	2	10
6	1	2	3	1133			FALSE	FALSE	0	0	0
6	1	2	3	3200	1	966	FALSE	FALSE	0	0	0
6	1	2	3	1049			FALSE	FALSE	0	0	0
6	1	2	3	3001			FALSE	FALSE	0	0	0
6	1	2	5	866	1	483	FALSE	FALSE	0	0	0
6	1	2	2	950			FALSE	FALSE	0	0	0
6	1	2	2	949			FALSE	FALSE	0	0	0
6	1	2	2	1666			FALSE	FALSE	0	0	0
6	1	2	2	1033			FALSE	FALSE	0	0	0
6	1	2	4	3617			FALSE	TRUE	0	0	0
6	1	2	2	2532	1	450	FALSE	FALSE	0	0	0
6	1	2	2	1566			FALSE	FALSE	0	0	0
6	1	2	6	1816	1	933	FALSE	FALSE	0	0	0
6	1	2	3	1666			FALSE	FALSE	0	0	0
6	1	2	3	5984			FALSE	TRUE	0	0	0
6	1	2	3	3216			TRUE	TRUE	0	2	3
6	1	2	4	2316			FALSE	FALSE	0	0	0
6	1	2	3	1351			FALSE	FALSE	0	0	0
6	1	2	3	1283			FALSE	FALSE	0	0	0
6	1	2	3	7383	1	566	TRUE	TRUE	0	0	0
6	1	2	3	1883	1	849	TRUE	TRUE	0	0	0
6	1	2	3	1649			FALSE	FALSE	0	0	0
6	1	2	3	1617			FALSE	FALSE	0	0	0
6	1	2	3	1551			FALSE	FALSE	0	0	0
6	1	2	3	1833			FALSE	TRUE	0	0	0
6	1	2	3	3900	1	466	FALSE	FALSE	0	0	0
6	1	2	3	1017			FALSE	FALSE	0	1	10
6	1	2	3	1250			FALSE	FALSE	0	0	0
6	1	2	3	1950			FALSE	FALSE	0	0	0
6	1	2	3	3167			FALSE	FALSE	0	0	0
6	1	2	5	1200	1	400	FALSE	FALSE	0	0	0
6	1	2	2	983			FALSE	FALSE	0	0	0
6	1	2	2	1067			FALSE	FALSE	0	2	3
6	1	2	2	3250			FALSE	FALSE	0	0	0
6	1	2	2	1800			FALSE	FALSE	0	0	0
6	1	2	2	1633			FALSE	FALSE	0	3	1
6	1	2	6	1099	1	534	FALSE	FALSE	0	0	0
6	1	2	3	899			FALSE	FALSE	0	0	0
6	1	2	3	1967			FALSE	FALSE	0	0	0
6	1	2	3	1299			FALSE	FALSE	0	0	0
6	1	2	3	866			FALSE	FALSE	0	0	0
6	1	2	3	6783	1	767	FALSE	TRUE	0	0	0
6	1	2	3	2966	1	500	FALSE	FALSE	0	0	0
6	1	2	3	2050			FALSE	FALSE	0	1	3
6	1	2	3	1233			FALSE	FALSE	0	0	0
6	1	2	3	1182			FALSE	FALSE	0	0	0
6	1	2	3	1999			FALSE	FALSE	0	0	0
6	1	2	3	1083			FALSE	FALSE	0	0	0
6	1	2	3	3150			FALSE	FALSE	0	0	0
6	1	2	3	5734			FALSE	TRUE	0	0	0
6	1	2	3	1717			FALSE	FALSE	0	0	0
6	1	2	3	932			FALSE	FALSE	0	0	0
6	1	2	3	1033			FALSE	FALSE	0	1	3
6	1	2	5	1516	1	484	FALSE	FALSE	0	0	0
6	1	2	2	1550			FALSE	FALSE	0	0	0
6	1	2	2	1233			FALSE	FALSE	0	0	0
6	1	2	2	866			FALSE	FALSE	0	0	0
6	1	2	2	2717	1	916	FALSE	FALSE	0	0	0
6	1	2	6	966	1	884	FALSE	FALSE	0	0	0
6	1	2	3	3467			FALSE	FALSE	0	0	0
6	1	2	3	1283			FALSE	FALSE	0	0	0
6	1	2	3	1899			FALSE	FALSE	0	0	0
6	1	2	5	1016	1	333	FALSE	FALSE	0	0	0
6	1	2	2	949			FALSE	FALSE	0	0	0
6	1	2	2	1650			FALSE	FALSE	0	0	0
6	1	2	6	2017			FALSE	FALSE	0	3	2
6	1	2	3	2599			FALSE	TRUE	0	0	0
6	1	2	3	1466			FALSE	FALSE	0	0	0
6	1	2	5	1833	1	317	FALSE	FALSE	0	0	0
6	1	2	2	1216			FALSE	FALSE	0	0	0
6	1	2	2	1333			FALSE	FALSE	0	0	0
6	1	2	2	2950	1	399	FALSE	FALSE	0	0	0
6	1	2	2	2934			FALSE	FALSE	0	0	0
6	1	2	6	2566	1	767	FALSE	FALSE	0	0	0
6	1	2	3	3133			FALSE	FALSE	0	0	0
6	1	2	3	1283			FALSE	FALSE	0	0	0
6	1	2	4	1733			FALSE	FALSE	0	0	0
6	1	2	3	1633	1	450	FALSE	FALSE	0	0	0
6	1	2	3	850			FALSE	FALSE	0	0	0
6	1	2	3	3650			FALSE	FALSE	0	0	0
6	1	2	3	1667			FALSE	FALSE	0	0	0
6	1	2	3	2900	1	400	FALSE	FALSE	0	0	0
6	1	2	3	6267			TRUE	TRUE	0	1	11
6	1	2	3	1649			FALSE	FALSE	0	0	0
6	1	2	3	1783			FALSE	FALSE	0	0	0
6	1	2	5	833	1	383	FALSE	FALSE	0	0	0
6	1	2	2	1833			FALSE	FALSE	0	0	0
6	1	2	2	833	1	400	FALSE	FALSE	0	0	0
6	1	2	2	1066			FALSE	FALSE	0	0	0
6	1	2	2	1499			FALSE	FALSE	0	0	0
6	1	2	2	1566			FALSE	FALSE	0	0	0
6	1	2	4	1966			FALSE	FALSE	0	0	0
6	1	2	2	1067			FALSE	FALSE	0	0	0
6	1	2	6	1167			FALSE	FALSE	0	3	1
6	1	2	3	1833			FALSE	FALSE	0	0	0
6	1	2	3	2316	1	483	FALSE	FALSE	0	0	0
6	1	2	3	3316	1	900	TRUE	TRUE	0	0	0
6	1	2	3	1532			TRUE	FALSE	0	0	0
6	1	2	3	2666			FALSE	FALSE	0	0	0
6	1	2	3	867			FALSE	FALSE	0	0	0
6	1	2	4	816			FALSE	FALSE	0	0	0
6	1	2	3	2100	1	534	FALSE	FALSE	0	0	0
6	1	2	5	1666			FALSE	FALSE	0	3	1
6	1	2	2	1349			FALSE	FALSE	0	0	0
6	1	2	4	2366			FALSE	FALSE	0	0	0
6	1	2	2	2383	1	383	FALSE	FALSE	0	0	0
6	1	2	2	1250	1	383	FALSE	FALSE	0	0	0
6	1	2	2	3699			FALSE	TRUE	0	2	10
6	1	2	2	2100			FALSE	FALSE	0	0	0
6	1	2	6	1383	1	550	FALSE	FALSE	0	0	0
6	1	2	3	866			FALSE	FALSE	0	0	0
6	1	2	4	1433	1	767	FALSE	FALSE	0	0	0
6	1	2	3	2249			TRUE	FALSE	0	0	0
6	1	2	3	3183			TRUE	TRUE	0	0	0
6	1	2	3	833			FALSE	FALSE	0	3	1
6	1	2	3	1750			FALSE	FALSE	0	0	0
6	1	2	3	1183			FALSE	FALSE	0	0	0
6	1	2	5	2083			FALSE	FALSE	0	1	3
6	1	2	2	1083	1	83	FALSE	FALSE	0	0	0
6	1	2	2	1501			FALSE	FALSE	0	0	0
6	1	2	6	2449	1	933	FALSE	FALSE	0	0	0
6	1	2	3	933			FALSE	FALSE	0	0	0
6	1	2	3	1216			FALSE	FALSE	0	0	0
6	1	2	5	867	1	733	FALSE	FALSE	0	2	10
6	1	2	2	1316			FALSE	FALSE	0	0	0
6	1	2	2	1883			FALSE	FALSE	0	0	0
6	1	2	2	2566			FALSE	FALSE	0	0	0
6	1	2	2	1633			FALSE	FALSE	0	0	0
6	1	2	2	1517			FALSE	FALSE	0	0	0
6	1	2	2	867			FALSE	FALSE	0	0	0
6	1	2	6	1716	1	450	FALSE	FALSE	0	0	0
6	1	2	3	916			FALSE	FALSE	0	0	0
6	1	2	4	833			FALSE	FALSE	0	3	12
6	1	2	3	933			FALSE	FALSE	0	0	0
6	1	2	3	1133			FALSE	FALSE	0	0	0
6	1	2	3	2933	1	650	FALSE	FALSE	0	0	0
6	1	2	3	1933			FALSE	FALSE	0	3	1
6	1	2	4	2299			FALSE	FALSE	0	0	0
6	1	2	3	3483	1	567	FALSE	FALSE	0	0	0
6	1	2	4	1216			FALSE	FALSE	0	0	0
6	1	2	3	867			FALSE	FALSE	0	0	0
6	1	2	5	1733	1	350	FALSE	FALSE	0	0	0
6	1	2	2	1000			FALSE	FALSE	0	0	0
6	1	2	2	1483	1	350	FALSE	FALSE	0	1	2
6	1	2	2	2166			TRUE	FALSE	0	0	0
6	1	2	2	2733	1	350	FALSE	FALSE	0	0	0
6	1	2	4	949	1	834	FALSE	FALSE	0	0	0
6	1	2	2	983			FALSE	FALSE	0	0	0
6	1	2	4	833			FALSE	FALSE	0	0	0
6	1	2	2	1783			FALSE	FALSE	0	0	0
6	1	2	2	950			FALSE	FALSE	0	0	0
6	1	2	2	900			FALSE	FALSE	0	0	0
6	1	2	2	2066			FALSE	FALSE	0	0	0
6	1	2	4	1600			FALSE	FALSE	0	0	0
6	1	2	2	983			FALSE	FALSE	0	0	0
6	1	2	2	1467			FALSE	FALSE	0	0	0
6	1	2	2	1016			FALSE	FALSE	0	0	0
6	1	2	2	949			FALSE	FALSE	0	0	0
6	1	2	2	1783			FALSE	FALSE	0	0	0
6	1	2	2	883			FALSE	FALSE	0	0	0
6	1	2	2	7665			TRUE	TRUE	0	0	0
6	1	2	6	2033	1	500	FALSE	FALSE	0	0	0
6	1	2	3	1017			FALSE	FALSE	0	0	0
6	1	2	5	849			FALSE	FALSE	0	0	0
6	1	2	2	1149			FALSE	FALSE	0	0	0
6	1	2	2	916	1	833	FALSE	FALSE	0	0	0
6	1	2	2	883			FALSE	FALSE	0	0	0
6	1	2	2	2150			FALSE	FALSE	0	0	0
6	1	2	2	1283	1	650	FALSE	FALSE	0	0	0
6	1	2	2	2566	1	300	FALSE	FALSE	0	0	0
6	1	2	6	1050	1	700	FALSE	FALSE	0	0	0
6	1	2	3	2633			FALSE	FALSE	0	0	0
6	1	2	3	2199			TRUE	TRUE	0	0	0
6	1	2	5	917	1	666	FALSE	FALSE	0	0	0
6	1	2	2	1216	1	733	FALSE	FALSE	0	0	0
6	1	2	2	1849			FALSE	FALSE	0	0	0
6	1	2	2	1483			FALSE	FALSE	0	0	0
6	1	2	4	1317			FALSE	FALSE	0	0	0
6	1	2	2	1299			FALSE	FALSE	0	0	0
6	1	2	2	2116			TRUE	TRUE	0	1	11
6	1	2	2	3767			FALSE	FALSE	0	0	0
6	1	2	2	1400			FALSE	FALSE	0	0	0
6	1	2	2	883			FALSE	FALSE	0	2	10
6	1	2	2	1899			FALSE	FALSE	0	0	0
6	1	2	2	3634	1	416	FALSE	FALSE	0	0	0
6	1	2	4	1050			FALSE	FALSE	0	0	0
6	1	2	2	1166			FALSE	FALSE	0	0	0
6	1	2	4	1083			FALSE	FALSE	0	2	11
6	1	2	2	2701			FALSE	FALSE	0	0	0
6	1	2	2	850			FALSE	FALSE	0	0	0
6	1	2	2	1233			FALSE	FALSE	0	0	0
6	1	2	2	883			FALSE	FALSE	0	0	0
6	1	2	2	2883			FALSE	FALSE	0	0	0
6	1	2	2	2016			TRUE	FALSE	0	0	0
6	1	2	2	933			FALSE	FALSE	0	0	0
6	1	2	2	1683			FALSE	FALSE	0	0	0
6	1	2	2	3016			FALSE	FALSE	0	0	0
6	1	2	2	900			FALSE	FALSE	0	0	0
6	1	2	4	850			FALSE	FALSE	0	0	0
6	1	2	2	850			FALSE	FALSE	0	0	0
6	1	2	2	10349	1	417	FALSE	TRUE	0	0	0
6	1	2	6	2016	1	950	FALSE	TRUE	0	0	0
6	1	2	3	966	1	883	FALSE	FALSE	0	0	0
6	1	2	3	833	1	433	FALSE	FALSE	0	0	0
6	1	2	4	2033			FALSE	FALSE	0	0	0
6	1	2	3	1249	1	500	FALSE	FALSE	0	0	0
6	1	2	3	833			FALSE	FALSE	0	0	0
6	1	2	5	933			FALSE	FALSE	0	0	0
6	1	1	1	900			FALSE	FALSE	0	0	0
6	1	1	4	1183	1	150	TRUE	TRUE	0	2	11
6	1	1	1	1867			FALSE	FALSE	0	0	0
6	1	1	6	1100	1	616	FALSE	FALSE	0	0	0
6	1	1	1	1217			FALSE	FALSE	0	0	0
6	1	1	5	3833	1	650	FALSE	FALSE	0	1	1
6	1	1	1	2050			FALSE	FALSE	0	0	0
6	1	1	1	866			FALSE	FALSE	0	0	0
6	1	1	1	833			FALSE	FALSE	0	0	0
6	1	1	1	833	1	450	FALSE	FALSE	0	2	10
6	1	1	1	1183			FALSE	FALSE	0	0	0
6	1	1	6	1516	1	783	TRUE	FALSE	0	0	0
6	1	1	1	3866			FALSE	FALSE	0	0	0
6	1	1	1	1283			FALSE	FALSE	0	0	0
6	1	1	1	2750			TRUE	TRUE	0	0	0
6	1	1	1	1767	1	100	FALSE	FALSE	0	0	0
6	1	1	1	1699	1	0	TRUE	TRUE	0	0	0
6	1	1	1	1116			FALSE	FALSE	0	0	0
6	1	1	1	2783			FALSE	FALSE	0	0	0
6	1	1	1	7717			TRUE	TRUE	0	2	1
6	1	1	1	1000			FALSE	FALSE	0	0	0
6	1	1	5	1150	1	350	FALSE	FALSE	0	0	0
6	1	1	1	916	1	67	FALSE	FALSE	0	0	0
6	1	1	1	883			FALSE	FALSE	0	0	0
6	1	1	1	966			FALSE	FALSE	0	0	0
6	1	1	1	1799			FALSE	FALSE	0	0	0
6	1	1	1	899			FALSE	FALSE	0	0	0
6	1	1	4	1483			FALSE	FALSE	0	0	0
6	1	1	1	1666			FALSE	TRUE	0	0	0
6	1	1	1	1316	1	33	FALSE	FALSE	0	0	0
6	1	1	1	1467			FALSE	FALSE	0	0	0
6	1	1	1	3250			FALSE	TRUE	0	0	0
6	1	1	1	2649			FALSE	FALSE	0	0	0
6	1	1	1	5799			TRUE	TRUE	0	0	0
6	1	1	1	834			FALSE	FALSE	0	0	0
6	1	1	1	1199			FALSE	FALSE	0	0	0
6	1	1	1	3249			TRUE	TRUE	0	0	0
6	1	1	1	1283			FALSE	FALSE	0	0	0
6	1	1	1	2100			FALSE	FALSE	0	0	0
6	1	1	1	1583			FALSE	FALSE	0	0	0
6	1	1	1	1383			FALSE	FALSE	0	3	10
6	1	1	6	900	1	517	FALSE	FALSE	0	0	0
6	1	1	1	934			FALSE	FALSE	0	0	0
6	1	1	1	3032			FALSE	FALSE	0	0	0
6	1	1	1	1333			FALSE	FALSE	0	0	0
6	1	1	1	850			FALSE	FALSE	0	0	0
6	1	1	1	1183			FALSE	FALSE	0	0	0
6	1	1	1	1216			FALSE	FALSE	0	0	0
6	1	1	1	1400			FALSE	FALSE	0	0	0
6	1	1	1	1899			TRUE	TRUE	0	0	0
6	1	1	1	1849			FALSE	FALSE	0	0	0
6	1	1	1	1000			FALSE	FALSE	0	0	0
6	1	1	5	1333	1	450	FALSE	FALSE	0	0	0
6	1	1	1	1133			FALSE	FALSE	0	0	0
6	1	1	1	2699			FALSE	FALSE	0	2	1
6	1	1	1	1868			FALSE	FALSE	0	0	0
6	1	1	6	2066	1	817	FALSE	FALSE	0	0	0
6	1	1	1	2000			FALSE	FALSE	0	1	1
6	1	1	1	5034			TRUE	TRUE	0	0	0
6	1	1	4	867			FALSE	FALSE	0	0	0
6	1	1	1	950			FALSE	FALSE	0	3	2
6	1	1	1	2833			TRUE	TRUE	0	0	0
6	1	1	1	967			FALSE	FALSE	0	0	0
6	1	1	1	3166			FALSE	TRUE	0	0	0
6	1	1	5	1150	1	0	TRUE	FALSE	0	0	0
6	1	1	1	2734			FALSE	FALSE	0	0	0
6	1	1	1	1167			FALSE	FALSE	0	0	0
6	1	1	4	1233			FALSE	FALSE	0	0	0
6	1	1	1	2016			FALSE	FALSE	0	0	0
6	1	1	1	2583			TRUE	TRUE	0	0	0
6	1	1	1	1349			FALSE	FALSE	0	0	0
6	1	1	1	3099			FALSE	TRUE	0	0	0
6	1	1	1	2450			FALSE	FALSE	0	0	0
6	1	1	1	1151			FALSE	FALSE	0	1	12
6	1	1	1	983			FALSE	FALSE	0	0	0
6	1	1	1	900			FALSE	FALSE	0	0	0
6	1	1	1	1867	1	966	FALSE	FALSE	0	0	0
6	1	1	1	900			FALSE	FALSE	0	0	0
6	1	1	1	850			FALSE	FALSE	0	0	0
6	1	1	1	866			FALSE	FALSE	0	0	0
6	1	1	4	1066			FALSE	FALSE	0	3	10
6	1	1	1	1000			FALSE	FALSE	0	0	0
6	1	1	1	3649			FALSE	FALSE	0	0	0
6	1	1	6	1266	1	433	FALSE	FALSE	0	0	0
6	1	1	1	2783			FALSE	FALSE	0	0	0
6	1	1	1	1700			FALSE	FALSE	0	3	11
6	1	1	1	983			FALSE	FALSE	0	0	0
6	1	1	1	7582			TRUE	TRUE	0	0	0
6	1	1	5	1699	1	367	FALSE	FALSE	0	0	0
6	1	1	1	1016			FALSE	FALSE	0	0	0
6	1	1	6	3383	1	483	FALSE	FALSE	0	0	0
6	1	1	1	1533	1	567	FALSE	FALSE	0	0	0
6	1	1	1	1151			FALSE	FALSE	0	3	1
6	1	1	1	950			FALSE	FALSE	0	0	0
6	1	1	1	2399	1	200	FALSE	FALSE	0	0	0
6	1	1	1	850			FALSE	FALSE	0	0	0
6	1	1	1	1283			FALSE	FALSE	0	1	2
6	1	1	1	834			FALSE	FALSE	0	0	0
6	1	1	1	1799			FALSE	FALSE	0	0	0
6	1	1	1	967			FALSE	FALSE	0	0	0
6	1	1	1	1716			FALSE	FALSE	0	0	0
6	1	1	1	1816			FALSE	FALSE	0	0	0
6	1	1	1	1616			FALSE	FALSE	0	3	12
6	1	1	1	2166			FALSE	FALSE	0	0	0
6	1	1	1	2350			FALSE	FALSE	0	0	0
6	1	1	5	1316	1	367	FALSE	FALSE	0	0	0
6	1	1	1	1933			FALSE	FALSE	0	0	0
6	1	1	6	1866	1	300	FALSE	FALSE	0	0	0
6	1	1	1	1133			FALSE	FALSE	0	0	0
6	1	1	1	1301			FALSE	FALSE	0	0	0
6	1	1	1	1000	1	316	FALSE	FALSE	0	0	0
6	1	1	4	1050			FALSE	FALSE	0	1	11
6	1	1	1	1633			FALSE	FALSE	0	0	0
6	1	1	1	3749			FALSE	FALSE	0	0	0
6	1	1	1	1149			FALSE	FALSE	0	0	0
6	1	1	1	1033			FALSE	FALSE	0	2	1
6	1	1	1	1216			FALSE	FALSE	0	0	0
6	1	1	1	866			FALSE	FALSE	0	0	0
6	1	1	1	917			FALSE	FALSE	0	0	0
6	1	1	1	16399			TRUE	TRUE	0	0	0
6	1	1	1	1216			FALSE	FALSE	0	0	0
6	1	1	4	1866			TRUE	TRUE	0	0	0
6	1	1	1	967	1	583	FALSE	FALSE	0	0	0
6	1	1	1	1033			FALSE	FALSE	0	0	0
6	1	1	1	1083			FALSE	FALSE	0	0	0
6	1	1	1	1933			FALSE	FALSE	0	0	0
6	1	1	4	983			FALSE	FALSE	0	3	3
6	1	1	1	1100			FALSE	FALSE	0	0	0
6	1	1	4	1316			FALSE	FALSE	0	0	0
6	1	1	1	1382			FALSE	FALSE	0	0	0
6	1	1	5	949	1	434	FALSE	FALSE	0	0	0
6	1	1	1	1700			FALSE	FALSE	0	0	0
6	1	1	1	2217	1	416	FALSE	FALSE	0	3	1
6	1	1	4	3383			FALSE	FALSE	0	0	0
6	1	1	1	1416			FALSE	FALSE	0	0	0
6	1	1	1	1700			FALSE	FALSE	0	3	11
6	1	1	1	2917			FALSE	FALSE	0	0	0
6	1	1	1	2949			FALSE	FALSE	0	0	0
6	1	1	1	1600			FALSE	FALSE	0	0	0
6	1	1	1	817			FALSE	FALSE	0	3	1
6	1	1	1	2066			FALSE	FALSE	0	0	0
6	1	1	1	1583			FALSE	FALSE	0	0	0
6	1	1	1	983			FALSE	FALSE	0	0	0
6	1	1	1	1299			FALSE	FALSE	0	0	0
6	1	1	1	1850			FALSE	FALSE	0	0	0
6	1	1	1	2033			FALSE	FALSE	0	0	0
6	1	1	1	3266			FALSE	FALSE	0	0	0
6	1	1	1	1517			FALSE	FALSE	0	0	0
6	1	1	1	1133			FALSE	FALSE	0	0	0
6	1	1	1	983			FALSE	FALSE	0	0	0
6	1	1	6	900	1	750	FALSE	FALSE	0	0	0
6	1	1	1	1749			FALSE	FALSE	0	0	0
6	1	1	1	1100			FALSE	FALSE	0	0	0
6	1	1	1	966			FALSE	FALSE	0	0	0
6	1	1	1	6283			FALSE	TRUE	0	0	0
6	1	1	1	1066			FALSE	FALSE	0	0	0
6	1	1	1	1383			FALSE	FALSE	0	0	0
6	1	1	1	5049			TRUE	TRUE	0	0	0
6	1	1	1	2483			FALSE	FALSE	0	0	0
6	1	1	4	1233			FALSE	FALSE	0	1	2
6	1	1	1	1616			FALSE	FALSE	0	0	0
6	1	1	1	1250			FALSE	FALSE	0	0	0
6	1	1	1	983			FALSE	FALSE	0	0	0
6	1	1	1	1799			FALSE	FALSE	0	1	12
6	1	1	1	1417			FALSE	FALSE	0	0	0
6	1	1	1	3966			FALSE	TRUE	0	0	0
6	1	1	1	2200			FALSE	FALSE	0	0	0
6	1	1	1	2201			TRUE	TRUE	0	0	0
6	1	1	4	1699			FALSE	FALSE	0	0	0
6	1	1	1	1149			FALSE	FALSE	0	0	0
6	1	1	1	3449			FALSE	TRUE	0	0	0
6	1	1	1	851			FALSE	FALSE	0	0	0
6	1	1	1	933			FALSE	FALSE	0	0	0
6	1	1	1	1116	1	500	FALSE	FALSE	0	0	0
6	1	1	1	966			FALSE	FALSE	0	0	0
6	1	1	1	2084			FALSE	FALSE	0	0	0
6	1	1	1	1749			FALSE	FALSE	0	0	0
6	1	1	1	3299			FALSE	FALSE	0	0	0
6	1	1	1	1633			FALSE	FALSE	0	0	0
6	1	1	4	1584			FALSE	FALSE	0	0	0
6	1	1	1	1733			FALSE	FALSE	0	0	0
6	1	1	1	1200			FALSE	FALSE	0	0	0
6	1	1	4	866			FALSE	FALSE	0	1	10
6	1	1	1	866			FALSE	FALSE	0	0	0
6	1	1	4	999			FALSE	FALSE	0	0	0
6	1	1	1	2283			FALSE	TRUE	0	0	0
6	1	1	1	1666			FALSE	FALSE	0	0	0
6	1	1	1	1084			FALSE	FALSE	0	0	0
6	1	1	1	2316			FALSE	FALSE	0	0	0
6	1	1	5	1683	1	366	FALSE	FALSE	0	0	0
6	1	1	1	866	1	951	FALSE	FALSE	0	0	0
6	1	1	1	1233			FALSE	FALSE	0	0	0
6	1	1	1	1083			FALSE	FALSE	0	3	1
6	1	1	6	1566	1	500	FALSE	FALSE	0	0	0
6	1	1	1	1684			FALSE	FALSE	0	0	0
6	1	1	1	1349			FALSE	FALSE	0	0	0
6	1	1	5	3000	1	300	TRUE	TRUE	0	1	10
6	1	1	1	999			FALSE	FALSE	0	0	0
6	1	1	1	850			FALSE	FALSE	0	0	0
6	1	1	1	1550			FALSE	TRUE	0	0	0
6	1	1	4	1300			FALSE	FALSE	0	1	2
6	1	1	1	2167			TRUE	TRUE	0	0	0
6	1	1	1	1582			FALSE	FALSE	0	0	0
6	1	1	1	1167			FALSE	FALSE	0	0	0
6	1	1	1	1099			FALSE	FALSE	0	2	11
6	1	1	1	1166			FALSE	FALSE	0	0	0
6	1	1	1	3516			FALSE	TRUE	0	0	0
6	1	1	1	1333			FALSE	FALSE	0	0	0
6	1	1	1	1100			FALSE	FALSE	0	0	0
6	1	1	1	1050			FALSE	FALSE	0	0	0
6	1	1	6	1433	1	667	FALSE	FALSE	0	2	11
6	1	1	1	2317			FALSE	FALSE	0	0	0
6	1	1	1	3633			FALSE	FALSE	0	0	0
6	1	1	1	933			FALSE	FALSE	0	0	0
6	1	1	1	2166			FALSE	FALSE	0	0	0
6	1	1	1	1734			FALSE	FALSE	0	0	0
6	1	1	1	850			FALSE	FALSE	0	0	0
6	1	1	1	2283			FALSE	FALSE	0	0	0
6	1	1	5	3417	1	917	FALSE	FALSE	0	0	0
6	1	1	1	1033			FALSE	FALSE	0	0	0
6	1	1	1	1049			FALSE	FALSE	0	1	2
6	1	1	1	1466			FALSE	FALSE	0	0	0
6	1	1	1	1683			TRUE	FALSE	0	0	0
6	1	1	1	983			FALSE	FALSE	0	0	0
6	1	1	1	950			FALSE	FALSE	0	0	0
6	1	1	1	3666			FALSE	FALSE	0	0	0
6	1	1	1	1350			FALSE	FALSE	0	0	0
6	1	1	1	1000			FALSE	FALSE	0	0	0
6	1	1	1	950			FALSE	FALSE	0	0	0
6	1	1	4	2450			FALSE	FALSE	0	0	0
6	1	1	1	1549	1	634	FALSE	FALSE	0	0	0
6	1	1	1	3401			FALSE	FALSE	0	0	0
6	1	1	1	1133			FALSE	FALSE	0	0	0
6	1	1	6	1933	1	583	FALSE	FALSE	0	0	0
6	1	1	1	901			FALSE	FALSE	0	0	0
6	1	1	1	1016			FALSE	FALSE	0	0	0
6	1	1	1	1183			FALSE	FALSE	0	0	0
6	1	1	1	1616			FALSE	FALSE	0	0	0
6	1	1	1	917			FALSE	FALSE	0	0	0
6	1	1	1	1350			FALSE	FALSE	0	0	0
6	1	1	1	1733			FALSE	FALSE	0	0	0
6	1	1	1	3966			FALSE	TRUE	0	0	0
6	1	1	1	1416			FALSE	FALSE	0	0	0
6	1	1	1	3050			FALSE	FALSE	0	0	0
6	1	1	4	1866			TRUE	TRUE	0	0	0
6	1	1	1	933			FALSE	FALSE	0	0	0
6	1	1	1	1349			FALSE	FALSE	0	0	0
6	1	1	1	833			FALSE	FALSE	0	0	0
6	1	1	1	1266			FALSE	FALSE	0	0	0
6	1	1	1	1216			TRUE	FALSE	0	0	0
6	1	1	4	866			FALSE	FALSE	0	0	0
6	1	1	1	1150			FALSE	FALSE	0	0	0
6	1	1	5	1083	1	984	FALSE	FALSE	0	3	2
6	1	1	1	1166			FALSE	FALSE	0	0	0
6	1	1	1	2632			FALSE	FALSE	0	0	0
6	1	1	1	1266			FALSE	FALSE	0	0	0
6	1	1	1	1466			FALSE	FALSE	0	0	0
6	1	1	1	833			FALSE	FALSE	0	0	0
6	1	1	1	833			FALSE	FALSE	0	3	12
6	1	1	1	916			FALSE	FALSE	0	0	0
6	1	1	1	1566			FALSE	FALSE	0	0	0
6	1	1	1	2967			FALSE	FALSE	0	0	0
6	1	1	6	899	1	500	FALSE	FALSE	0	0	0
6	1	1	1	833			FALSE	FALSE	0	0	0
6	1	1	1	984			FALSE	FALSE	0	0	0
6	1	1	1	3232			FALSE	FALSE	0	3	3
6	1	1	4	1533			FALSE	FALSE	0	0	0
6	1	1	1	849			FALSE	FALSE	0	0	0
6	1	1	1	1267			FALSE	FALSE	0	0	0
6	1	1	1	2517			FALSE	FALSE	0	0	0
6	1	1	1	816	1	517	FALSE	FALSE	0	0	0
6	1	1	1	2916			FALSE	TRUE	0	2	12
6	1	1	1	2100			TRUE	TRUE	0	0	0
6	1	1	5	867	1	416	FALSE	FALSE	0	1	3
6	1	1	1	78966			TRUE	TRUE	0	0	0
6	1	1	1	1150			FALSE	FALSE	0	0	0
6	1	1	1	6550			TRUE	TRUE	0	0	0
6	1	1	1	2149			FALSE	FALSE	0	0	0
6	1	1	4	1166			FALSE	FALSE	0	0	0
6	1	1	1	2100			FALSE	FALSE	0	0	0
6	1	1	1	1317			FALSE	FALSE	0	1	10
6	1	1	4	1516			FALSE	FALSE	0	0	0
6	1	1	1	899			FALSE	FALSE	0	0	0
6	1	1	1	1399			FALSE	FALSE	0	0	0
6	1	1	1	1051			FALSE	FALSE	0	0	0
6	1	1	1	1116			FALSE	FALSE	0	0	0
6	1	1	1	883			FALSE	FALSE	0	0	0
6	1	1	1	2366			FALSE	FALSE	0	0	0
6	1	1	1	2816			FALSE	TRUE	0	0	0
6	1	1	1	1117			FALSE	FALSE	0	0	0
6	1	1	1	1450			FALSE	FALSE	0	0	0
6	1	1	1	1616			FALSE	FALSE	0	3	12
6	1	1	1	833			FALSE	FALSE	0	0	0
6	1	1	1	1467			FALSE	FALSE	0	0	0
6	1	1	1	3150			FALSE	FALSE	0	0	0
6	1	1	6	1316	1	584	FALSE	FALSE	0	0	0
6	1	1	1	1949			FALSE	FALSE	0	0	0
6	1	1	1	899			FALSE	FALSE	0	0	0
6	1	1	1	1283			FALSE	FALSE	0	0	0
6	1	1	1	1516			FALSE	FALSE	0	0	0
6	1	1	1	1383			FALSE	FALSE	0	0	0
6	1	1	4	1850			FALSE	FALSE	0	0	0
6	1	1	1	1083			FALSE	FALSE	0	1	11
6	1	1	1	1200			FALSE	FALSE	0	0	0
6	1	1	1	1316			FALSE	FALSE	0	0	0
6	1	1	5	1050	1	384	FALSE	FALSE	0	0	0
6	1	1	1	1250			FALSE	FALSE	0	0	0
6	1	1	1	866			FALSE	FALSE	0	0	0
6	1	1	4	1683			FALSE	FALSE	0	0	0
6	1	1	1	816			FALSE	FALSE	0	0	0
6	1	1	1	933			FALSE	FALSE	0	2	1
6	1	1	1	1216			FALSE	FALSE	0	0	0
6	1	1	4	1417			FALSE	FALSE	0	2	3
6	1	1	1	1283			FALSE	FALSE	0	0	0
6	1	1	1	1167			FALSE	FALSE	0	0	0
6	1	1	1	1483			FALSE	FALSE	0	0	0
6	1	1	1	1099			FALSE	FALSE	0	0	0
6	1	1	4	1133			FALSE	FALSE	0	0	0
6	1	1	1	1249			FALSE	FALSE	0	0	0
6	1	1	1	1117			FALSE	FALSE	0	0	0
6	1	1	1	900			FALSE	FALSE	0	0	0
6	1	1	1	1882			FALSE	FALSE	0	0	0
6	1	1	1	833			FALSE	FALSE	0	0	0
6	1	1	1	833			FALSE	FALSE	0	0	0
6	1	1	1	2234			FALSE	FALSE	0	0	0
6	1	1	1	2766			FALSE	FALSE	0	0	0
6	1	1	1	3766			FALSE	FALSE	0	3	3
6	1	1	1	3617			FALSE	FALSE	0	0	0
6	1	1	1	2267			TRUE	FALSE	0	0	0
6	1	1	1	1166			FALSE	FALSE	0	0	0
6	1	1	6	2266	1	550	FALSE	FALSE	0	2	1
6	1	1	1	3433			FALSE	FALSE	0	0	0
6	1	1	4	2150			FALSE	FALSE	0	3	12
6	1	1	1	3417			TRUE	TRUE	0	0	0
6	1	1	5	1733	1	350	FALSE	FALSE	0	0	0
6	1	1	1	2849			FALSE	TRUE	0	1	2
6	1	1	1	2567			FALSE	TRUE	0	0	0
6	1	1	1	1483			FALSE	FALSE	0	0	0
6	1	1	1	866			FALSE	FALSE	0	0	0
6	1	1	1	1433			FALSE	FALSE	0	0	0
6	1	1	1	883			FALSE	FALSE	0	0	0
6	1	1	1	1050			FALSE	FALSE	0	0	0
6	1	1	4	1100			FALSE	FALSE	0	0	0
6	1	1	1	3550			FALSE	FALSE	0	0	0
6	1	1	1	1216			FALSE	FALSE	0	3	11
6	1	1	1	834			FALSE	FALSE	0	0	0
6	1	1	1	1417			FALSE	FALSE	0	0	0
6	1	1	1	2883			FALSE	FALSE	0	0	0
6	1	1	1	2149			FALSE	FALSE	0	0	0
6	1	1	1	7167			FALSE	TRUE	0	0	0
6	1	1	1	7899			FALSE	TRUE	0	0	0
6	1	1	6	933	1	600	FALSE	FALSE	0	1	12
6	1	1	1	1333			FALSE	TRUE	0	0	0
6	1	1	5	1783	1	367	FALSE	FALSE	0	0	0
6	1	1	1	2682			FALSE	FALSE	0	0	0
6	1	1	1	983			FALSE	FALSE	0	0	0
6	1	1	1	1233			FALSE	FALSE	0	0	0
6	1	1	1	3968			FALSE	FALSE	0	0	0
6	1	1	1	1016	1	650	FALSE	FALSE	0	3	3
6	1	1	6	1216	1	650	FALSE	FALSE	0	0	0
6	1	1	1	917			FALSE	FALSE	0	0	0
6	1	1	1	1666			FALSE	FALSE	0	0	0
6	1	1	1	11616			TRUE	TRUE	0	0	0
6	1	1	1	1283			FALSE	FALSE	0	3	3
6	1	1	1	1850			FALSE	FALSE	0	0	0
6	1	1	1	966			FALSE	FALSE	0	0	0
6	1	1	1	6016			FALSE	TRUE	0	0	0
6	1	1	1	2466			FALSE	FALSE	0	0	0
6	1	1	1	1866			FALSE	FALSE	0	2	10
6	1	1	1	1433			FALSE	FALSE	0	0	0
6	1	1	1	949			FALSE	FALSE	0	0	0
6	1	1	1	1866			FALSE	FALSE	0	0	0
6	1	1	1	1783			FALSE	FALSE	0	0	0
6	1	1	1	2017			FALSE	FALSE	0	0	0
6	1	1	1	1200	1	666	FALSE	FALSE	0	3	10
6	1	1	1	882			FALSE	FALSE	0	0	0
6	1	1	1	1100			TRUE	FALSE	0	0	0
6	1	1	1	1133			FALSE	FALSE	0	0	0
6	1	1	4	1799			FALSE	FALSE	0	0	0
6	1	1	1	2284			FALSE	FALSE	0	0	0
6	1	1	5	1067	1	483	FALSE	TRUE	0	2	12
6	1	1	1	2949			TRUE	FALSE	0	0	0
6	1	1	6	867	1	566	FALSE	FALSE	0	0	0
6	1	1	1	1383			FALSE	FALSE	0	0	0
6	1	1	1	949			FALSE	FALSE	0	0	0
6	1	1	1	867			FALSE	FALSE	0	0	0
6	1	1	1	817			FALSE	FALSE	0	0	0
6	1	1	4	1117			FALSE	FALSE	0	2	1
6	1	1	1	1300			FALSE	FALSE	0	0	0
6	1	1	1	1166			FALSE	FALSE	0	0	0
6	1	1	1	983			FALSE	FALSE	0	0	0
6	1	1	1	1101			FALSE	FALSE	0	0	0
6	1	1	1	1932			FALSE	FALSE	0	0	0
6	1	1	4	983			FALSE	FALSE	0	0	0
6	1	1	1	1067			FALSE	FALSE	0	0	0
6	1	1	1	949			FALSE	FALSE	0	0	0
6	1	1	1	934			FALSE	FALSE	0	0	0
6	1	1	1	1033			FALSE	FALSE	0	0	0
6	1	1	1	1367			FALSE	FALSE	0	0	0
6	1	1	1	1799			FALSE	FALSE	0	1	10
6	1	1	1	1199			FALSE	FALSE	0	0	0
6	1	1	1	1166			FALSE	FALSE	0	0	0
6	1	1	1	3600			FALSE	FALSE	0	0	0
6	1	1	1	2700			FALSE	FALSE	0	3	11
6	1	1	1	966			FALSE	FALSE	0	0	0
6	1	1	1	2133			FALSE	FALSE	0	0	0
6	1	1	5	1433	1	850	FALSE	FALSE	0	3	11
6	1	1	1	1283			FALSE	FALSE	0	0	0
6	1	1	1	1283			FALSE	FALSE	0	0	0
6	1	1	1	1633			FALSE	FALSE	0	0	0
6	1	1	1	2799			FALSE	FALSE	0	0	0
6	1	1	4	2416			FALSE	FALSE	0	0	0
6	1	1	1	967			FALSE	FALSE	0	0	0
6	1	1	6	1117	1	683	FALSE	FALSE	0	0	0
6	1	1	1	1216			FALSE	FALSE	0	0	0
6	1	1	1	1483			FALSE	FALSE	0	2	12
6	1	1	1	883			FALSE	FALSE	0	0	0
6	1	1	1	2849			FALSE	FALSE	0	0	0
6	1	1	1	1066			FALSE	FALSE	0	0	0
6	1	1	1	2350			FALSE	FALSE	0	3	1
6	1	1	1	949			FALSE	FALSE	0	0	0
6	1	1	1	1316			FALSE	FALSE	0	0	0
6	1	1	1	2499			TRUE	TRUE	0	0	0
6	1	1	1	2350			FALSE	FALSE	0	0	0
6	1	1	1	1300			FALSE	FALSE	0	0	0
6	1	1	1	1633	1	750	FALSE	FALSE	0	3	10
6	1	1	1	882			FALSE	FALSE	0	0	0
6	1	1	1	1866			FALSE	FALSE	0	0	0
6	1	1	1	883			FALSE	FALSE	0	0	0
6	1	1	1	1200			FALSE	FALSE	0	0	0
6	1	1	1	1399			FALSE	FALSE	0	0	0
6	1	1	1	1866			FALSE	FALSE	0	1	10
6	1	1	1	1533			FALSE	FALSE	0	0	0
6	1	1	5	3599	1	583	FALSE	FALSE	0	0	0
6	1	1	1	1166			FALSE	FALSE	0	0	0
6	1	1	1	1249			FALSE	FALSE	0	0	0
6	1	1	6	933	1	467	FALSE	FALSE	0	0	0
6	1	1	1	1300			FALSE	FALSE	0	0	0
6	1	1	1	966			FALSE	FALSE	0	0	0
6	1	1	1	1300			FALSE	FALSE	0	0	0
6	1	1	1	1400			FALSE	FALSE	0	0	0
6	1	1	1	9433			TRUE	TRUE	0	0	0
6	1	1	5	1099	1	417	FALSE	FALSE	0	0	0
6	1	1	1	1333			FALSE	FALSE	0	0	0
6	1	1	4	1133			FALSE	FALSE	0	0	0
6	1	1	1	1016			FALSE	FALSE	0	0	0
6	1	1	1	1033			FALSE	FALSE	0	0	0
6	1	1	1	1082			FALSE	FALSE	0	0	0
6	1	1	1	883			FALSE	FALSE	0	1	10
6	1	1	1	2517			FALSE	FALSE	0	0	0
6	1	1	4	2249			FALSE	FALSE	0	0	0
6	1	1	1	2467			FALSE	FALSE	0	0	0
6	1	1	4	1483			FALSE	FALSE	0	0	0
6	1	1	1	1882			FALSE	FALSE	0	3	10
6	1	1	1	1183			FALSE	FALSE	0	0	0
6	1	1	4	2233			FALSE	FALSE	0	0	0
6	1	1	1	1701			FALSE	FALSE	0	2	11
6	1	1	1	1117			FALSE	FALSE	0	0	0
6	1	1	1	916			FALSE	FALSE	0	0	0
6	1	1	4	1350			FALSE	FALSE	0	0	0
6	1	1	1	850			FALSE	FALSE	0	0	0
6	1	1	1	15333			FALSE	TRUE	0	0	0
6	1	1	1	2351			FALSE	FALSE	0	0	0
6	1	1	1	1050			FALSE	FALSE	0	0	0
6	1	1	1	1266			FALSE	FALSE	0	0	0
6	1	1	1	2616			FALSE	FALSE	0	0	0
6	1	1	4	883			FALSE	FALSE	0	0	0
6	1	1	1	2333			FALSE	FALSE	0	0	0
6	1	1	1	999			FALSE	FALSE	0	0	0
6	1	1	1	1184			FALSE	FALSE	0	0	0
6	1	1	1	1699			FALSE	TRUE	0	1	12
6	1	1	1	1099			FALSE	FALSE	0	0	0
6	1	1	1	1066			FALSE	FALSE	0	0	0
6	1	1	1	3300			FALSE	FALSE	0	1	11
6	1	1	1	867			FALSE	FALSE	0	0	0
6	1	1	1	917			FALSE	FALSE	0	0	0
6	1	1	1	816			FALSE	FALSE	0	0	0
6	1	1	1	900			FALSE	FALSE	0	0	0
6	1	1	1	1166			FALSE	FALSE	0	0	0
6	1	1	1	1999			FALSE	FALSE	0	0	0
6	1	1	1	999			FALSE	FALSE	0	0	0
6	1	1	1	1116			FALSE	FALSE	0	0	0
6	1	1	1	1033			FALSE	FALSE	0	0	0
6	1	1	6	2616	1	650	FALSE	FALSE	0	0	0
6	1	1	1	1083			FALSE	FALSE	0	3	3
6	1	1	1	1732			FALSE	FALSE	0	0	0
6	1	1	1	1434			FALSE	FALSE	0	2	11
6	1	1	1	983			FALSE	FALSE	0	0	0
6	1	1	1	933			FALSE	FALSE	0	0	0
6	1	1	5	11550	1	483	TRUE	TRUE	0	0	0
6	1	1	1	2333			FALSE	FALSE	0	0	0
6	1	1	1	883			FALSE	FALSE	0	0	0
6	1	1	1	1499			FALSE	FALSE	0	3	3
6	1	1	6	2517	1	883	FALSE	FALSE	0	0	0
6	1	1	1	2551			FALSE	FALSE	0	0	0
6	1	1	1	1983			FALSE	FALSE	0	0	0
6	1	1	1	5199			FALSE	TRUE	0	1	2
6	1	1	1	816			FALSE	FALSE	0	0	0
6	1	1	1	1817			FALSE	FALSE	0	0	0
6	1	1	1	1283			FALSE	FALSE	0	0	0
6	1	1	1	2382			FALSE	FALSE	0	2	12
6	1	1	1	1100			FALSE	FALSE	0	0	0
6	1	1	1	1416			FALSE	FALSE	0	0	0
6	1	1	1	2599			FALSE	FALSE	0	1	3
6	1	1	1	1233			FALSE	FALSE	0	0	0
6	1	1	5	1033	1	833	FALSE	FALSE	0	0	0
6	1	1	1	3966			TRUE	TRUE	0	0	0
6	1	1	1	2999			FALSE	FALSE	0	0	0
6	1	1	1	2782			FALSE	TRUE	0	1	3
6	1	1	4	849			FALSE	FALSE	0	0	0
6	1	1	1	1532			FALSE	FALSE	0	0	0
6	1	1	1	2150			FALSE	FALSE	0	0	0
6	1	1	1	1083			FALSE	FALSE	0	0	0
6	1	1	1	899			FALSE	FALSE	0	0	0
6	1	1	1	3316			FALSE	FALSE	0	0	0
6	1	1	6	1066	1	633	FALSE	FALSE	0	0	0
6	1	1	1	833			FALSE	FALSE	0	1	11
6	1	1	5	1050	1	400	FALSE	FALSE	0	0	0
6	1	1	1	1667			FALSE	FALSE	0	0	0
6	1	1	6	1683	1	433	FALSE	FALSE	0	0	0
6	1	1	1	2216			FALSE	FALSE	0	2	1
6	1	1	1	1750			FALSE	FALSE	0	0	0
6	1	1	1	1866			FALSE	FALSE	0	0	0
6	1	1	5	2499	1	717	TRUE	TRUE	0	0	0
6	1	1	1	1066			FALSE	FALSE	0	0	0
6	1	1	1	1633			FALSE	FALSE	0	0	0
6	1	1	1	1933			FALSE	FALSE	0	0	0
6	1	1	1	1333			FALSE	FALSE	0	0	0
6	1	1	1	900	1	466	FALSE	FALSE	0	3	3
6	1	1	1	2716			FALSE	FALSE	0	0	0
6	1	1	1	2417			FALSE	FALSE	0	1	10
6	1	1	1	1749			FALSE	FALSE	0	0	0
6	1	1	1	1450			FALSE	FALSE	0	0	0
6	1	1	1	1233			FALSE	FALSE	0	0	0
6	1	1	1	866			FALSE	FALSE	0	0	0
6	1	1	1	1366			FALSE	FALSE	0	1	2
6	1	1	1	1399			FALSE	FALSE	0	0	0
6	1	1	1	1083			FALSE	FALSE	0	0	0
6	1	1	1	2367			FALSE	FALSE	0	0	0
6	1	1	1	2217			FALSE	FALSE	0	2	12
6	1	1	1	866			FALSE	FALSE	0	0	0
6	1	1	6	1133	1	533	FALSE	FALSE	0	0	0
6	1	1	1	1666			FALSE	FALSE	0	0	0
6	1	1	1	1583			FALSE	FALSE	0	0	0
6	1	1	1	850			FALSE	FALSE	0	2	3
6	1	1	1	1116			FALSE	FALSE	0	0	0
6	1	1	1	882			FALSE	FALSE	0	0	0
6	1	1	1	2066			FALSE	FALSE	0	2	10
6	1	1	1	1450			FALSE	FALSE	0	0	0
6	1	1	4	3300			FALSE	FALSE	0	0	0
6	1	1	1	1283			FALSE	FALSE	0	0	0
6	1	1	1	2066			FALSE	FALSE	0	0	0
6	1	1	1	2666			FALSE	FALSE	0	0	0
6	1	1	4	1133			FALSE	FALSE	0	0	0
6	1	1	1	1267			FALSE	FALSE	0	0	0
6	1	1	1	95833			TRUE	TRUE	0	0	0
6	1	1	4	1300			FALSE	FALSE	0	0	0
6	1	1	1	8716			TRUE	TRUE	0	1	2
6	1	1	1	966			FALSE	FALSE	0	0	0
6	1	1	1	2466			FALSE	FALSE	0	0	0
6	1	1	1	3849	1	150	FALSE	FALSE	0	0	0
6	1	1	1	2349			FALSE	FALSE	0	1	2
6	1	1	5	2200	1	683	FALSE	FALSE	0	0	0
6	1	1	1	2266			FALSE	FALSE	0	0	0
6	1	1	1	1233			FALSE	FALSE	0	0	0
6	1	1	6	983			FALSE	FALSE	0	3	2
6	1	1	1	3732			FALSE	TRUE	0	0	0
6	1	1	4	867			FALSE	FALSE	0	0	0
6	1	1	1	1783			FALSE	FALSE	0	0	0
6	1	1	4	1782			FALSE	FALSE	0	0	0
6	1	1	1	1066			FALSE	FALSE	0	0	0
6	1	1	5	2633	1	433	FALSE	FALSE	0	0	0
6	1	1	1	1633			FALSE	FALSE	0	0	0
6	1	1	1	4683			FALSE	TRUE	0	0	0
6	1	1	1	949			FALSE	FALSE	0	0	0
6	1	1	1	1266			FALSE	TRUE	0	0	0
6	1	1	1	1349			FALSE	FALSE	0	2	11
6	1	1	1	2600			FALSE	TRUE	0	0	0
6	1	1	1	1716			FALSE	FALSE	0	0	0
6	1	1	1	1499			FALSE	FALSE	0	0	0
6	1	1	1	1682			FALSE	FALSE	0	1	2
6	1	1	1	3383			FALSE	TRUE	0	0	0
6	1	1	1	850			FALSE	FALSE	0	0	0
6	1	1	1	2966			FALSE	FALSE	0	0	0
6	1	1	4	1083			FALSE	FALSE	0	3	1
6	1	1	1	1650			FALSE	FALSE	0	0	0
6	1	1	1	866			FALSE	FALSE	0	3	3
6	1	1	4	916			FALSE	FALSE	0	0	0
6	1	1	1	933			FALSE	FALSE	0	0	0
6	1	1	6	1700	1	466	FALSE	FALSE	0	0	0
6	1	1	1	966			FALSE	FALSE	0	0	0
6	1	1	1	1133			FALSE	FALSE	0	0	0
6	1	1	1	1483			FALSE	FALSE	0	0	0
6	1	1	1	883			FALSE	FALSE	0	0	0
6	1	1	1	983			FALSE	FALSE	0	0	0
6	1	1	4	3201			FALSE	FALSE	0	0	0
6	1	1	1	1266			FALSE	FALSE	0	0	0
6	1	1	1	1700			FALSE	FALSE	0	0	0
6	1	1	1	1116			FALSE	FALSE	0	0	0
6	1	1	1	1299			FALSE	FALSE	0	0	0
6	1	1	1	1266			FALSE	FALSE	0	3	3
6	1	1	1	1550			FALSE	FALSE	0	0	0
6	1	1	4	1216			FALSE	FALSE	0	0	0
6	1	1	1	1782			FALSE	FALSE	0	3	11
6	1	1	1	2266			FALSE	FALSE	0	0	0
6	1	1	1	4133			FALSE	TRUE	0	0	0
6	1	1	1	1950			FALSE	FALSE	0	0	0
6	1	1	1	1450			FALSE	FALSE	0	0	0
6	1	1	4	2483			FALSE	FALSE	0	0	0
6	1	1	1	1583			FALSE	FALSE	0	0	0
6	1	1	1	1116			FALSE	FALSE	0	0	0
6	1	1	1	1116			FALSE	FALSE	0	0	0
6	1	1	1	2466			FALSE	FALSE	0	0	0
6	1	1	1	1233			FALSE	FALSE	0	0	0
6	1	1	5	850	1	500	FALSE	FALSE	0	0	0
6	1	1	1	3466			FALSE	TRUE	0	0	0
6	1	1	1	1083			FALSE	FALSE	0	0	0
6	1	1	6	2149	1	567	FALSE	FALSE	0	1	3
6	1	1	1	816			FALSE	FALSE	0	0	0
6	1	1	4	2732			FALSE	FALSE	0	0	0
6	1	1	1	1333			FALSE	FALSE	0	0	0
6	1	1	1	3234			FALSE	FALSE	0	0	0
6	1	1	1	1200			FALSE	FALSE	0	1	2
6	1	1	1	3400			FALSE	FALSE	0	0	0
6	1	1	4	3649			FALSE	FALSE	0	0	0
6	1	1	1	1033			FALSE	FALSE	0	0	0
6	1	1	5	10349	1	517	TRUE	TRUE	0	0	0
6	1	1	1	849			FALSE	FALSE	0	0	0
6	1	1	1	1316			FALSE	FALSE	0	1	2
6	1	1	1	3782			FALSE	FALSE	0	0	0
6	1	1	1	1616	1	884	FALSE	FALSE	0	0	0
6	1	1	1	1117			FALSE	FALSE	0	0	0
6	1	1	1	2033			TRUE	TRUE	0	0	0
6	1	1	1	1283			FALSE	FALSE	0	0	0
6	1	1	1	2501			FALSE	FALSE	0	1	12
6	1	1	1	1199			FALSE	FALSE	0	0	0
6	1	1	1	1183			FALSE	FALSE	0	0	0
6	1	1	1	1116			FALSE	FALSE	0	1	2
6	1	1	4	1266			FALSE	FALSE	0	0	0
6	1	1	1	3817			FALSE	FALSE	0	0	0
6	1	1	4	1316			FALSE	FALSE	0	0	0
6	1	1	1	2216			TRUE	FALSE	0	2	1
6	1	1	4	2433			FALSE	FALSE	0	0	0
6	1	1	1	967			FALSE	FALSE	0	0	0
6	1	1	1	2950			FALSE	TRUE	0	0	0
6	1	1	1	1716			FALSE	FALSE	0	0	0
6	1	1	1	1782			FALSE	FALSE	0	0	0
6	1	1	1	1267			FALSE	FALSE	0	0	0
6	1	1	4	1167	1	0	FALSE	FALSE	0	0	0
6	1	1	1	3950			FALSE	FALSE	0	0	0
6	1	1	4	1233			FALSE	FALSE	0	3	12
6	1	1	1	2167			FALSE	FALSE	0	0	0
6	1	1	1	1399			FALSE	FALSE	0	0	0
6	1	1	1	8733			TRUE	TRUE	0	0	0
6	1	1	1	1267			FALSE	FALSE	0	0	0
6	1	1	1	1600			FALSE	FALSE	0	0	0
6	1	1	6	2282			FALSE	FALSE	0	3	10
6	1	1	1	850			FALSE	FALSE	0	0	0
6	1	1	1	1099			FALSE	FALSE	0	2	12
6	1	1	5	1316	1	500	FALSE	FALSE	0	0	0
6	1	1	1	3817			FALSE	FALSE	0	0	0
6	1	1	1	867			FALSE	FALSE	0	0	0
6	1	1	4	2749			FALSE	TRUE	0	0	0
6	1	1	1	833			FALSE	FALSE	0	0	0
6	1	2	6	2867	1	416	FALSE	FALSE	0	0	0
6	1	2	3	1899	1	934	FALSE	FALSE	0	0	0
6	1	2	3	1683	1	400	FALSE	FALSE	0	0	0
6	1	2	3	1933			FALSE	FALSE	0	0	0
6	1	2	3	2633			FALSE	FALSE	0	0	0
6	1	2	3	2166			FALSE	FALSE	0	0	0
6	1	2	3	1167			FALSE	FALSE	0	0	0
6	1	2	3	1116			FALSE	FALSE	0	0	0
6	1	2	3	1666			FALSE	FALSE	0	0	0
6	1	2	3	1583			FALSE	FALSE	0	0	0
6	1	2	4	866			FALSE	FALSE	0	0	0
6	1	2	3	1083			FALSE	FALSE	0	0	0
6	1	2	3	2266			FALSE	FALSE	0	0	0
6	1	2	3	1516			FALSE	FALSE	0	0	0
6	1	2	3	917			FALSE	FALSE	0	0	0
6	1	2	4	866			FALSE	FALSE	0	0	0
6	1	2	3	12300	1	500	TRUE	TRUE	0	0	0
6	1	2	3	1233			FALSE	FALSE	0	0	0
6	1	2	3	1716			FALSE	FALSE	0	0	0
6	1	2	3	1300			FALSE	FALSE	0	0	0
6	1	2	3	1317			FALSE	FALSE	0	2	10
6	1	2	3	849			FALSE	FALSE	0	0	0
6	1	2	4	1133			FALSE	FALSE	0	0	0
6	1	2	3	833			FALSE	FALSE	0	0	0
6	1	2	3	984			FALSE	FALSE	0	0	0
6	1	2	3	1300			FALSE	FALSE	0	0	0
6	1	2	3	1366			FALSE	FALSE	0	0	0
6	1	2	3	2916	1	984	FALSE	FALSE	0	1	12
6	1	2	3	1967			FALSE	FALSE	0	0	0
6	1	2	3	1382			FALSE	FALSE	0	0	0
6	1	2	3	833			FALSE	FALSE	0	0	0
6	1	2	4	950			FALSE	FALSE	0	0	0
6	1	2	3	900			FALSE	FALSE	0	0	0
6	1	2	3	2266			FALSE	FALSE	0	0	0
6	1	2	3	2282			FALSE	FALSE	0	0	0
6	1	2	4	900			FALSE	FALSE	0	3	11
6	1	2	3	849			FALSE	FALSE	0	0	0
6	1	2	3	2149			FALSE	FALSE	0	0	0
6	1	2	5	1033	1	583	FALSE	FALSE	0	0	0
6	1	2	2	1783			FALSE	FALSE	0	0	0
6	1	2	2	1166			FALSE	FALSE	0	0	0
6	1	2	2	1317			FALSE	FALSE	0	0	0
6	1	2	6	1300			FALSE	FALSE	0	0	0
6	1	2	3	1100			FALSE	FALSE	0	0	0
6	1	2	3	2816			FALSE	FALSE	0	0	0
6	1	2	3	1050			FALSE	FALSE	0	0	0
6	1	2	3	1367			FALSE	FALSE	0	0	0
6	1	2	4	1000			FALSE	FALSE	0	0	0
6	1	2	3	2100			FALSE	FALSE	0	0	0
6	1	2	5	2484	1	450	FALSE	FALSE	0	0	0
6	1	2	2	1000			FALSE	FALSE	0	0	0
6	1	2	2	866	1	400	FALSE	FALSE	0	0	0
6	1	2	2	2216			FALSE	FALSE	0	0	0
6	1	2	2	2666			FALSE	FALSE	0	0	0
6	1	2	2	1150			FALSE	FALSE	0	0	0
6	1	2	6	3083			FALSE	TRUE	0	2	1
6	1	2	3	1883			FALSE	FALSE	0	0	0
6	1	2	3	9950	1	817	TRUE	TRUE	0	0	0
6	1	2	3	899			FALSE	FALSE	0	0	0
6	1	2	3	1200			FALSE	FALSE	0	0	0
6	1	2	3	3584	1	833	TRUE	TRUE	0	0	0
6	1	2	3	1600			FALSE	FALSE	0	0	0
6	1	2	3	1483	1	750	FALSE	FALSE	0	1	10
6	1	2	3	3183			FALSE	FALSE	0	0	0
6	1	2	3	1333			FALSE	FALSE	0	0	0
6	1	2	3	2099			FALSE	FALSE	0	0	0
6	1	2	3	2266			FALSE	FALSE	0	2	3
6	1	2	3	850			FALSE	FALSE	0	0	0
6	1	2	3	1217			FALSE	FALSE	0	0	0
6	1	2	3	1033			FALSE	FALSE	0	0	0
6	1	2	3	1533			FALSE	FALSE	0	0	0
6	1	2	3	2618			FALSE	TRUE	0	0	0
6	1	2	4	1566	1	467	FALSE	TRUE	0	0	0
6	1	2	3	1100			TRUE	FALSE	0	3	1
6	1	2	5	1466	1	550	FALSE	FALSE	0	0	0
6	1	2	2	1683			FALSE	TRUE	0	0	0
6	1	2	2	1816			FALSE	FALSE	0	0	0
6	1	2	4	883			FALSE	FALSE	0	2	1
6	1	2	2	1633	1	783	FALSE	FALSE	0	0	0
6	1	2	2	833			FALSE	FALSE	0	0	0
6	1	2	2	4616	1	784	TRUE	TRUE	0	0	0
6	1	2	2	933			FALSE	FALSE	0	0	0
6	1	2	2	2134			FALSE	FALSE	0	0	0
6	1	2	2	983			FALSE	FALSE	0	0	0
6	1	2	6	1099			FALSE	FALSE	0	3	12
6	1	2	3	916			FALSE	FALSE	0	0	0
6	1	2	3	1550			FALSE	FALSE	0	0	0
6	1	2	3	1183			FALSE	FALSE	0	0	0
6	1	2	4	1582			FALSE	FALSE	0	0	0
6	1	2	3	1083	1	683	FALSE	FALSE	0	0	0
6	1	2	3	1183			FALSE	FALSE	0	0	0
6	1	2	5	1634			FALSE	FALSE	0	0	0
6	1	2	2	1749			FALSE	FALSE	0	2	1
6	1	2	2	1883			FALSE	FALSE	0	0	0
6	1	2	4	10433			FALSE	TRUE	0	0	0
6	1	2	2	1116	1	766	FALSE	FALSE	0	0	0
6	1	2	4	1766			FALSE	FALSE	0	0	0
6	1	2	2	1216			FALSE	FALSE	0	0	0
6	1	2	2	1450			FALSE	FALSE	0	0	0
6	1	2	2	816	1	484	FALSE	FALSE	0	0	0
6	1	2	2	834			FALSE	FALSE	0	0	0
6	1	2	2	1799			FALSE	FALSE	0	0	0
6	1	2	2	999			FALSE	FALSE	0	0	0
6	1	2	2	2299			TRUE	TRUE	0	0	0
6	1	2	2	1800			FALSE	FALSE	0	0	0
6	1	2	2	2216			FALSE	FALSE	0	0	0
6	1	2	2	1516			FALSE	FALSE	0	0	0
6	1	2	2	2416			FALSE	FALSE	0	0	0
6	1	2	2	1399			FALSE	FALSE	0	0	0
6	1	2	2	1133			FALSE	FALSE	0	0	0
6	1	2	2	1466			FALSE	FALSE	0	2	3
6	1	2	6	1849	1	918	FALSE	FALSE	0	0	0
6	1	2	3	3949	1	533	FALSE	FALSE	0	0	0
6	1	2	3	1283			FALSE	FALSE	0	0	0
6	1	2	3	832			FALSE	FALSE	0	0	0
6	1	2	3	817			FALSE	FALSE	0	0	0
6	1	2	3	1916			FALSE	FALSE	0	0	0
6	1	2	3	1000			FALSE	FALSE	0	3	2
6	1	2	5	2066			FALSE	FALSE	0	0	0
6	1	2	2	1783			FALSE	FALSE	0	0	0
6	1	2	2	2249	1	334	FALSE	FALSE	0	0	0
6	1	2	6	1000			FALSE	FALSE	0	0	0
6	1	2	3	2366			FALSE	FALSE	0	0	0
6	1	2	4	1383			FALSE	FALSE	0	0	0
6	1	2	3	1099			FALSE	FALSE	0	0	0
6	1	2	3	1316			FALSE	FALSE	0	0	0
6	1	2	4	1749			FALSE	FALSE	0	0	0
6	1	2	3	1167	1	633	FALSE	FALSE	0	0	0
6	1	2	3	2016			FALSE	FALSE	0	0	0
6	1	2	3	1983			FALSE	FALSE	0	0	0
6	1	2	3	4833	1	616	FALSE	TRUE	0	1	12
6	1	2	3	1200			FALSE	FALSE	0	0	0
6	1	2	3	967			FALSE	FALSE	0	0	0
6	1	2	3	933			FALSE	FALSE	0	0	0
6	1	2	3	1433	1	817	FALSE	FALSE	0	3	12
6	1	2	3	817			FALSE	FALSE	0	0	0
6	1	2	3	1217			FALSE	FALSE	0	0	0
6	1	2	3	917			FALSE	FALSE	0	0	0
6	1	2	3	4216			TRUE	TRUE	0	0	0
6	1	2	3	1200			FALSE	FALSE	0	0	0
6	1	2	3	899			FALSE	FALSE	0	0	0
6	1	2	3	933			FALSE	FALSE	0	0	0
6	1	2	3	1416			FALSE	FALSE	0	0	0
6	1	2	3	1249			FALSE	FALSE	0	0	0
6	1	2	4	1550			FALSE	FALSE	0	3	3
6	1	2	3	850			FALSE	FALSE	0	0	0
6	1	2	3	1851			FALSE	FALSE	0	0	0
6	1	2	3	3533			FALSE	FALSE	0	2	2
6	1	2	5	1166	1	533	FALSE	FALSE	0	0	0
6	1	2	2	2849	1	734	FALSE	FALSE	0	0	0
6	1	2	2	1299			FALSE	FALSE	0	0	0
6	1	2	2	1833			FALSE	FALSE	0	0	0
6	1	2	2	1366			FALSE	FALSE	0	0	0
6	1	2	2	883			FALSE	FALSE	0	0	0
6	1	2	2	1300			FALSE	FALSE	0	0	0
6	1	2	2	883			FALSE	FALSE	0	0	0
6	1	2	4	5417			TRUE	TRUE	0	0	0
6	1	2	2	1250	1	700	FALSE	FALSE	0	0	0
6	1	2	2	1249			FALSE	FALSE	0	0	0
6	1	2	2	1083			FALSE	FALSE	0	0	0
6	1	2	6	1399	1	750	FALSE	FALSE	0	0	0
6	1	2	3	1450			FALSE	FALSE	0	0	0
6	1	2	4	966			FALSE	FALSE	0	0	0
6	1	2	3	1083			FALSE	FALSE	0	3	1
6	1	2	3	2850	1	484	TRUE	TRUE	0	0	0
6	1	2	3	1233			FALSE	FALSE	0	0	0
6	1	2	3	1100			FALSE	FALSE	0	0	0
6	1	2	3	850			FALSE	FALSE	0	0	0
6	1	2	3	1734			FALSE	FALSE	0	0	0
6	1	2	3	1166			FALSE	FALSE	0	0	0
6	1	2	3	2683	1	600	FALSE	FALSE	0	0	0
6	1	2	5	816	1	717	FALSE	FALSE	0	2	10
6	1	2	2	933			FALSE	FALSE	0	0	0
6	1	2	2	2566	1	400	FALSE	FALSE	0	0	0
6	1	2	4	2933			FALSE	FALSE	0	0	0
6	1	2	2	2567	1	417	FALSE	FALSE	0	0	0
6	1	2	2	3399	1	367	FALSE	FALSE	0	0	0
6	1	2	2	1183			FALSE	FALSE	0	0	0
6	1	2	4	950			FALSE	FALSE	0	0	0
6	1	2	2	934			FALSE	FALSE	0	0	0
6	1	2	2	2482			FALSE	FALSE	0	0	0
6	1	2	2	1533			FALSE	FALSE	0	0	0
6	1	2	2	1283			FALSE	FALSE	0	0	0
6	1	2	6	2167	1	684	FALSE	FALSE	0	0	0
6	1	2	3	2216			FALSE	FALSE	0	0	0
6	1	2	3	1299			FALSE	FALSE	0	0	0
6	1	2	3	1417			FALSE	FALSE	0	0	0
6	1	2	3	1467			FALSE	FALSE	0	0	0
6	1	2	3	1100			FALSE	FALSE	0	0	0
6	1	2	3	1766			FALSE	FALSE	0	0	0
6	1	2	4	1033			FALSE	FALSE	0	0	0
6	1	2	3	866			FALSE	FALSE	0	0	0
6	1	2	3	1116			FALSE	FALSE	0	0	0
6	1	2	5	2783	1	516	FALSE	FALSE	0	0	0
6	1	2	2	7183			FALSE	TRUE	0	0	0
6	1	2	2	2799	1	800	FALSE	FALSE	0	0	0
6	1	2	2	967			FALSE	FALSE	0	0	0
6	1	2	2	833			FALSE	FALSE	0	0	0
6	1	2	2	1500			FALSE	FALSE	0	0	0
6	1	2	2	1983			FALSE	FALSE	0	0	0
6	1	2	2	2416			TRUE	TRUE	0	0	0
6	1	2	2	1466			FALSE	FALSE	0	0	0
6	1	2	6	1316	1	600	FALSE	FALSE	0	0	0
6	1	2	3	1283			TRUE	FALSE	0	2	1
6	1	2	3	2149			FALSE	FALSE	0	0	0
6	1	2	3	3784	1	683	FALSE	FALSE	0	0	0
6	1	2	3	1433			FALSE	FALSE	0	0	0
6	1	2	3	2016	1	733	FALSE	FALSE	0	0	0
6	1	2	3	1249			FALSE	FALSE	0	3	2
6	1	2	3	850			FALSE	FALSE	0	0	0
6	1	2	3	1366			FALSE	FALSE	0	0	0
6	1	2	3	6616	1	450	FALSE	TRUE	0	0	0
6	1	2	3	1916			FALSE	FALSE	0	0	0
6	1	2	3	1466			FALSE	FALSE	0	0	0
6	1	2	3	1683			FALSE	FALSE	0	0	0
6	1	2	3	1249			FALSE	FALSE	0	3	11
6	1	2	3	3467			FALSE	FALSE	0	0	0
6	1	2	3	1500			FALSE	FALSE	0	0	0
6	1	2	3	1766			FALSE	FALSE	0	0	0
6	1	2	3	1982			FALSE	FALSE	0	0	0
6	1	2	3	1350			FALSE	FALSE	0	0	0
6	1	2	3	1067			FALSE	FALSE	0	2	11
6	1	2	3	900			FALSE	FALSE	0	0	0
6	1	2	3	833			FALSE	FALSE	0	0	0
6	1	2	3	1816			FALSE	FALSE	0	0	0
6	1	2	3	933			FALSE	FALSE	0	0	0
6	1	2	3	1299			FALSE	FALSE	0	0	0
6	1	2	4	2450			FALSE	FALSE	0	0	0
6	1	2	3	1116			FALSE	FALSE	0	1	10
6	1	2	3	1666			FALSE	FALSE	0	0	0
6	1	2	3	3966	1	966	FALSE	FALSE	0	0	0
6	1	2	4	3899			FALSE	FALSE	0	0	0
6	1	2	3	1300			FALSE	FALSE	0	0	0
6	1	2	3	1017			FALSE	FALSE	0	0	0
6	1	2	3	3616			FALSE	FALSE	0	0	0
6	1	2	3	2249			FALSE	FALSE	0	2	1
6	1	2	3	1149			FALSE	FALSE	0	0	0
6	1	2	3	1217			FALSE	FALSE	0	0	0
6	1	2	3	5382			FALSE	TRUE	0	0	0
6	1	2	3	1333			FALSE	FALSE	0	0	0
6	1	2	3	1349			FALSE	FALSE	0	1	12
6	1	2	3	1167			FALSE	FALSE	0	0	0
6	1	2	3	1316			FALSE	FALSE	0	2	10
6	1	2	3	1516			FALSE	FALSE	0	0	0
6	1	2	3	2166			FALSE	FALSE	0	0	0
6	1	2	3	949			FALSE	FALSE	0	0	0
6	1	2	3	966			FALSE	FALSE	0	0	0
6	1	2	3	2433			FALSE	FALSE	0	2	3
6	1	2	3	2983			FALSE	FALSE	0	0	0
6	1	2	3	1699			FALSE	FALSE	0	0	0
6	1	2	3	833			FALSE	FALSE	0	3	2
6	1	2	3	2700			FALSE	FALSE	0	0	0
6	1	2	3	1616			FALSE	FALSE	0	0	0
6	1	2	3	2383			FALSE	FALSE	0	0	0
6	1	2	3	817			FALSE	FALSE	0	2	11
6	1	2	3	2449			FALSE	FALSE	0	0	0
6	1	2	3	1500			FALSE	FALSE	0	0	0
6	1	2	4	2601			FALSE	TRUE	0	2	2
6	1	2	3	883			FALSE	FALSE	0	0	0
6	1	2	5	1683	1	434	FALSE	FALSE	0	0	0
6	1	2	2	1967			FALSE	FALSE	0	0	0
6	1	2	6	1233			FALSE	FALSE	0	0	0
6	1	2	3	1149			FALSE	FALSE	0	0	0
6	1	2	3	834			FALSE	FALSE	0	0	0
6	1	2	3	1166			FALSE	FALSE	0	2	3
6	1	2	3	2766			FALSE	FALSE	0	0	0
6	1	2	3	1183			FALSE	FALSE	0	0	0
6	1	2	3	1516			FALSE	FALSE	0	0	0
6	1	2	5	816	1	400	FALSE	FALSE	0	0	0
6	1	2	2	883			FALSE	FALSE	0	0	0
6	1	2	2	1683			FALSE	FALSE	0	0	0
6	1	2	2	1934	1	434	FALSE	FALSE	0	0	0
6	1	2	2	817			FALSE	FALSE	0	0	0
6	1	2	6	966			FALSE	FALSE	0	0	0
6	1	2	3	1784			FALSE	FALSE	0	0	0
6	1	2	3	950			FALSE	FALSE	0	0	0
6	1	2	3	3633			FALSE	TRUE	0	0	0
6	1	2	3	933			FALSE	FALSE	0	1	12
6	1	2	5	1167	1	350	FALSE	FALSE	0	0	0
6	1	2	2	1233			FALSE	FALSE	0	0	0
6	1	2	2	3282	1	334	FALSE	FALSE	0	0	0
6	1	2	2	1551			FALSE	FALSE	0	0	0
6	1	2	2	1566			FALSE	FALSE	0	2	12
6	1	2	2	1316	1	767	FALSE	FALSE	0	0	0
6	1	2	2	1166			FALSE	FALSE	0	0	0
6	1	2	2	1516			FALSE	FALSE	0	0	0
6	1	2	2	2867			FALSE	FALSE	0	0	0
6	1	2	2	1166			FALSE	FALSE	0	0	0
6	1	2	2	1500			FALSE	FALSE	0	0	0
6	1	2	4	1301			FALSE	FALSE	0	2	12
6	1	2	2	1050			FALSE	FALSE	0	0	0
6	1	2	2	2683			FALSE	FALSE	0	0	0
6	1	2	4	1117			FALSE	FALSE	0	0	0
6	1	2	2	2700			FALSE	FALSE	0	0	0
6	1	2	2	1300			FALSE	FALSE	0	0	0
6	1	2	2	1782			FALSE	FALSE	0	0	0
6	1	2	2	1617			FALSE	FALSE	0	0	0
6	1	2	2	1300			FALSE	FALSE	0	0	0
6	1	2	2	867			FALSE	FALSE	0	0	0
6	1	2	2	1350			FALSE	FALSE	0	0	0
6	1	2	2	1316			FALSE	FALSE	0	2	1
6	1	2	2	10633	1	900	TRUE	TRUE	0	0	0
6	1	2	6	5867	1	550	TRUE	TRUE	0	0	0
6	1	2	3	1433			FALSE	FALSE	0	1	12
6	1	2	3	2100			FALSE	FALSE	0	0	0
6	1	2	5	2050	1	433	FALSE	FALSE	0	0	0
6	1	2	2	1383			FALSE	FALSE	0	0	0
6	1	2	2	816			FALSE	FALSE	0	2	11
6	1	2	2	816			FALSE	FALSE	0	0	0
6	1	2	2	2683	1	833	TRUE	TRUE	0	0	0
6	1	2	2	1350			FALSE	FALSE	0	0	0
6	1	2	2	1549			FALSE	FALSE	0	0	0
6	1	2	2	866			FALSE	FALSE	0	3	2
6	1	2	2	983			FALSE	FALSE	0	0	0
6	1	2	2	1150	1	566	FALSE	FALSE	0	0	0
6	1	2	2	2949			FALSE	FALSE	0	0	0
6	1	2	2	866			FALSE	FALSE	0	0	0
6	1	2	2	849			FALSE	FALSE	0	0	0
6	1	2	4	1066			FALSE	FALSE	0	0	0
6	1	2	2	1050			FALSE	FALSE	0	0	0
6	1	2	2	1417			FALSE	FALSE	0	0	0
6	1	2	2	1766			FALSE	FALSE	0	1	2
6	1	2	2	949			FALSE	FALSE	0	0	0
6	1	2	2	2399			FALSE	FALSE	0	0	0
6	1	2	2	866			FALSE	FALSE	0	0	0
6	1	2	2	867			FALSE	FALSE	0	0	0
6	1	2	2	1049			FALSE	FALSE	0	0	0
6	1	2	6	2084			FALSE	FALSE	0	3	11
6	1	2	3	1083			FALSE	FALSE	0	0	0
6	1	2	3	1217			FALSE	FALSE	0	0	0
6	1	2	3	2200	1	867	FALSE	FALSE	0	0	0
6	1	2	5	1699	1	733	FALSE	FALSE	0	0	0
6	1	2	2	833			FALSE	FALSE	0	0	0
6	1	2	4	1617			FALSE	FALSE	0	0	0
6	1	2	2	1333			FALSE	FALSE	0	2	1
6	1	2	2	1099			FALSE	FALSE	0	0	0
6	1	2	2	2799			FALSE	TRUE	0	1	12
6	1	2	6	967	1	583	FALSE	FALSE	0	0	0
6	1	2	3	2049			FALSE	TRUE	0	0	0
6	1	2	3	2549			FALSE	FALSE	0	0	0
6	1	2	3	2733	1	500	FALSE	FALSE	0	0	0
6	1	2	3	983			FALSE	FALSE	0	0	0
6	1	2	3	816			FALSE	FALSE	0	0	0
6	1	2	3	2150			FALSE	FALSE	0	0	0
6	1	2	3	2666	1	533	FALSE	FALSE	0	1	1
6	1	2	3	1166			FALSE	FALSE	0	0	0
6	1	2	3	3532	1	450	FALSE	TRUE	0	1	11
6	1	2	3	833	1	784	FALSE	FALSE	0	0	0
6	1	2	3	1399			FALSE	FALSE	0	2	3
6	1	2	3	1582			FALSE	FALSE	0	0	0
6	1	2	3	1300			FALSE	FALSE	0	0	0
6	1	2	4	1700			FALSE	FALSE	0	1	1
6	1	2	3	6982			FALSE	TRUE	0	0	0
6	1	2	3	1401			FALSE	FALSE	0	3	2
6	1	2	5	2950	1	533	FALSE	FALSE	0	0	0
6	1	2	2	1850			FALSE	FALSE	0	0	0
6	1	2	2	3050			FALSE	FALSE	0	3	12
6	1	2	2	3400			FALSE	FALSE	0	0	0
6	1	2	2	2033			FALSE	FALSE	0	1	11
6	1	2	2	1884			FALSE	FALSE	0	0	0
6	1	2	2	4166			FALSE	TRUE	0	2	12
6	1	2	2	2282			FALSE	FALSE	0	0	0
6	1	2	2	866			FALSE	FALSE	0	0	0
6	1	2	2	2333			FALSE	FALSE	0	0	0
6	1	2	2	3666			FALSE	FALSE	0	0	0
6	1	2	2	1350			FALSE	FALSE	0	0	0
6	1	2	4	1266			FALSE	FALSE	0	1	10
6	1	2	2	3016			FALSE	TRUE	0	0	0
6	1	2	6	1166			FALSE	FALSE	0	0	0
6	1	2	3	1282			FALSE	FALSE	0	0	0
6	1	2	3	1283			FALSE	FALSE	0	0	0
6	1	2	4	1750			FALSE	FALSE	0	0	0
6	1	2	3	1766			FALSE	FALSE	0	0	0
6	1	2	3	3450			TRUE	TRUE	0	1	3
6	1	2	3	817			FALSE	FALSE	0	0	0
6	1	2	3	2450			FALSE	FALSE	0	0	0
6	1	2	3	1099			FALSE	FALSE	0	0	0
6	1	2	4	11483			FALSE	TRUE	0	0	0
6	1	2	3	1049	1	917	FALSE	FALSE	0	0	0
6	1	2	4	2600			FALSE	FALSE	0	0	0
6	1	2	3	3351	1	733	FALSE	FALSE	0	0	0
6	1	2	3	1383			FALSE	FALSE	0	0	0
6	1	2	4	1267			FALSE	FALSE	0	0	0
6	1	2	3	1050			FALSE	FALSE	0	0	0
6	1	2	3	1316			FALSE	FALSE	0	0	0
6	1	2	3	1949			FALSE	FALSE	0	0	0
6	1	2	3	1366			FALSE	FALSE	0	0	0
6	1	2	3	1684			FALSE	TRUE	0	0	0
6	1	2	4	2567			FALSE	FALSE	0	3	10
6	1	2	3	1049			FALSE	FALSE	0	0	0
6	1	2	4	1349			FALSE	FALSE	0	3	12
6	1	2	3	883			FALSE	FALSE	0	0	0
6	1	2	3	1049			FALSE	FALSE	0	0	0
6	1	2	5	3250	1	716	FALSE	FALSE	0	0	0
6	1	2	2	1083			FALSE	FALSE	0	1	3
6	1	2	2	1182			FALSE	FALSE	0	0	0
6	1	2	2	6099	1	918	FALSE	TRUE	0	0	0
6	1	2	4	4883			FALSE	TRUE	0	0	0
6	1	2	2	1050			FALSE	FALSE	0	0	0
6	1	2	2	64366	1	617	TRUE	TRUE	0	0	0
6	1	2	4	866			FALSE	FALSE	0	1	11
6	1	2	2	2800			FALSE	FALSE	0	0	0
6	1	2	2	966			FALSE	FALSE	0	0	0
6	1	2	2	2100			FALSE	FALSE	0	0	0
6	1	2	2	1366			FALSE	FALSE	0	0	0
6	1	2	2	1499			FALSE	FALSE	0	3	3
6	1	2	2	1133			FALSE	FALSE	0	0	0
6	1	2	2	1066			FALSE	FALSE	0	0	0
6	1	2	6	1083	1	933	FALSE	FALSE	0	0	0
6	1	2	3	1033			FALSE	FALSE	0	0	0
6	1	2	3	982			FALSE	FALSE	0	0	0
6	1	2	3	1317			FALSE	FALSE	0	0	0
6	1	2	5	833	1	583	FALSE	FALSE	0	0	0
6	1	2	2	1666			FALSE	FALSE	0	0	0
6	1	2	2	1816			FALSE	FALSE	0	0	0
6	1	2	2	983			FALSE	FALSE	0	1	3
6	1	2	2	1468			FALSE	FALSE	0	0	0
6	1	2	2	2166			FALSE	FALSE	0	0	0
6	1	2	2	3049			FALSE	FALSE	0	0	0
6	1	2	2	1283			FALSE	FALSE	0	0	0
6	1	2	2	1416			FALSE	FALSE	0	1	10
6	1	2	2	2099			FALSE	FALSE	0	0	0
6	1	2	2	1516			FALSE	FALSE	0	0	0
6	1	2	6	983	1	883	FALSE	FALSE	0	0	0
6	1	2	3	817			FALSE	FALSE	0	0	0
6	1	2	3	1933			FALSE	FALSE	0	0	0
6	1	2	3	900			FALSE	FALSE	0	0	0
6	1	2	3	1783			FALSE	FALSE	0	0	0
6	1	2	3	2101			FALSE	FALSE	0	0	0
6	1	2	3	2316			FALSE	FALSE	0	3	1
6	1	2	3	1416			FALSE	FALSE	0	0	0
6	1	2	4	3817			FALSE	FALSE	0	0	0
6	1	2	3	1200			FALSE	FALSE	0	0	0
6	1	2	3	2999	1	567	FALSE	FALSE	0	0	0
6	1	2	3	1050			FALSE	FALSE	0	0	0
6	1	2	3	1333			FALSE	FALSE	0	0	0
6	1	2	3	1450			FALSE	FALSE	0	0	0
6	1	2	3	1800			FALSE	FALSE	0	0	0
6	1	2	3	883			FALSE	FALSE	0	0	0
6	1	2	5	1467	1	417	FALSE	FALSE	0	0	0
6	1	2	2	1683			FALSE	FALSE	0	0	0
6	1	2	2	1550			FALSE	FALSE	0	0	0
6	1	2	4	1833			FALSE	FALSE	0	2	3
6	1	2	2	1083			FALSE	FALSE	0	0	0
6	1	2	2	2100			FALSE	TRUE	0	0	0
6	1	2	2	2650			FALSE	TRUE	0	0	0
6	1	2	2	1150			FALSE	FALSE	0	3	1
6	1	2	2	1050			FALSE	FALSE	0	0	0
6	1	2	2	6166			TRUE	TRUE	0	0	0
6	1	2	6	1533	1	800	FALSE	FALSE	0	1	2
6	1	2	3	1399			FALSE	FALSE	0	0	0
6	1	2	3	1833			FALSE	FALSE	0	0	0
6	1	2	3	1616			FALSE	FALSE	0	0	0
6	1	2	3	2434			FALSE	FALSE	0	3	10
6	1	2	3	883			FALSE	FALSE	0	0	0
6	1	2	5	1416			FALSE	FALSE	0	0	0
6	1	2	2	1167			FALSE	FALSE	0	0	0
6	1	2	2	901			FALSE	FALSE	0	0	0
6	1	2	2	933			FALSE	FALSE	0	0	0
6	1	2	2	1816			FALSE	FALSE	0	0	0
6	1	2	2	1383			FALSE	FALSE	0	0	0
6	1	2	2	1849			FALSE	FALSE	0	0	0
6	1	2	2	950			FALSE	FALSE	0	0	0
6	1	2	2	950			FALSE	FALSE	0	0	0
6	1	2	2	1033			FALSE	FALSE	0	0	0
6	1	2	4	866			FALSE	FALSE	0	0	0
6	1	2	2	1066	1	467	FALSE	FALSE	0	0	0
6	1	2	2	1116			FALSE	FALSE	0	0	0
6	1	2	2	1000			FALSE	TRUE	0	0	0
6	1	2	2	1000			FALSE	FALSE	0	1	12
6	1	2	2	1067			FALSE	FALSE	0	0	0
6	1	2	2	900			FALSE	FALSE	0	0	0
6	1	2	2	3016			FALSE	FALSE	0	0	0
6	1	2	2	900			FALSE	FALSE	0	2	10
6	1	2	2	833			FALSE	FALSE	0	0	0
6	1	2	4	1066			TRUE	FALSE	0	0	0
6	1	2	2	1500			FALSE	FALSE	0	3	10
6	1	2	2	3683	1	967	FALSE	FALSE	0	0	0
6	1	2	2	816			FALSE	FALSE	0	0	0
6	1	2	2	950			TRUE	FALSE	0	0	0
6	1	2	6	2200	1	616	FALSE	FALSE	0	0	0
6	1	2	3	1067			FALSE	FALSE	0	0	0
6	1	2	3	867			FALSE	FALSE	0	0	0
6	1	2	5	833			FALSE	FALSE	0	2	1
6	1	2	2	883			FALSE	FALSE	0	0	0
6	1	2	6	983	1	667	FALSE	FALSE	0	0	0
6	1	2	3	850			FALSE	FALSE	0	0	0
6	1	2	3	2616	1	517	FALSE	FALSE	0	0	0
6	1	2	5	1784	1	466	FALSE	FALSE	0	0	0
6	1	2	2	1533			FALSE	FALSE	0	0	0
6	1	2	2	1033			FALSE	FALSE	0	0	0
6	1	2	2	916			FALSE	FALSE	0	0	0
6	1	2	2	3016			FALSE	FALSE	0	0	0
6	1	2	2	2683			FALSE	FALSE	0	0	0
6	1	2	2	967			FALSE	FALSE	0	0	0
6	1	2	2	2183	1	583	FALSE	FALSE	0	0	0
6	1	2	4	1250			FALSE	FALSE	0	0	0
6	1	2	2	7234	1	383	FALSE	TRUE	0	0	0
6	1	2	2	3700			TRUE	FALSE	0	0	0
6	1	2	2	1267			FALSE	FALSE	0	0	0
6	1	2	2	1416			FALSE	FALSE	0	0	0
6	1	2	2	1033			FALSE	FALSE	0	0	0
6	1	2	2	1349			FALSE	FALSE	0	0	0
6	1	2	2	18150			FALSE	TRUE	0	0	0
6	1	2	4	933			FALSE	FALSE	0	0	0
6	1	2	2	999			FALSE	FALSE	0	0	0
6	1	2	2	3266			FALSE	FALSE	0	0	0
6	1	2	4	2184			FALSE	FALSE	0	0	0
6	1	2	2	5566			FALSE	TRUE	0	0	0
6	1	2	2	882			FALSE	FALSE	0	0	0
6	1	2	6	1001	1	650	FALSE	FALSE	0	0	0
6	1	2	3	1516			FALSE	FALSE	0	2	11
6	1	2	3	1950			FALSE	FALSE	0	0	0
6	1	2	3	1133			FALSE	FALSE	0	0	0
6	1	2	3	983			FALSE	FALSE	0	0	0
6	1	2	5	1317	1	916	FALSE	FALSE	0	1	3
6	1	2	2	2599			FALSE	FALSE	0	0	0
6	1	2	2	1649			FALSE	FALSE	0	0	0
6	1	2	2	1066			FALSE	FALSE	0	0	0
6	1	2	2	1283			FALSE	TRUE	0	0	0
6	1	2	2	3066			FALSE	FALSE	0	2	3
6	1	2	2	1316			FALSE	FALSE	0	0	0
6	1	2	2	3067			FALSE	TRUE	0	2	1
6	1	2	2	967			FALSE	FALSE	0	0	0
6	1	2	2	966			FALSE	FALSE	0	0	0
6	1	2	2	949			FALSE	FALSE	0	0	0
6	1	2	2	1433			FALSE	FALSE	0	2	12
6	1	2	2	1750			FALSE	FALSE	0	0	0
6	1	2	2	1016			TRUE	FALSE	0	0	0
6	1	2	6	850	1	366	FALSE	FALSE	0	1	3
6	1	2	3	1050			FALSE	FALSE	0	0	0
6	1	2	3	966			FALSE	FALSE	0	0	0
6	1	2	3	1666			FALSE	FALSE	0	2	10
6	1	2	3	1182	1	817	TRUE	FALSE	0	0	0
6	1	2	3	2383			FALSE	FALSE	0	0	0
6	1	2	3	1549			FALSE	FALSE	0	2	3
6	1	2	3	1133			FALSE	FALSE	0	0	0
6	1	2	4	1183			FALSE	FALSE	0	0	0
6	1	2	3	1282	1	617	FALSE	FALSE	0	0	0
6	1	2	4	1517			FALSE	FALSE	0	0	0
6	1	2	3	983			FALSE	FALSE	0	0	0
6	1	2	4	1883			FALSE	FALSE	0	0	0
6	1	2	3	1133			FALSE	FALSE	0	0	0
6	1	2	5	1300	1	550	FALSE	FALSE	0	0	0
6	1	2	2	2800			FALSE	FALSE	0	1	2
6	1	2	2	1450			FALSE	TRUE	0	0	0
6	1	2	2	1866			FALSE	FALSE	0	2	11
6	1	2	6	1550	1	466	FALSE	FALSE	0	0	0
6	1	2	3	1666			FALSE	FALSE	0	3	2
6	1	2	3	1517			FALSE	FALSE	0	0	0
6	1	2	3	1250			FALSE	FALSE	0	0	0
6	1	2	3	1017			FALSE	FALSE	0	0	0
6	1	2	3	2067			FALSE	FALSE	0	0	0
6	1	2	4	999			FALSE	FALSE	0	0	0
6	1	2	3	1433			FALSE	FALSE	0	0	0
6	1	2	5	1749	1	350	FALSE	FALSE	0	0	0
6	1	2	2	933			FALSE	FALSE	0	0	0
6	1	2	2	1399	1	350	FALSE	FALSE	0	0	0
6	1	2	2	1633			FALSE	FALSE	0	1	11
6	1	2	6	883			FALSE	FALSE	0	0	0
6	1	2	3	1333			FALSE	FALSE	0	0	0
6	1	2	3	1866	1	567	FALSE	FALSE	0	0	0
6	1	2	3	2017			FALSE	FALSE	0	0	0
6	1	2	5	2566	1	400	FALSE	FALSE	0	0	0
6	1	2	2	2616	1	367	FALSE	FALSE	0	0	0
6	1	2	2	1032			FALSE	FALSE	0	1	11
6	1	2	2	1483			FALSE	FALSE	0	0	0
6	1	2	2	2184	1	316	FALSE	FALSE	0	0	0
6	1	2	2	3583	1	333	FALSE	FALSE	0	1	10
6	1	2	2	2766	1	350	FALSE	FALSE	0	0	0
6	1	2	2	1018			FALSE	FALSE	0	1	3
6	1	2	4	3183			FALSE	FALSE	0	0	0
6	1	2	2	1683	1	517	FALSE	FALSE	0	0	0
6	1	2	2	1450	1	900	FALSE	FALSE	0	0	0
6	1	2	2	833			FALSE	FALSE	0	0	0
6	1	2	2	1033			FALSE	FALSE	0	0	0
6	1	2	2	983			FALSE	FALSE	0	2	10
6	1	2	2	1732			FALSE	FALSE	0	0	0
6	1	2	2	6967	1	383	FALSE	TRUE	0	0	0
6	1	2	2	899			FALSE	FALSE	0	0	0
6	1	2	6	916	1	817	FALSE	FALSE	0	0	0
6	1	2	3	1133			FALSE	FALSE	0	0	0
6	1	2	3	1083			FALSE	FALSE	0	0	0
6	1	2	3	2133			FALSE	FALSE	0	0	0
6	1	2	3	2532			FALSE	FALSE	0	0	0
6	1	2	3	2183			FALSE	FALSE	0	0	0
6	1	2	3	1216			FALSE	FALSE	0	0	0
6	1	2	3	966			FALSE	FALSE	0	0	0
6	1	2	5	1633			FALSE	FALSE	0	0	0
6	1	2	2	8900			TRUE	TRUE	0	0	0
6	1	2	2	1600			FALSE	FALSE	0	0	0
6	1	2	2	2267			FALSE	FALSE	0	0	0
6	1	2	2	850			FALSE	FALSE	0	0	0
6	1	2	2	2099			FALSE	FALSE	0	0	0
6	1	2	2	1749			FALSE	FALSE	0	0	0
6	1	2	2	1149			TRUE	FALSE	0	3	2
6	1	2	2	866			FALSE	FALSE	0	0	0
6	1	2	2	1299			FALSE	FALSE	0	0	0
6	1	2	4	883			FALSE	FALSE	0	0	0
6	1	2	2	2516			FALSE	FALSE	0	0	0
6	1	2	2	1751			FALSE	FALSE	0	0	0
6	1	2	2	1249			FALSE	FALSE	0	0	0
6	1	2	2	3166			FALSE	FALSE	0	0	0
6	1	2	2	850			FALSE	FALSE	0	0	0
6	1	2	2	1083			FALSE	FALSE	0	0	0
6	1	2	2	2700			FALSE	FALSE	0	0	0
6	1	2	2	966			FALSE	FALSE	0	0	0
6	1	2	6	866			FALSE	FALSE	0	3	10
6	1	2	3	2832	1	784	FALSE	FALSE	0	0	0
6	1	2	3	2566	1	650	FALSE	FALSE	0	0	0
6	1	2	5	834	1	250	FALSE	FALSE	0	1	12
6	1	2	2	833			FALSE	FALSE	0	0	0
6	1	2	4	1083			FALSE	FALSE	0	0	0
6	1	2	2	1317			FALSE	FALSE	0	0	0
6	1	2	4	1250			FALSE	FALSE	0	0	0
6	1	2	2	916			FALSE	FALSE	0	0	0
6	1	2	2	4966			FALSE	TRUE	0	2	10
6	1	2	2	849			FALSE	FALSE	0	0	0
6	1	2	4	1216			FALSE	FALSE	0	0	0
6	1	2	2	2732	1	584	FALSE	FALSE	0	0	0
6	1	2	2	1750			FALSE	FALSE	0	0	0
6	1	2	2	866	1	767	FALSE	FALSE	0	2	1
6	1	2	4	2166			FALSE	FALSE	0	0	0
6	1	2	2	833			FALSE	FALSE	0	0	0
6	1	2	2	1816			FALSE	FALSE	0	0	0
6	1	2	2	916			FALSE	FALSE	0	0	0
6	1	2	2	3034			FALSE	FALSE	0	0	0
6	1	2	2	883	1	367	FALSE	FALSE	0	0	0
6	1	2	2	1000			FALSE	FALSE	0	0	0
6	1	2	6	2416	1	500	FALSE	FALSE	0	0	0
6	1	2	3	1216			FALSE	FALSE	0	0	0
6	1	2	3	1249			FALSE	FALSE	0	0	0
6	1	2	3	883			FALSE	FALSE	0	0	0
6	1	2	3	1134			FALSE	FALSE	0	0	0
6	1	2	3	866			FALSE	FALSE	0	0	0
6	1	2	4	1316			FALSE	FALSE	0	0	0
6	1	2	3	1467			FALSE	FALSE	0	0	0
6	1	2	5	5283			TRUE	TRUE	0	2	11
6	1	2	2	1033			FALSE	FALSE	0	0	0
6	1	2	2	2567			TRUE	FALSE	0	3	11
6	1	2	6	5182	1	550	TRUE	TRUE	0	0	0
6	1	2	3	983			FALSE	FALSE	0	0	0
6	1	2	3	1718	1	716	FALSE	FALSE	0	0	0
6	1	2	3	1633			FALSE	FALSE	0	0	0
6	1	2	5	1066			FALSE	FALSE	0	1	2
6	1	2	2	1216			FALSE	FALSE	0	0	0
6	1	2	2	1299			FALSE	FALSE	0	0	0
6	1	2	2	916			FALSE	FALSE	0	0	0
6	1	2	4	1699			FALSE	FALSE	0	0	0
6	1	2	2	1299			FALSE	FALSE	0	0	0
6	1	2	4	1050			FALSE	FALSE	0	0	0
6	1	2	2	1366			FALSE	FALSE	0	0	0
6	1	2	2	966			FALSE	FALSE	0	0	0
6	1	2	2	2116			FALSE	FALSE	0	1	2
6	1	2	2	1116			FALSE	FALSE	0	0	0
6	1	2	6	817	1	633	FALSE	FALSE	0	0	0
6	1	2	3	1733			FALSE	FALSE	0	0	0
6	1	2	3	3317	1	667	FALSE	FALSE	0	2	11
6	1	2	5	999			FALSE	FALSE	0	0	0
6	1	2	2	1733			FALSE	FALSE	0	0	0
6	1	2	4	1266			FALSE	FALSE	0	3	2
6	1	2	2	1316			FALSE	FALSE	0	0	0
6	1	2	2	883	1	317	FALSE	FALSE	0	0	0
6	1	2	4	1416			FALSE	FALSE	0	0	0
6	1	2	2	1083			FALSE	FALSE	0	2	2
[truncated: 239,749+ more rows]
