# Supplementary material for: Cortical feedback loops bind distributed representations of working memory
Source: Nature. 2022 Jul 27;608(7922):381–9. doi: 10.1038/s41586-022-05014-3 (PMC9365695; doi:10.1038/s41586-022-05014-3)
Supplement: Supplementary file 4 — Source Data Fig. 2 [file 41586_2022_5014_MOESM4_ESM.xlsx]

## Sheet: Fig. 2a-b, e (Area AM)
	Delay responsive cells. Discrimination task. 4.68 Hz. Activity range [-1 s to +3.2 s] and [-1 s to +2 s] for delay-triggered and stimulus-triggered, respectively.
Cell response latency	Delay-triggered activity_ 1	Delay-triggered activity_ 2	Delay-triggered activity_ 3	Delay-triggered activity_ 4	Delay-triggered activity_ 5	Delay-triggered activity_ 6	Delay-triggered activity_ 7	Delay-triggered activity_ 8	Delay-triggered activity_ 9	Delay-triggered activity_10	Delay-triggered activity_11	Delay-triggered activity_12	Delay-triggered activity_13	Delay-triggered activity_14	Delay-triggered activity_15	Delay-triggered activity_16	Delay-triggered activity_17	Delay-triggered activity_18	Delay-triggered activity_19	Delay-triggered activity_20	Stimulus-triggered activity_ 1	Stimulus-triggered activity_ 2	Stimulus-triggered activity_ 3	Stimulus-triggered activity_ 4	Stimulus-triggered activity_ 5	Stimulus-triggered activity_ 6	Stimulus-triggered activity_ 7	Stimulus-triggered activity_ 8	Stimulus-triggered activity_ 9	Stimulus-triggered activity_10	Stimulus-triggered activity_11	Stimulus-triggered activity_12	Stimulus-triggered activity_13	Stimulus-triggered activity_14	Stimulus-triggered activity_15
4.5678	0.84391	0.820589	0.694219	0.6203	0.596829	0.605848	0.763555	1.25833	1.54161	1.52793	1.47622	1.3821	1.27686	1.18994	1.0993	0.986071	0.996862	0.943499	1.05037	0.766504	1.31786	1.30508	1.36373	1.38772	1.43237	1.34914	1.11918	0.862401	0.709902	0.542147	0.449186	0.379279	0.436244	0.455057	0.366797
3.19844	0.199583	0.152389	0.0785648	0.0494511	0.0403088	0.0988092	0.749995	1.59666	1.5636	1.37698	1.13672	0.957427	0.830351	0.664375	0.547672	0.484595	0.399157	0.397783	0.307604	0.194107	1.24888	1.23116	1.23766	1.19267	1.04872	0.863097	0.608708	0.341761	0.198943	0.11187	0.073415	0.0534682	0.0297766	0.0175785	0.0132156
4.15923	0.572795	0.502473	0.413621	0.335843	0.277204	0.256462	0.424243	1.00865	1.4762	1.48554	1.35954	1.20746	1.11389	1.03738	0.910707	1.01117	0.970239	0.970171	0.75508	0.907338	1.16175	1.20856	1.23227	1.25975	1.29592	1.27521	1.14828	0.778342	0.553248	0.460053	0.39726	0.346672	0.299864	0.24487	0.242498
8.75131	0.394006	0.372901	0.323889	0.293226	0.269671	0.268707	0.271845	0.315171	0.392266	0.476793	0.56114	0.602157	0.626449	0.640071	0.684282	0.694538	0.663456	0.647937	0.668016	0.613911	0.452582	0.458742	0.477924	0.503019	0.549438	0.610351	0.570899	0.500336	0.419806	0.348817	0.302348	0.270537	0.202761	0.137381	0.085882
7.60204	0.25328	0.163759	0.0863291	0.0606292	0.078202	0.0921703	0.0990122	0.140629	0.36438	0.628899	0.7877	0.955589	1.02399	0.952533	0.872155	0.811664	0.62787	0.484774	0.562769	0.526778	0.45848	0.494481	0.576148	0.652005	0.756979	0.850629	0.665865	0.361243	0.176405	0.0852513	0.0654564	0.0364452	-0.0106066	-0.00588555	-0.00947662
3.86222	0.911045	0.86955	0.820435	0.782612	0.777393	0.84436	1.10004	1.67599	1.86941	1.75587	1.57806	1.47266	1.38238	1.28846	1.15667	1.02284	0.998541	0.888276	1.16535	0.556816	1.58416	1.50283	1.60697	1.5656	1.6682	1.55326	1.36045	0.931057	0.711058	0.585703	0.540827	0.514326	0.560338	0.681691	0.569663
2.30171	0.0298938	0.0299631	0.0325485	0.0468708	0.0657969	0.202338	0.972839	1.07801	0.74939	0.530346	0.366926	0.27082	0.197254	0.14049	0.124656	0.117191	0.0958352	0.0621345	0.0861877	-0.013851	0.56969	0.562778	0.571531	0.53118	0.39625	0.271213	0.14891	0.0684302	0.0351299	0.0379742	0.0442208	0.0556953	0.0162965	0.00167781	-0.0179893
7.45333	0.250347	0.176418	0.120145	0.109699	0.119821	0.1352	0.11263	0.188009	0.388637	0.593829	0.751865	0.861587	0.923294	0.944076	0.874028	0.711781	0.657545	0.59332	0.597657	0.210855	0.45889	0.532861	0.548468	0.637126	0.706528	0.8128	0.592874	0.301653	0.169215	0.112988	0.0852913	0.0648599	0.0123665	-0.0150045	-0.0190797
7.52031	0.244382	0.176415	0.100139	0.0730457	0.0908415	0.109569	0.120175	0.188456	0.399733	0.619341	0.779655	0.910429	0.967093	0.918345	0.927317	0.829056	0.693706	0.632751	0.556767	0.408088	0.4635	0.559304	0.575421	0.658002	0.718966	0.808099	0.523303	0.308457	0.175713	0.1072	0.0806281	0.0616726	0.0100492	0.0179341	0.0219861
8.02931	0.200209	0.170854	0.128601	0.0973189	0.0860172	0.0747658	0.0663652	0.0649258	0.085403	0.173467	0.237146	0.31311	0.395937	0.38127	0.378801	0.307587	0.391601	0.34715	0.379421	0.0376985	0.193153	0.195058	0.181632	0.199211	0.240344	0.288131	0.285485	0.23873	0.185354	0.142	0.11353	0.0988256	0.094829	0.068219	0.0402236
6.63197	0.144873	0.116782	0.0832291	0.0824604	0.0909792	0.0979711	0.133893	0.271194	0.435632	0.556049	0.611529	0.621732	0.619336	0.605794	0.516622	0.440534	0.437442	0.404827	0.438748	0.354185	0.424643	0.463529	0.476554	0.530333	0.576698	0.599321	0.389389	0.19046	0.103188	0.0751874	0.0591491	0.0436141	0.0246827	0.00250111	-0.0130455
7.25361	0.11212	0.0713028	0.0582015	0.0526984	0.0618813	0.0748259	0.0798663	0.164171	0.289616	0.405483	0.474158	0.553353	0.548366	0.488281	0.429835	0.408075	0.307629	0.303353	0.32066	0.314777	0.319085	0.328444	0.361905	0.391196	0.459722	0.513263	0.332306	0.147233	0.0748627	0.0487256	0.0523761	0.0284876	0.00592086	0.00285517	-0.00233728
7.35947	0.186201	0.145682	0.124572	0.115744	0.139676	0.145555	0.146464	0.288465	0.52251	0.694305	0.825667	0.929256	0.908379	0.851216	0.787593	0.685133	0.569828	0.580232	0.651536	0.594342	0.562951	0.59509	0.626597	0.679213	0.808415	0.811304	0.477743	0.23769	0.146178	0.107011	0.102978	0.069726	0.0120294	-0.0132516	-0.0201823
7.38482	0.137234	0.102964	0.0878838	0.0914986	0.106174	0.123586	0.147265	0.266133	0.439525	0.586875	0.662649	0.738937	0.748393	0.705674	0.57685	0.521718	0.395641	0.485497	0.325764	0.459213	0.438313	0.463235	0.521102	0.553067	0.669062	0.682112	0.422116	0.184035	0.102131	0.0805969	0.0812846	0.0610045	0.0123952	0.00816222	0.00100828
11.3045	0.385928	0.387811	0.327341	0.275068	0.225002	0.1964	0.174753	0.182582	0.211553	0.309556	0.426822	0.592678	0.659783	0.744652	0.692623	0.682232	0.730973	0.675137	0.214881	0.340096	0.389226	0.422226	0.391569	0.424151	0.469407	0.506166	0.482299	0.380534	0.342857	0.292457	0.238157	0.173207	0.162439	0.117546	0.0662892
2.95985	0.123714	0.0894597	0.0438279	0.0233451	0.0275197	0.0965315	0.733546	1.42516	1.24725	1.00446	0.738809	0.561142	0.415147	0.3172	0.239102	0.181415	0.134773	0.142927	0.100623	0.105076	0.894989	0.874068	0.912864	0.854242	0.691429	0.53802	0.381655	0.211135	0.105062	0.064537	0.0429495	0.0283096	0.0337279	0.0154106	0.0125273
4.05501	0.459695	0.417053	0.338494	0.287086	0.269128	0.25886	0.402765	0.812331	1.1642	1.17722	1.01382	0.905783	0.825523	0.79334	0.794651	0.674662	0.715289	0.693269	0.75902	0.744589	0.960937	0.904759	0.943462	0.963155	0.97923	0.931987	0.803655	0.602853	0.459308	0.352587	0.293317	0.246302	0.213038	0.168233	0.143477
14.2711	0.756464	0.75514	0.699689	0.662582	0.61258	0.569327	0.549131	0.555045	0.582175	0.666889	0.800995	0.976536	1.02638	1.07567	1.06652	1.02915	1.13492	1.12854	0.619543	0.703971	0.808817	0.793338	0.756943	0.753864	0.797671	0.831411	0.778336	0.718684	0.681397	0.662345	0.625818	0.575021	0.590613	0.570517	0.494763
12.9663	0.0840502	0.0697466	0.0439755	0.0322581	0.0244452	0.0245986	0.026881	0.0308751	0.0747776	0.123922	0.186355	0.25466	0.314468	0.305093	0.295465	0.324351	0.288952	0.242521	0.0654763	0.0786161	0.1583	0.187078	0.166243	0.169461	0.165871	0.20857	0.184115	0.107625	0.0597035	0.0392364	0.034056	0.0268742	0.0141245	0.0224048	0.0195386
13.5671	0.919619	0.891938	0.841749	0.800604	0.768663	0.723919	0.695867	0.734716	0.740665	0.865773	1.01747	1.23934	1.28918	1.37537	1.42485	1.3406	1.46629	1.49408	0.809627	1.16451	1.03675	1.02881	0.982472	0.971682	1.03648	1.08207	1.01	0.904683	0.845463	0.777097	0.725755	0.671877	0.683842	0.636822	0.521201
11.1522	0.180752	0.172275	0.131175	0.110783	0.101207	0.0884836	0.0824982	0.117163	0.162362	0.281756	0.407219	0.542839	0.536943	0.582169	0.620915	0.579612	0.60589	0.440715	0.120497	0.219138	0.345609	0.376346	0.329848	0.338906	0.364293	0.372266	0.282742	0.196865	0.158092	0.112761	0.0915077	0.0722106	0.069166	0.0750744	0.0661156
10.6081	0.263055	0.215334	0.195568	0.191597	0.210012	0.237084	0.255916	0.253663	0.303161	0.400459	0.389023	0.416279	0.561156	0.706125	0.574788	0.662926	0.978599	0.698041	0.588206	0.407089	0.364308	0.365339	0.352268	0.396804	0.480776	0.551964	0.425106	0.302828	0.277656	0.244996	0.22972	0.218317	0.227539	0.242522	0.213883
11.857	0.400655	0.394727	0.362918	0.331568	0.354592	0.396151	0.455277	0.530694	0.594718	0.616617	0.646076	0.681991	0.780715	0.896328	0.864242	0.955207	0.752335	0.797624	0.568442	0.750565	0.675326	0.621265	0.569464	0.617609	0.662459	0.758966	0.709356	0.515623	0.418183	0.351941	0.33325	0.297146	0.273406	0.247624	0.255154
3.49573	0.683565	0.568977	0.485652	0.433802	0.420875	0.527076	1.61665	2.54014	2.78158	2.59205	2.32232	2.0781	1.85574	1.66548	1.45652	1.36231	1.37968	1.44386	1.17432	1.0849	2.42164	2.39033	2.36982	2.40577	2.30325	2.0982	1.73212	1.33091	0.990404	0.767801	0.616082	0.517594	0.454587	0.379604	0.295017
13.7827	0.335817	0.280783	0.231387	0.194535	0.190448	0.217696	0.210226	0.173748	0.181679	0.249943	0.241277	0.254319	0.296949	0.286194	0.221876	0.290899	0.44111	0.354697	0.216808	0.313742	0.215668	0.222228	0.210465	0.20935	0.271789	0.311463	0.455713	0.468635	0.3914	0.320162	0.252705	0.216158	0.216702	0.208872	0.186902
5.86826	0.224909	0.160408	0.142313	0.133941	0.112244	0.131049	0.292519	0.656836	0.919455	1.01046	1.10199	1.0861	1.11143	1.13322	1.16465	1.03055	0.802891	0.83059	1.23516	0.774945	0.930944	0.888255	0.872663	0.95906	1.01478	0.997324	0.792664	0.500047	0.311447	0.191812	0.141849	0.11851	0.114959	0.156239	0.164115
6.44031	0.0425306	0.0252922	0.018864	0.0113761	0.00911347	0.00864104	0.137809	0.258284	0.304324	0.326373	0.332832	0.336503	0.35741	0.401051	0.324466	0.338677	0.330299	0.388883	0.394099	0.794095	0.328427	0.297927	0.296266	0.309734	0.33131	0.341529	0.242771	0.118643	0.0636866	0.0344785	0.0209176	0.012197	0.00748976	0.000387642	-0.0017625
3.61971	0.108268	0.0651263	0.0449878	0.0318089	0.026822	0.0737475	0.568107	0.866352	0.91433	0.885951	0.82586	0.750399	0.68547	0.653834	0.565593	0.592897	0.541054	0.559208	0.45933	0.607255	0.855324	0.823423	0.822362	0.830709	0.804384	0.735818	0.537763	0.322837	0.179668	0.0998575	0.057935	0.0350531	0.0190725	-0.00668046	-0.0239567
7.01225	0.0312325	0.0110173	-0.00114572	-0.00569138	-0.0139871	-0.00597711	0.0882333	0.25283	0.384937	0.461986	0.462735	0.459374	0.523173	0.531336	0.550526	0.525162	0.590316	0.63704	0.481696	0.838187	0.366241	0.396124	0.390683	0.402015	0.47515	0.491574	0.343267	0.164134	0.0669867	0.0233539	0.00505629	-0.00730723	-0.0180888	-0.0263361	-0.0386595
4.79853	1.59057	1.4069	1.29496	1.26759	1.4398	1.93631	2.96908	3.78259	4.1268	4.36625	4.3203	4.28817	4.09918	3.84101	3.55253	3.51621	3.46132	2.98916	2.38236	3.87499	4.04985	4.00471	3.95691	3.99429	4.25382	4.04675	3.33535	2.59005	2.04146	1.67847	1.44095	1.38995	1.28743	0.995329	0.708049
6.45365	0.442017	0.44021	0.469678	0.491462	0.489364	0.481991	0.523692	0.627012	0.711896	0.805152	0.855691	0.928699	0.904081	0.808247	0.846743	0.812314	0.724316	0.710812	0.732307	0.870376	0.738893	0.73616	0.737961	0.758853	0.809925	0.817497	0.742326	0.614407	0.49743	0.448609	0.442721	0.438622	0.398576	0.278625	0.190056
21	0.905854	0.831284	0.976981	1.17533	1.29052	1.27068	1.0535	0.986942	0.910284	0.89536	1.0789	1.16127	1.24899	1.34699	1.02131	1.62696	1.29168	1.45796	1.87095	1.00351	0.89352	1.07232	1.0237	1.09178	1.03219	1.20573	1.16781	0.919313	0.809274	0.754098	0.819788	0.974775	1.03963	0.864419	0.739501
3.9185	0.0937902	0.0712867	0.051813	0.0394799	0.0410399	0.105859	0.362749	0.535796	0.562557	0.542241	0.516336	0.475322	0.444849	0.414419	0.367265	0.362764	0.365274	0.360221	0.264555	0.421195	0.515119	0.514469	0.513875	0.520828	0.50203	0.463318	0.348961	0.220969	0.135595	0.0918444	0.0626796	0.0449044	0.0336516	0.0174718	0.00931987
7.67637	0.833276	0.75901	0.752454	0.836309	0.852957	0.839545	0.902817	1.04864	1.20843	1.31499	1.47212	1.55895	1.53117	1.49366	1.67769	1.67	1.571	1.60162	1.54851	1.33342	1.32206	1.27291	1.26202	1.30063	1.35934	1.34929	1.20411	1.04132	0.898167	0.778123	0.732268	0.750297	0.763935	0.64503	0.526253
14.5446	0.146785	0.138951	0.136811	0.113282	0.094562	0.0842218	0.110275	0.127381	0.143976	0.17182	0.219544	0.269271	0.342186	0.464373	0.493167	0.655693	0.760762	0.752821	0.813551	0.492808	0.21167	0.233517	0.22168	0.207905	0.244755	0.273861	0.30978	0.321773	0.245784	0.190335	0.17919	0.18143	0.171905	0.258597	0.249787
18.4936	0.20428	0.166776	0.147701	0.138324	0.145286	0.138482	0.144979	0.132136	0.157893	0.180402	0.178347	0.188208	0.239038	0.289329	0.27516	0.348242	0.504485	0.411093	0.429498	0.0795273	0.178021	0.170096	0.173346	0.197988	0.232325	0.2769	0.342466	0.348363	0.320724	0.279466	0.220539	0.187762	0.190524	0.256619	0.279784
5.71655	0.1481	0.0987978	0.0790042	0.057146	0.0670729	0.117339	0.381846	0.718433	0.939928	1.03289	1.05908	1.04757	1.0262	0.968377	0.998287	0.949568	0.961992	0.882867	0.838577	0.935934	0.896199	0.918138	0.897399	0.938519	1.00902	0.937478	0.65059	0.394958	0.22689	0.1336	0.0843557	0.060922	0.0440069	0.01882	0.00677454
8.0419	0.387398	0.390988	0.349636	0.365048	0.408061	0.375684	0.283727	0.343487	0.529585	0.606505	0.628373	0.667405	0.697794	0.672268	0.737522	0.929916	0.869939	0.648313	0.653889	0.568308	0.517352	0.501843	0.48679	0.56931	0.695898	0.598014	0.459276	0.39555	0.374687	0.370869	0.337376	0.320642	0.341962	0.274825	0.201622
5.61702	0.216026	0.171025	0.134045	0.141024	0.148963	0.150553	0.278772	0.823598	1.33705	1.67276	1.80559	1.83896	1.70593	1.74675	1.39869	1.25882	1.2541	1.29915	1.26038	0.965749	1.34794	1.29426	1.26557	1.27094	1.46534	1.41011	0.836176	0.478818	0.291194	0.202426	0.158268	0.138112	0.114733	0.0616261	0.041292
7.54819	0.492968	0.44192	0.418974	0.425252	0.45769	0.491087	0.623821	1.0205	1.24879	1.38289	1.44975	1.63978	1.61971	1.56177	1.50571	1.5527	1.5338	1.51837	1.37032	1.15605	1.33853	1.26329	1.31051	1.36189	1.45136	1.43437	1.04676	0.780091	0.628483	0.531804	0.4614	0.413453	0.396788	0.317773	0.237529
9.61103	0.317336	0.226634	0.174121	0.132889	0.108931	0.0784989	0.0773109	0.301746	0.753053	1.17538	1.48023	1.65631	1.88021	1.92128	2.24063	2.30994	2.17537	2.22687	2.29589	2.2758	0.99435	0.955671	0.975988	1.06221	1.36232	1.50493	1.02207	0.676304	0.451384	0.323695	0.246199	0.184902	0.137349	0.104904	0.0639913
9.2753	0.143304	0.104461	0.0797928	0.0557273	0.0442303	0.025063	0.038973	0.13216	0.345569	0.517538	0.733106	0.932837	0.908952	0.817785	0.794232	0.851778	0.978638	0.796319	0.901657	0.965182	0.489036	0.473337	0.463419	0.526457	0.702869	0.749992	0.51945	0.333549	0.227026	0.163904	0.122006	0.0870519	0.0695242	0.0606723	0.0504418
2.39114	0.0692713	0.0711892	0.0925111	0.107823	0.139551	0.236563	0.814082	0.783806	0.560722	0.403904	0.298416	0.214856	0.162217	0.118913	0.0895038	0.0779276	0.0968203	0.0853779	0.087123	0.0797883	0.526238	0.502297	0.48577	0.453179	0.325306	0.23587	0.168285	0.109043	0.0839235	0.0787685	0.0819764	0.0918813	0.0875061	0.0889932	0.0879722
2.30801	0.0687325	0.0620827	0.0605528	0.0783799	0.0835917	0.323926	1.37479	1.25217	0.871285	0.571598	0.361513	0.232562	0.149813	0.0981833	0.0671829	0.0554573	0.0248572	-0.000319192	-0.00339014	-0.00656012	0.731871	0.728262	0.718951	0.69496	0.464368	0.282277	0.16356	0.0956305	0.0720748	0.0617766	0.0628702	0.0620292	0.0759053	0.0633391	0.0468477
2.58743	0.11954	0.103456	0.0945158	0.0816663	0.0842708	0.262284	1.3657	1.52139	1.28371	1.02522	0.865651	0.729505	0.612523	0.502332	0.492558	0.468575	0.461231	0.397566	0.429606	0.40071	1.18578	1.15861	1.13135	1.06816	0.883422	0.704	0.466894	0.292397	0.198987	0.143988	0.121455	0.0978242	0.0769025	0.050525	0.0330286
10.6384	0.305361	0.280402	0.252481	0.246687	0.228078	0.21766	0.219454	0.408966	0.633635	0.74908	0.914639	1.04851	1.08778	1.16861	1.20007	1.46117	1.6109	1.65493	1.99324	1.86017	0.706795	0.732195	0.743614	0.808645	1.00223	0.98658	0.674456	0.484945	0.383594	0.342753	0.280697	0.223811	0.191608	0.191301	0.163882
9.77466	0.137583	0.0984302	0.0783638	0.0574407	0.0508127	0.0402284	0.0474729	0.156524	0.314899	0.458127	0.554316	0.632669	0.72068	0.720606	0.803979	0.854929	0.810442	0.820558	0.841691	0.872917	0.388399	0.381698	0.393671	0.424387	0.524208	0.513905	0.37474	0.294125	0.202342	0.150869	0.110761	0.0811261	0.0612844	0.0494873	0.0320641
2.50506	0.108684	0.0950703	0.0887994	0.0878682	0.0849947	0.322394	0.831473	0.864921	0.740968	0.644968	0.551033	0.492249	0.402332	0.341835	0.324711	0.31097	0.309436	0.273887	0.325439	0.30539	0.684505	0.695085	0.664007	0.645712	0.551361	0.433162	0.299325	0.204599	0.151654	0.115776	0.105151	0.0989057	0.0835466	0.0682541	0.0530237
2.38332	0.187453	0.151695	0.148655	0.120047	0.0901859	0.502636	2.47962	2.47309	1.79006	1.24733	0.869219	0.618352	0.460141	0.290242	0.226791	0.164011	0.129582	0.105161	0.135416	0.126939	1.50798	1.49156	1.47444	1.45329	1.03388	0.711196	0.455331	0.299581	0.241892	0.190931	0.141434	0.117088	0.104685	0.0702822	0.0406645
21	0.165496	0.154108	0.134837	0.0981234	0.102843	0.0930506	0.0588687	0.0549167	0.0598046	0.095424	0.119252	0.19849	0.15974	0.222014	0.398765	0.590659	1.07968	1.1429	1.01514	1.35585	0.201954	0.171624	0.181132	0.17753	0.257869	0.296897	0.195227	0.143098	0.122463	0.0998262	0.0921075	0.0991787	0.13673	0.156479	0.192561
11.9363	0.101127	0.0854238	0.083482	0.0883936	0.105555	0.131609	0.147513	0.201231	0.249218	0.262471	0.305588	0.345192	0.341968	0.381285	0.351553	0.357059	0.422505	0.457338	0.590398	0.562507	0.28987	0.262227	0.26945	0.281923	0.298675	0.369473	0.249721	0.169671	0.114865	0.0932163	0.0813149	0.0955987	0.0879595	0.0588637	0.0565533
7.31405	0.961162	0.833883	0.693938	0.582598	0.522762	0.484154	0.652551	1.02072	1.67926	2.14266	2.6389	2.67133	2.65683	3.12613	2.85422	3.33211	3.15685	2.79087	2.53048	2.2359	1.73672	1.95691	1.92875	1.94879	2.29546	2.05273	1.72268	1.43173	1.16654	0.992773	0.843894	0.694795	0.585753	0.459552	0.401545
5.14677	0.267545	0.186606	0.12158	0.0735684	0.0471083	0.0303555	0.186552	0.771312	1.4602	1.7354	1.8902	1.88785	1.57772	1.76161	1.5695	1.39364	1.44442	1.44998	1.78325	2.31667	1.30165	1.34908	1.35562	1.4463	1.75736	1.45164	0.870045	0.532548	0.336202	0.221885	0.148084	0.0979431	0.0617196	0.03543	0.0165994
-4.99999	0.0636703	0.0384092	0.0284354	0.0174933	0.00771231	0.250875	0.554389	0.525986	0.538309	0.55467	0.571933	0.501484	0.486877	0.530264	0.536142	0.623906	0.518639	0.447169	0.86737	0.860186	0.566258	0.550458	0.581221	0.571526	0.590572	0.379998	0.202126	0.136549	0.0880594	0.0665957	0.0424012	0.0279779	0.0224991	0.0265706	0.0209471
9.5207	0.0363782	0.0157603	0.00990428	0.00437926	-0.000575949	0.0060771	-0.00574238	-0.000547835	0.0049938	0.0155277	0.0218277	0.0340816	0.0330528	0.036154	0.0260243	0.050958	0.0556072	0.0328134	0.0949745	0.105062	0.00359631	0.0103557	0.0181194	0.0165515	0.0283163	0.602574	0.32678	0.165011	0.0843499	0.0449563	0.0237119	0.0210806	0.0176394	0.0189689	0.0216243
8.17712	0.748263	0.658892	0.603963	0.540392	0.482245	0.517156	0.580232	0.939459	1.26601	1.62442	1.74354	1.71995	1.90415	1.82696	2.06013	2.47417	1.88796	1.20693	1.82567	1.50053	1.24214	1.53846	1.38144	1.36985	1.69284	1.88581	1.34639	0.978465	0.849506	0.72201	0.607176	0.515164	0.45592	0.317309	0.327426
2.60587	0.200614	0.167763	0.142584	0.108136	0.0977594	0.420443	1.47566	1.81456	1.46874	1.07106	0.793459	0.539681	0.342996	0.229377	0.166289	0.17601	0.204587	0.176913	0.229798	0.364048	1.18684	1.16451	1.21421	1.17622	0.92886	0.670656	0.442518	0.341808	0.275708	0.229963	0.179884	0.161498	0.176453	0.172091	0.143157
6.27224	0.22001	0.172568	0.135041	0.113217	0.105205	0.196279	0.390029	0.655008	0.879248	1.02428	1.1353	1.19379	1.09198	1.04181	0.861505	0.84704	0.778207	0.77612	0.692295	0.427776	0.79878	0.835636	0.904807	0.946585	1.05117	0.876081	0.666405	0.470614	0.350007	0.259838	0.20495	0.173059	0.150488	0.0972966	0.0733901
7.84621	1.36805	1.28629	1.29498	1.23476	1.36403	1.1675	1.25094	1.97306	2.42274	2.91278	3.11925	2.97172	2.7294	2.51508	2.92953	2.75135	3.08655	3.03328	3.28207	3.73969	2.36884	2.43832	2.59277	2.68098	2.80245	2.65236	2.27761	2.00918	1.80577	1.70305	1.66836	1.59624	1.48218	1.21041	1.05622
2.86958	0.194167	0.174341	0.164815	0.15905	0.153766	0.334538	0.776687	1.00684	0.969938	0.883606	0.745884	0.630577	0.526287	0.325353	0.275485	0.220964	0.253113	0.155448	0.197182	0.12184	0.789125	0.775103	0.78496	0.844354	0.745948	0.629835	0.460788	0.33928	0.277322	0.232857	0.216564	0.209907	0.190929	0.197614	0.176593
8.14161	1.17026	1.17798	1.08956	1.20744	1.10217	1.32277	1.28638	1.6557	2.33424	2.5437	2.83166	2.52597	2.70239	2.15666	1.98096	3.2119	3.64208	2.78694	3.20148	2.77525	2.0091	2.12765	2.35302	2.14974	2.5638	2.79642	2.37668	1.85484	1.57818	1.39861	1.24968	1.11365	0.862841	0.777166	0.562841
10.3803	0.249211	0.148681	0.0852196	0.0498642	0.0257924	0.0133497	0.0149092	0.0704452	0.179221	0.402126	0.662165	1.05854	1.38036	1.65509	1.61843	1.89186	2.01925	1.82857	1.72303	1.69366	0.527464	0.489096	0.485424	0.537882	0.751879	0.9195	0.818177	0.534489	0.323938	0.202083	0.121564	0.0813103	0.0503099	0.0320618	0.0151435
21	0.183147	0.167475	0.14375	0.125056	0.116324	0.0814651	0.0776695	0.107694	0.151575	0.179664	0.235156	0.264562	0.316041	0.307921	0.403426	0.465932	0.580901	0.813106	0.702281	0.846718	0.235798	0.215873	0.200521	0.204543	0.225231	0.224004	0.30019	0.285117	0.230077	0.202279	0.179356	0.152659	0.11638	0.0605679	0.0349303
9.05231	0.0592471	0.0481624	0.0537202	0.0539851	0.0580701	0.0696686	0.0526144	0.115113	0.251048	0.330916	0.281423	0.339795	0.404277	0.440165	0.489895	0.4832	0.624093	0.610111	0.61524	0.512556	0.283887	0.283956	0.317654	0.309488	0.360379	0.371482	0.292884	0.189724	0.136382	0.0943505	0.0885443	0.0624167	0.0720325	0.0572101	0.0101031
12.1244	0.509601	0.491936	0.508241	0.476143	0.466707	0.493333	0.507449	0.631782	0.785781	0.89541	1.10294	1.22688	1.5402	1.49125	1.7893	2.24216	2.06747	2.21635	2.11658	2.37927	1.22794	1.18036	0.997047	1.10388	1.31993	1.42655	1.16754	0.847764	0.599652	0.547389	0.551825	0.581148	0.626969	0.672538	0.584707
9.56145	0.227075	0.147631	0.0858771	0.038473	0.00666502	-0.026659	-0.0271859	0.119063	0.430109	0.749821	0.955543	1.05989	1.23348	1.36281	1.4053	1.48206	1.58963	1.52779	1.60855	1.66981	0.718127	0.752051	0.734954	0.774465	0.96187	1.11071	0.860105	0.6694	0.475967	0.347825	0.248905	0.16847	0.106409	0.0676594	0.0397988
2.98301	0.213633	0.242	0.247797	0.250971	0.266232	0.30458	0.592203	1.08565	1.02061	0.933006	0.680282	0.565564	0.418147	0.372497	0.373301	0.592456	0.581863	0.627023	0.731817	0.933753	0.764865	0.876136	0.96365	0.883597	0.827574	0.757757	0.729249	0.391421	0.249857	0.216049	0.209242	0.188182	0.192169	0.156941	0.0793039
7.08521	0.497417	0.497102	0.470372	0.50878	0.490758	0.510397	0.482945	0.57217	0.929264	1.26045	1.52287	1.6877	1.85764	1.85047	1.63176	1.58041	1.32437	1.21509	1.07489	0.83209	1.156	1.15104	1.16336	1.23792	1.44256	1.62645	1.75335	1.05984	0.762099	0.603091	0.583532	0.547363	0.57001	0.567666	0.525287
8.97372	0.145715	0.107266	0.071666	0.0686405	0.0550068	0.0439007	0.036962	0.142914	0.354953	0.593356	0.705124	0.868639	0.910059	1.0203	1.1406	1.14455	1.06137	0.91155	0.949498	1.89216	0.584965	0.545188	0.576437	0.576264	0.700342	0.718033	0.647805	0.424941	0.278233	0.171751	0.128048	0.0980261	0.0643512	0.0580083	0.0670069
21	0.119929	0.135482	0.130455	0.101347	0.0820975	0.0611993	0.0758499	0.108905	0.148015	0.181685	0.267681	0.26595	0.223925	0.225572	0.252166	0.276887	0.279295	0.347427	0.563799	0.73511	0.266489	0.230768	0.189818	0.18218	0.212173	0.232272	0.216456	0.109307	0.0915542	0.097505	0.0950828	0.0674568	0.0554636	0.0665452	0.0720532
13.3262	0.148224	0.164554	0.158567	0.215597	0.296821	0.373808	0.418146	0.443775	0.49434	0.576478	0.636447	0.652626	0.627901	0.652129	0.528166	0.459208	0.599758	0.720516	0.796173	0.454789	0.632488	0.616159	0.564621	0.54676	0.561749	0.593472	0.584938	0.303748	0.198604	0.15068	0.113372	0.126719	0.170045	0.172747	0.166172
3.2598	-0.0177531	-0.0351426	-0.0398956	-0.0288963	-0.0262694	-0.0201512	0.224164	0.584668	0.606263	0.499007	0.403075	0.319299	0.245487	0.213379	0.142771	0.110551	0.18889	0.121881	0.109124	0.201764	0.398169	0.432977	0.411253	0.471297	0.407246	0.338811	0.230186	0.154645	0.0785231	0.0444665	0.0274466	0.0023452	-0.0110391	-0.0210749	-0.042791
9.01707	0.076424	0.0592404	0.0417998	0.04459	0.0445701	0.0666813	0.0557258	0.127169	0.174631	0.218488	0.289341	0.317259	0.415387	0.385095	0.436365	0.428269	0.413637	0.385715	0.44847	0.395005	0.263124	0.281934	0.244989	0.255079	0.274708	0.324149	0.335378	0.199019	0.146486	0.131652	0.0929405	0.0534715	0.0461602	0.0626612	0.0233248
7.00065	0.0819301	0.0572101	0.0379591	0.0244913	0.027447	0.032249	0.0754514	0.243293	0.36201	0.451388	0.496343	0.557461	0.541374	0.57951	0.546725	0.534379	0.569383	0.560267	0.4488	0.52208	0.419151	0.403046	0.431799	0.425366	0.49583	0.514017	0.464644	0.24001	0.168907	0.108352	0.0799575	0.0533442	0.0704011	0.0535527	0.0243526
12.4078	0.140288	0.155492	0.159412	0.15985	0.154747	0.143407	0.135294	0.191461	0.201079	0.221526	0.234078	0.281042	0.342541	0.403165	0.422605	0.38446	0.469687	0.354751	0.501243	0.561385	0.194689	0.271161	0.287862	0.292356	0.318964	0.355613	0.232302	0.160979	0.160293	0.179619	0.155962	0.134302	0.141601	0.137341	0.0752274
9.31412	0.107261	0.0908174	0.0616035	0.0541613	0.0481215	0.0717738	0.110601	0.156612	0.167718	0.222174	0.277184	0.283817	0.323445	0.293143	0.355987	0.334388	0.31199	0.372023	0.348155	0.235386	0.190993	0.209916	0.240636	0.245977	0.273045	0.314312	0.339456	0.234929	0.184042	0.143148	0.094238	0.0880308	0.0703584	0.0842576	0.0980439
8.90509	0.13543	0.108613	0.0958698	0.0991746	0.116474	0.0957161	0.117631	0.177327	0.273299	0.364071	0.495136	0.577067	0.662564	0.487663	0.414468	0.527075	0.659599	0.674951	0.644279	0.529587	0.416319	0.333578	0.262147	0.315442	0.397216	0.408346	0.287985	0.246741	0.192024	0.136777	0.122698	0.100213	0.100083	0.0883237	0.0787864
2.9518	0.153995	0.161009	0.161876	0.134685	0.107012	0.107706	0.463159	0.817019	0.76205	0.704758	0.616119	0.606031	0.502258	0.347472	0.337745	0.295792	0.430523	0.345367	0.394959	0.321118	0.687104	0.623678	0.635373	0.624431	0.510245	0.442324	0.277855	0.242273	0.200696	0.204216	0.206167	0.198067	0.149252	0.133318	0.098142
3.12226	0.026799	0.0137807	-0.00436474	0.00853539	0.0160607	0.0411146	0.511651	1.03576	0.987792	0.86101	0.666883	0.580644	0.484481	0.445206	0.315783	0.288775	0.203919	0.14988	0.16804	0.199164	0.727656	0.732206	0.775695	0.822391	0.700158	0.565267	0.32941	0.243891	0.176881	0.0804325	0.0717352	0.049968	0.0370604	-0.00652648	-0.0085335
2.97361	0.0399336	0.0349713	0.0237348	0.0260014	0.034041	0.0589364	0.36705	0.640143	0.615086	0.438761	0.358207	0.321379	0.239425	0.204894	0.165375	0.194592	0.115913	0.133039	0.229334	0.146187	0.453912	0.419745	0.436412	0.437027	0.37501	0.294648	0.199066	0.144347	0.121248	0.076271	0.0601997	0.0481664	0.0523029	0.0324775	0.0264699
3.3895	0.0547897	0.0258941	0.0253912	0.0257162	0.0256723	0.0637021	0.450455	0.881996	0.923395	0.897753	0.74191	0.635942	0.57608	0.542871	0.424634	0.335629	0.370288	0.41311	0.416291	0.38334	0.735539	0.725082	0.788587	0.801389	0.739869	0.677368	0.55003	0.248308	0.136447	0.0959406	0.0565319	0.0487102	0.047127	0.0338927	-0.0210102
15.3132	0.128523	0.0829038	0.0412801	0.017956	0.0198914	0.0159682	0.00225895	0.021595	0.0144329	0.00928993	0.0300351	0.0348726	0.109378	0.15173	0.17847	0.179636	0.312283	0.396548	0.393209	0.617771	0.0649314	0.0754776	0.0763029	0.0899128	0.100523	0.129884	0.231653	0.309534	0.2374	0.174899	0.114086	0.0821104	0.0614389	0.0761726	0.0542959
9.30895	0.137282	0.109074	0.099072	0.099244	0.107952	0.125245	0.111419	0.2401	0.428649	0.504389	0.496798	0.575648	0.646915	0.708742	0.789959	0.737096	0.9499	1.06469	1.03313	0.943396	0.47686	0.499326	0.534105	0.504563	0.596123	0.629925	0.493448	0.311488	0.204873	0.181312	0.13196	0.109503	0.0975804	0.110768	0.040134
7.76309	0.0251504	0.038535	0.0345838	0.025262	0.0240411	0.0223141	0.0346793	0.106803	0.189157	0.264659	0.301928	0.34546	0.400718	0.275347	0.259241	0.151367	0.119572	0.166799	0.264762	0.378423	0.189059	0.214642	0.227522	0.242645	0.272008	0.236076	0.123727	0.075129	0.0447861	0.037091	0.030054	0.03193	0.0433384	0.0519182	0.0412261
2.91103	0.0772425	0.0576632	0.0476705	0.0668869	0.0769442	0.140331	0.570664	0.82512	0.770459	0.63591	0.557305	0.477599	0.402671	0.358049	0.280593	0.286115	0.233156	0.250178	0.381578	0.214305	0.569266	0.600725	0.600428	0.595136	0.533487	0.460462	0.332249	0.208235	0.133832	0.097645	0.0816325	0.0774731	0.080542	0.069447	0.0564641
4.12035	0.101076	0.0663167	0.0907872	0.0977232	0.103193	0.159332	0.716985	1.08822	1.12635	1.06471	1.00601	0.991334	0.937106	0.930626	0.88905	0.818126	0.773075	0.731086	0.732707	0.524994	1.03064	0.999808	1.07716	1.0663	0.954327	0.816476	0.582012	0.430145	0.29781	0.194575	0.175188	0.148489	0.133595	0.0980298	0.0622916
8.22471	0.412648	0.395823	0.379488	0.415582	0.444084	0.471362	0.489446	0.513702	0.697308	0.879838	1.28121	1.36602	1.68752	1.48092	1.26783	1.09671	1.2918	1.07019	0.814216	0.795734	1.11466	0.999568	0.865052	0.858043	0.999749	1.1411	0.985764	0.530523	0.422365	0.351732	0.305562	0.349685	0.353723	0.391932	0.455904
3.48683	0.140732	0.118839	0.143013	0.135493	0.160804	0.205845	0.556223	0.772311	0.919608	0.950049	0.889425	0.815656	0.670299	0.397806	0.333615	0.279002	0.195997	0.1492	0.213437	0.156043	0.753677	0.74393	0.760369	0.721084	0.716865	0.643937	0.451335	0.314471	0.215288	0.165252	0.112037	0.0992927	0.116186	0.144946	0.193183
10.1637	0.167247	0.104052	0.0682034	0.0506137	0.0365763	0.0434784	0.020925	0.077857	0.172574	0.383282	0.595966	0.797686	0.839395	0.987116	1.11883	0.951374	0.867681	0.999906	0.941143	1.14082	0.485956	0.470217	0.473738	0.481889	0.545396	0.745023	0.837316	0.543947	0.331618	0.212575	0.151617	0.0970164	0.0895417	0.0469637	0.0415764
7.5881	0.287646	0.199696	0.126822	0.0629684	0.0325261	0.00602007	0.0832826	0.496942	1.139	1.6409	1.8946	2.18568	2.28016	2.44801	2.57921	2.48233	2.33791	2.33184	2.60277	2.06853	1.57324	1.55611	1.45989	1.55103	1.91403	1.98933	1.42271	1.09939	0.73185	0.520809	0.373125	0.252831	0.164942	0.118235	0.042287
5.28488	0.12858	0.092972	0.0996123	0.1124	0.128392	0.23489	0.785374	1.10671	1.21148	1.20477	1.18359	1.22446	1.14912	1.16113	1.11524	1.10726	0.898448	0.913896	0.786254	0.765503	1.14876	1.13109	1.19457	1.15809	1.14443	1.07706	0.689034	0.451229	0.297246	0.234566	0.168743	0.158618	0.126223	0.101848	0.0862336
9.17633	0.338565	0.249202	0.206294	0.153619	0.135063	0.100652	0.0857512	0.064258	0.147392	0.244553	0.522617	0.580594	0.762019	0.863454	0.863266	0.87145	1.15631	1.11838	1.05923	0.628773	0.49871	0.421879	0.35467	0.350622	0.530707	0.680211	0.773547	0.673812	0.537943	0.40097	0.322333	0.254611	0.232663	0.263065	0.328649
13.7168	0.202576	0.130102	0.0994684	0.0769145	0.0845743	0.0621464	0.0527282	0.0182012	0.0662782	0.0907231	0.131495	0.143431	0.262837	0.45487	0.603463	0.662928	0.783676	0.908341	1.09349	1.00516	0.176465	0.193809	0.212279	0.219329	0.300987	0.305114	0.372452	0.388136	0.329111	0.218543	0.173319	0.142147	0.10834	0.11363	0.0629778
12.4334	0.166348	0.16051	0.166311	0.147302	0.15162	0.137436	0.136182	0.143639	0.15063	0.189763	0.219658	0.294565	0.365436	0.431172	0.447099	0.562446	0.667089	0.776779	0.638825	0.39989	0.26688	0.269867	0.263288	0.245743	0.270082	0.300972	0.327873	0.221376	0.189157	0.164827	0.157504	0.138136	0.132395	0.124717	0.0766181
2.9445	0.0754117	0.0421429	0.0513249	0.0748106	0.0887051	0.111176	0.492675	0.782081	0.723093	0.593557	0.539715	0.449648	0.393685	0.341785	0.33818	0.269548	0.230495	0.213828	0.183962	0.324173	0.591766	0.606549	0.576007	0.56524	0.503589	0.437737	0.351632	0.262803	0.194445	0.138081	0.1126	0.109346	0.102379	0.0662195	0.0432096
8.85502	0.434308	0.330857	0.23678	0.197852	0.193886	0.207707	0.216513	0.276024	0.419127	0.639695	0.708903	0.893198	0.993883	1.0995	1.22577	1.23627	1.15692	1.03797	1.05672	0.896641	0.669157	0.62909	0.64176	0.662446	0.768416	0.860873	0.891793	0.913965	0.755872	0.583601	0.462906	0.384409	0.356699	0.332884	0.364948
7.62772	0.110109	0.0791518	0.033681	0.0260364	0.0337448	0.0308756	0.111077	0.398983	0.613406	0.743982	0.82001	0.902457	0.883815	0.887726	0.889026	0.880691	0.887954	0.878771	1.13137	0.926236	0.706796	0.747908	0.698952	0.704482	0.786237	0.838713	0.598666	0.410809	0.264368	0.189625	0.114922	0.0672263	0.0514117	0.0229133	-0.0334991
10.0956	0.151743	0.111268	0.0581186	0.0223639	-0.00239049	-0.0202792	-0.0095132	0.13651	0.341739	0.54385	0.664867	0.781276	0.954508	1.06662	1.18137	1.24904	1.34915	1.3779	1.52873	1.31712	0.598208	0.581582	0.596834	0.641698	0.791342	0.942784	0.748211	0.502355	0.34389	0.215694	0.163083	0.111645	0.0671925	0.0477981	0.0125456
6.803	0.30956	0.285763	0.303374	0.318528	0.313854	0.334557	0.298917	0.352895	0.597964	0.834506	1.00937	1.11558	1.22872	1.13126	0.976153	0.962549	0.822913	0.747797	0.728461	0.638899	0.791101	0.803378	0.740936	0.782925	0.893156	0.989384	0.978542	0.654575	0.45484	0.379989	0.330849	0.297097	0.270262	0.271329	0.203755
14.1754	0.315835	0.276317	0.262476	0.255168	0.263127	0.264615	0.204059	0.288494	0.431249	0.517142	0.596346	0.696285	0.729426	0.781223	0.774537	0.794101	0.981783	1.1392	1.28807	1.4629	0.601168	0.578134	0.573438	0.591014	0.668649	0.730473	0.56942	0.463404	0.378113	0.305179	0.279546	0.247787	0.218508	0.204266	0.145298
11.0897	0.196758	0.148231	0.136467	0.11625	0.125514	0.1179	0.131215	0.241166	0.418825	0.577792	0.716227	0.919027	1.13304	1.1304	1.27658	1.40349	1.40212	1.42359	1.28764	1.12391	0.685623	0.648834	0.671034	0.718848	0.865461	1.05154	0.930282	0.517923	0.314271	0.225694	0.196381	0.147763	0.106746	0.0654467	0.0117249
8.78341	0.399618	0.264305	0.191358	0.135132	0.095581	0.0754842	0.163757	0.594498	1.14844	1.59417	1.94643	2.07518	2.09177	1.97436	2.29391	2.4545	2.72935	2.73682	2.61495	2.56193	1.50788	1.47308	1.522	1.5891	1.83513	2.09147	1.77759	1.03347	0.633661	0.407653	0.269194	0.200752	0.134897	0.0891395	0.0407413
9.0848	0.394884	0.329463	0.284487	0.286315	0.321589	0.378914	0.355395	0.394284	0.449594	0.635728	0.742504	0.777094	0.899399	0.912058	0.824189	0.8901	0.875498	0.636214	0.708925	0.667173	0.58733	0.575318	0.604122	0.606212	0.686623	0.806035	0.901718	0.628193	0.461753	0.385841	0.2934	0.267048	0.251189	0.223118	0.145257
3.14269	0.0637207	0.0389188	0.0432766	0.0335892	0.053204	0.0747299	0.632653	1.1906	1.14275	0.902822	0.737538	0.626567	0.542428	0.486652	0.3722	0.292531	0.252726	0.201873	0.261563	0.21304	0.822135	0.795711	0.846956	0.856744	0.736475	0.584341	0.356727	0.239252	0.120854	0.059758	0.0388434	0.0142081	-0.00964585	-0.00804768	-0.0329678
8.29329	0.456678	0.339186	0.273114	0.249591	0.249898	0.269991	0.345678	0.566129	0.994019	1.27584	1.39839	1.51345	1.62677	1.64187	1.59872	1.45083	1.36381	1.14747	0.988533	1.32977	1.02912	1.04461	1.09036	1.19986	1.39635	1.51569	1.28433	0.927209	0.623836	0.423741	0.312123	0.2726	0.234561	0.199674	0.162828
13.4873	0.207399	0.175164	0.167965	0.153927	0.167733	0.167547	0.1297	0.233055	0.361635	0.420991	0.509439	0.57393	0.613987	0.659873	0.700575	0.77089	0.861141	0.998394	1.06639	1.23964	0.508612	0.490649	0.470062	0.512671	0.577827	0.650347	0.521993	0.36336	0.251211	0.211307	0.155514	0.137274	0.139839	0.111311	0.079148
2.46846	0.0887933	0.0717368	0.0619456	0.0656611	0.0693156	0.135287	0.991542	1.15483	0.954199	0.784052	0.633582	0.501596	0.445652	0.355682	0.347096	0.291572	0.343091	0.215924	0.163354	0.144443	0.753492	0.749682	0.731905	0.703367	0.618686	0.544562	0.404874	0.229864	0.144403	0.0967764	0.0791915	0.0632527	0.0500916	0.0524634	0.0517877
2.80916	0.0414712	0.0337728	0.0334608	0.0429025	0.0484574	0.0871111	0.45716	0.646156	0.588731	0.500648	0.456243	0.421322	0.380073	0.304663	0.315619	0.260349	0.229085	0.219457	0.228292	0.322702	0.497121	0.495365	0.478477	0.489103	0.44152	0.410907	0.317656	0.183054	0.108285	0.0826346	0.0709889	0.0772915	0.0614558	0.0448207	0.0322618
2.55877	0.045566	0.0192829	0.0202274	0.0393983	0.0488558	0.193521	0.991374	1.22765	0.982103	0.729483	0.513444	0.379646	0.27873	0.210898	0.212557	0.114004	0.0713302	0.0611821	0.0844731	0.0187708	0.715375	0.692511	0.690997	0.661141	0.503771	0.32979	0.210592	0.15253	0.0890945	0.0629367	0.0495899	0.0465286	0.0482596	0.0139531	0.0192269
16.2909	0.341455	0.296845	0.259105	0.261804	0.2359	0.229137	0.192438	0.193098	0.203248	0.309098	0.440376	0.489486	0.53776	0.524469	0.621317	0.581646	0.673091	0.818893	0.852267	1.13149	0.342104	0.378759	0.393329	0.398461	0.48692	0.538809	0.424417	0.303048	0.264055	0.243684	0.206811	0.204071	0.223591	0.281939	0.336147
6.91518	0.319003	0.211044	0.135583	0.110793	0.0834857	0.0607401	0.286581	0.948083	1.62434	2.1154	2.43825	2.56804	2.61318	2.62184	2.4979	2.41596	2.28914	2.43537	2.53135	2.23569	1.89551	1.90418	1.88874	1.979	2.28442	2.19942	1.45182	0.969578	0.651071	0.436924	0.330085	0.240689	0.17988	0.146851	0.125919
3.41942	0.159503	0.120439	0.0971664	0.10552	0.0877307	0.184248	0.938393	1.25202	1.19578	1.09785	1.0468	0.966036	0.983741	0.950424	0.975334	0.981244	1.08806	1.12066	1.08025	0.932178	1.13614	1.14478	1.10919	1.0971	1.04117	0.917804	0.665331	0.480584	0.317144	0.2344	0.193396	0.124715	0.109626	0.0470354	0.0153926
2.88761	0.121011	0.134082	0.143896	0.135696	0.153932	0.249665	1.02127	1.47726	1.44725	1.26497	1.0445	0.791445	0.584735	0.525148	0.450005	0.364727	0.338142	0.212927	0.198099	0.127441	0.988484	1.04267	1.08298	1.0426	0.952821	0.794076	0.495924	0.302168	0.193509	0.145229	0.131519	0.131164	0.128398	0.121258	0.151921
9.61989	0.0707315	0.0309569	0.0376235	0.03204	0.0510237	0.0505599	0.172139	0.328045	0.40121	0.421477	0.43693	0.480538	0.470334	0.525391	0.52698	0.571014	0.496235	0.561668	0.565863	0.632528	0.430393	0.423814	0.438098	0.453968	0.462078	0.393539	0.257572	0.173215	0.106995	0.0668166	0.0456064	0.052965	0.0313333	0.0119193	-0.0148442
11.3119	0.270811	0.203086	0.142014	0.149389	0.158459	0.173962	0.212117	0.236537	0.300791	0.356719	0.408194	0.49214	0.616118	0.577961	0.588305	0.638876	0.6113	0.630937	0.692931	0.692949	0.399302	0.362342	0.36207	0.397849	0.440477	0.43037	0.437108	0.399812	0.331622	0.28177	0.223782	0.195262	0.197421	0.129925	0.127824
10.932	0.22123	0.169834	0.135214	0.122228	0.111334	0.0895048	0.0945799	0.117785	0.166078	0.246641	0.397295	0.587051	0.779028	0.71867	0.847358	0.98952	0.940125	1.04743	1.34902	1.08366	0.32077	0.419857	0.431978	0.458244	0.558996	0.754325	0.61349	0.449048	0.371882	0.310279	0.251344	0.203089	0.169275	0.174583	0.165038
11.7689	0.136956	0.0898411	0.0887936	0.0650351	0.0669712	0.0462081	0.0444618	0.073279	0.0934388	0.161237	0.2157	0.278234	0.398338	0.408308	0.43051	0.480878	0.500466	0.581285	0.630237	0.55315	0.201843	0.226742	0.231061	0.215044	0.25471	0.533567	0.666482	0.572761	0.421402	0.279339	0.190993	0.143605	0.112342	0.138368	0.161895
2.90441	0.0983301	0.0803518	0.0640169	0.059231	0.0405335	0.165554	0.605591	0.738012	0.748458	0.700899	0.680739	0.665262	0.642925	0.658527	0.689851	0.677934	0.735653	0.782699	0.723508	0.596789	0.709235	0.698854	0.706046	0.696001	0.70536	0.667119	0.423533	0.264438	0.161461	0.115971	0.0959658	0.0660235	0.0449659	0.0309917	0.0192407
13.5301	0.226998	0.183479	0.140899	0.108526	0.100451	0.0804845	0.0645557	0.0496923	0.0849996	0.119792	0.154138	0.227745	0.309862	0.520497	0.631548	0.689137	0.888935	1.222	1.15617	0.867694	0.277077	0.242734	0.233321	0.247716	0.290633	0.34229	0.489917	0.50447	0.433917	0.348822	0.262234	0.207255	0.192586	0.146245	0.14514
10.0676	0.0381781	0.0229441	0.0171463	0.00979388	-0.000887043	0.00713832	0.0308859	0.0421559	0.0856999	0.148522	0.220488	0.317141	0.359914	0.411055	0.483919	0.641929	0.800927	0.680137	0.330685	0.266867	0.188153	0.20156	0.198357	0.241649	0.305384	0.344179	0.239938	0.160429	0.0774784	0.0383774	0.0349328	0.0163924	0.00932901	0.00883548	0.00801733
10.1143	0.111931	0.102677	0.0959942	0.0950359	0.103149	0.124564	0.101292	0.125514	0.247459	0.377893	0.447178	0.460768	0.488184	0.540649	0.554003	0.534627	0.628621	0.73796	0.780211	0.77408	0.376223	0.337253	0.353079	0.387806	0.445485	0.526431	0.444394	0.290912	0.178654	0.139071	0.116975	0.100728	0.0710235	0.0550202	0.0735936
9.45488	0.303828	0.282721	0.233248	0.213153	0.205701	0.234257	0.264761	0.235928	0.278556	0.356435	0.463931	0.544621	0.632878	0.69635	0.675548	0.840076	0.628558	0.519648	0.506657	0.37941	0.441243	0.434918	0.43687	0.440124	0.485099	0.52952	0.618725	0.475797	0.338096	0.314583	0.274944	0.250052	0.216922	0.201064	0.20146
11.9486	0.200897	0.165622	0.153039	0.105583	0.0966036	0.0820736	0.07664	0.0698384	0.0884652	0.0961592	0.15283	0.235151	0.246655	0.346656	0.371957	0.518328	0.607803	0.666388	0.601739	0.646604	0.176364	0.185095	0.204159	0.193699	0.217495	0.293327	0.327119	0.198336	0.165164	0.146788	0.128683	0.12076	0.0803028	0.113103	0.147376
13.3554	0.248093	0.24529	0.277761	0.27129	0.294388	0.255951	0.238277	0.244636	0.252151	0.261479	0.327948	0.426937	0.539745	0.623729	0.583676	0.629811	0.37479	0.489327	0.259143	0.265444	0.364609	0.35582	0.37979	0.377114	0.411713	0.419963	0.419659	0.30357	0.257778	0.220846	0.230619	0.201378	0.194014	0.229938	0.236185
3.18567	0.0109885	0.015864	0.0329914	0.0574126	0.0792989	0.115836	0.488521	1.16974	1.14134	0.915902	0.71222	0.567647	0.503762	0.394107	0.42231	0.320626	0.32139	0.280537	0.21895	0.190288	0.857266	0.828767	0.840945	0.813184	0.681313	0.56626	0.368311	0.204325	0.0846578	0.00798813	-0.00427984	-0.00510662	-0.00458306	0.0232112	-0.0123702
4.61718	0.385624	0.447367	0.527544	0.56592	0.584924	0.610579	0.794832	1.13658	1.33109	1.33621	1.36757	1.27401	1.31833	1.42845	1.04896	1.01397	0.686776	0.625724	0.541755	0.601586	1.18307	1.26617	1.24246	1.28565	1.22319	1.2797	1.18406	0.847719	0.641281	0.492478	0.411978	0.423126	0.42221	0.453487	0.466276
5.85864	0.0368103	0.0213543	0.0149644	-0.00919851	-0.00375466	0.00296287	0.0334983	0.2254	0.47312	0.571542	0.615299	0.661912	0.606384	0.569204	0.471693	0.397992	0.319197	0.275148	0.250349	0.208201	0.458876	0.444015	0.438502	0.471945	0.549544	0.535177	0.49626	0.268679	0.143608	0.0767984	0.0345219	0.00784557	-0.00921814	-0.0185631	-0.0333396
13.7323	0.0243658	0.0297015	0.0269182	0.0211696	0.0284725	0.0183531	0.0197023	0.0373574	0.0591683	0.120829	0.16222	0.199904	0.245293	0.293938	0.330619	0.376808	0.423311	0.274739	0.41744	0.391221	0.173811	0.132081	0.149064	0.153693	0.182185	0.235106	0.225205	0.145919	0.0895924	0.0484064	0.0379221	0.019306	0.00507475	0.0234805	0.0342506
2.59752	0.0370503	0.0286261	0.0467597	0.063735	0.110361	0.170316	0.731026	0.927206	0.768576	0.596189	0.438595	0.339251	0.254441	0.133524	0.113929	0.0914501	0.0400656	0.0669447	-0.0374615	0.0263963	0.59483	0.568493	0.547304	0.532812	0.410417	0.319519	0.230753	0.137273	0.0816642	0.0500493	0.0365801	0.0491229	0.0512213	0.0779037	0.0432327
7.54391	-0.0258527	-0.0556558	-0.054922	-0.0604776	-0.0569657	-0.0612789	-0.0233092	0.0483457	0.187639	0.29748	0.336867	0.331126	0.369726	0.357252	0.364853	0.32989	0.2825	0.354368	0.412174	0.417779	0.187876	0.187522	0.248592	0.287644	0.324579	0.341346	0.245035	0.121543	0.0666987	0.0144093	-0.0114576	-0.0234844	-0.0366263	-0.0497107	-0.0557813
2.7592	0.137832	0.1325	0.182122	0.208735	0.195459	0.222942	0.909547	1.27911	1.17585	1.04185	0.779649	0.592851	0.521473	0.418599	0.377278	0.338209	0.24303	0.154298	-0.0136512	0.0284317	1.00315	0.941332	0.939275	0.84661	0.702148	0.539788	0.388575	0.222938	0.1136	0.0987562	0.0813788	0.0715434	0.112466	0.145326	0.152412
8.20735	0.181112	0.117233	0.104666	0.0591157	0.0712672	0.0526283	0.0614201	0.0915592	0.129823	0.231634	0.310552	0.371605	0.394953	0.442714	0.363324	0.363293	0.392262	0.317699	0.324921	0.463033	0.227377	0.234265	0.254816	0.245762	0.268687	0.30257	0.523024	0.472058	0.342009	0.241412	0.191453	0.0977565	0.0747618	0.0718603	0.0509285
5.82718	0.100535	0.0487627	0.0154371	0.0129844	0.0136398	0.00532443	0.168446	0.820936	1.41108	1.76718	1.97959	1.98657	1.85767	1.77772	1.57338	1.31159	1.35122	1.38108	1.59928	1.40281	1.42815	1.42007	1.52138	1.54285	1.69884	1.7761	1.27934	0.8087	0.477221	0.278356	0.168307	0.099131	0.0569474	0.0408387	0.024909
15.7797	0.0286513	0.0264417	0.0234962	0.0269251	0.029136	0.00747527	0.0147819	0.0167967	0.0771286	0.146847	0.166768	0.226154	0.267623	0.292515	0.315477	0.423621	0.483116	0.536657	0.5504	0.380318	0.162679	0.191671	0.153402	0.169719	0.205727	0.241562	0.159651	0.0988133	0.0628726	0.0442079	0.0434198	0.0407153	0.0374519	0.0286721	0.0207186
3.14987	0.00910567	0.00575065	0.0208332	0.00999325	0.0139764	0.0484576	0.440861	0.638339	0.644252	0.621444	0.554007	0.546472	0.485049	0.427895	0.451238	0.412308	0.386576	0.496119	0.433713	0.438928	0.608855	0.575571	0.541007	0.543566	0.498582	0.458847	0.309054	0.155135	0.0863551	0.0528441	0.0133644	-0.000462449	0.000213511	0.00259517	-0.0354011
10.614	0.0984153	0.0856687	0.0955995	0.0746941	0.0718546	0.0688715	0.035948	0.0494481	0.0660734	0.120527	0.229838	0.30955	0.42002	0.458607	0.632014	0.623437	0.612757	0.487512	0.505578	0.672847	0.204163	0.202229	0.228673	0.2313	0.294009	0.382538	0.330177	0.283491	0.250042	0.205576	0.153003	0.131327	0.127794	0.121661	0.153237
12.83	-0.0031299	-0.0157521	-0.015186	-0.0143672	-0.024957	-0.0439877	-0.0130436	0.0332007	0.0609665	0.062658	0.132754	0.102497	0.188419	0.214363	0.237077	0.215119	0.128669	0.252212	0.16582	0.210695	0.0965843	0.108848	0.0857581	0.0980525	0.131696	0.16312	0.0776972	0.032649	0.037828	-0.00882786	-0.0133165	-0.0153873	-0.0252972	-0.0147729	-0.0381042
7.75496	0.126841	0.108343	0.0804775	0.0789674	0.0784061	0.0831136	0.0888929	0.139586	0.208839	0.321218	0.386428	0.448476	0.481631	0.462517	0.455465	0.497677	0.507933	0.48667	0.491166	0.443343	0.312357	0.313354	0.294713	0.29199	0.334563	0.412705	0.340775	0.29108	0.218056	0.164734	0.128807	0.100143	0.0903622	0.0572023	0.0643239
13.4583	0.00424234	-0.00893162	-0.00443521	0.0085965	0.0138792	0.00245021	0.00593296	-0.0023593	0.00709086	0.040903	0.0533169	0.0998159	0.145513	0.158846	0.166655	0.217818	0.272957	0.295291	0.333064	0.342034	0.0951554	0.0614932	0.0518983	0.0598075	0.116318	0.165508	0.109635	0.0755431	0.0403883	0.00777962	0.0129607	-0.00375055	0.00990687	0.00705875	0.00708203
6.66037	0.520345	0.43205	0.391339	0.314889	0.305072	0.248221	0.210224	0.319116	0.581364	0.918565	1.28095	1.37485	1.38896	1.57936	1.20178	1.05935	1.01578	0.869183	0.754485	0.883059	0.882318	0.858181	0.775064	0.852509	1.05013	1.15214	0.932566	0.734598	0.58581	0.480208	0.401152	0.314412	0.263106	0.228286	0.130863
14.6586	0.247856	0.182094	0.133031	0.102237	0.0731546	0.0627436	0.0747385	0.132269	0.189735	0.287943	0.445805	0.613892	0.676999	0.838215	1.03442	1.10332	1.03121	1.03403	0.99981	0.817372	0.445761	0.4513	0.456859	0.454216	0.50911	0.590553	0.55899	0.429017	0.33861	0.258325	0.240415	0.215893	0.239959	0.479015	0.841559
8.82808	1.43302	1.16422	0.942818	0.744565	0.614985	0.538072	0.514499	0.54473	0.775809	1.28263	1.82072	2.21852	2.60897	2.98097	3.06596	2.89859	2.8276	2.80872	2.83905	2.57619	1.388	1.42803	1.48411	1.52476	1.88385	2.22734	2.25696	1.96311	1.56435	1.27582	1.01555	0.82651	0.70045	0.493621	0.354707
8.05013	0.58912	0.50859	0.503986	0.468774	0.411507	0.318436	0.328264	0.41574	0.709589	1.11083	1.31242	1.3319	1.48111	1.68002	1.49265	1.39544	1.4844	1.3544	1.3146	1.67654	0.983637	0.965263	0.991985	0.98719	1.17481	1.27723	1.13369	0.840518	0.620786	0.496781	0.431196	0.408451	0.36371	0.282589	0.0677462
21	0.459719	0.44995	0.390669	0.366472	0.331037	0.315412	0.253357	0.229071	0.227336	0.218145	0.237175	0.330707	0.293132	0.367156	0.4226	0.678647	0.778228	0.836203	1.1006	1.08592	0.332172	0.318892	0.357647	0.356012	0.355575	0.404149	0.444436	0.398499	0.366079	0.340599	0.362524	0.31635	0.314664	0.48322	0.335144
4.93164	0.312226	0.28626	0.246547	0.19681	0.236356	0.238005	0.312449	0.541281	0.76599	0.840934	0.884415	0.828988	0.754055	0.786014	0.581769	0.470243	0.433524	0.355968	0.407981	0.467504	0.68962	0.685279	0.689964	0.740761	0.814731	0.81811	0.66086	0.476784	0.367799	0.305437	0.253715	0.199773	0.199996	0.131445	0.0524438
8.8315	1.08687	1.02941	0.926962	0.848092	0.728007	0.640402	0.603453	0.811425	1.06933	1.29635	1.46879	1.58547	1.85885	2.07918	2.09776	2.06405	1.84249	1.74561	1.38449	1.25167	1.22219	1.15792	1.21072	1.30735	1.5175	1.64435	1.46851	1.22148	1.16286	1.06158	0.969898	0.875036	0.843159	0.86931	0.690294
5.39901	0.21815	0.166672	0.124989	0.0997669	0.0756637	0.0409942	0.191836	0.63001	0.805713	0.847689	0.804143	0.833083	0.80997	0.75066	0.671357	0.632291	0.546987	0.571242	0.613652	0.455429	0.7408	0.718556	0.731306	0.737536	0.809662	0.791035	0.553484	0.370476	0.262534	0.191908	0.146634	0.0877176	0.0668373	0.0534944	0.0132569
11.926	0.125962	0.100169	0.0614623	0.0615364	0.0358557	0.0311227	0.0623516	0.0973856	0.136381	0.181065	0.253408	0.420332	0.466148	0.545099	0.611865	0.686547	0.817698	0.726419	0.644247	0.766261	0.285768	0.305865	0.303029	0.27444	0.343106	0.423418	0.341997	0.21965	0.137843	0.0873004	0.0762834	0.0688809	0.055344	0.0555062	0.0694209
3.75688	0.283194	0.17695	0.152448	0.131044	0.0992498	0.0887135	0.494143	1.49008	1.8198	1.79321	1.49464	1.28018	1.01526	0.878211	0.667203	0.591073	0.440962	0.348532	0.242231	0.176269	1.38821	1.36164	1.38337	1.38186	1.26424	1.09357	0.786737	0.523428	0.320087	0.192103	0.12259	0.121611	0.10142	0.0396825	-0.0688114
12.2572	0.130727	0.13202	0.11339	0.143392	0.17223	0.189517	0.229808	0.300595	0.332799	0.329229	0.346471	0.389778	0.396872	0.352664	0.408786	0.47938	0.519535	0.390566	0.46116	0.442698	0.374167	0.377402	0.348218	0.355265	0.37196	0.358835	0.287354	0.197015	0.135362	0.118075	0.114652	0.123682	0.133511	0.124207	0.14948
9.1433	0.447626	0.352009	0.277144	0.205283	0.154732	0.127228	0.154549	0.344313	0.604175	0.830442	0.949166	1.09513	1.22548	1.17154	1.17931	1.26753	1.27923	1.52569	1.44394	1.33226	0.804434	0.772624	0.781067	0.833604	0.972582	1.12714	1.0081	0.708994	0.517691	0.411248	0.331025	0.23197	0.20131	0.18688	0.180382
8.9013	0.156683	0.102332	0.0780346	0.0371449	0.0195586	0.0093034	0.0289602	0.124587	0.214762	0.300805	0.337036	0.337805	0.46624	0.531661	0.499906	0.435434	0.462805	0.45846	0.443401	0.341319	0.278633	0.259444	0.251646	0.297102	0.392022	0.494932	0.399233	0.25598	0.169002	0.114978	0.0890698	0.0480007	0.0395279	0.0131066	0.00766894
14.1998	0.233034	0.230442	0.234006	0.224599	0.217462	0.195447	0.239011	0.363852	0.414305	0.447522	0.471958	0.479043	0.462208	0.425346	0.464478	0.5224	0.482554	0.575634	0.70259	0.827921	0.47035	0.468436	0.438818	0.459033	0.476254	0.526642	0.434505	0.295833	0.228072	0.208109	0.244409	0.250965	0.247396	0.256717	0.3371
9.44259	0.368048	0.37993	0.349922	0.294314	0.259149	0.229284	0.280542	0.450941	0.555178	0.625701	0.645349	0.704445	0.789918	0.864846	0.808968	0.791886	0.760483	0.905105	0.87256	0.803551	0.657913	0.672071	0.611932	0.633475	0.699888	0.763031	0.621935	0.476856	0.406319	0.395536	0.362362	0.323468	0.289021	0.217073	0.133096
10.8635	1.07673	0.890039	0.729458	0.621629	0.597571	0.604667	0.584078	0.610559	0.67053	0.827636	1.00621	1.16555	1.33209	1.69299	1.92137	1.84653	1.65236	1.82154	1.85333	1.89006	1.00126	1.00392	0.973601	0.948676	1.02122	1.06102	1.25544	1.18763	1.03039	0.851194	0.715055	0.592088	0.50957	0.332526	0.264818
6.52219	0.143753	0.127503	0.111681	0.107318	0.0761144	0.0709173	0.0882262	0.12744	0.218327	0.345345	0.413765	0.471022	0.441554	0.501504	0.377551	0.345265	0.304729	0.302146	0.27915	0.27012	0.300156	0.27871	0.282598	0.306466	0.357796	0.390592	0.272996	0.205147	0.1657	0.140749	0.100329	0.100357	0.060355	0.0598731	0.0546558
6.40017	0.120535	0.0694533	0.0480302	0.00347083	0.00578459	0.00649788	-0.00928927	0.0946232	0.331655	0.425721	0.470705	0.46234	0.503363	0.53798	0.530223	0.484912	0.425543	0.421223	0.315129	0.285436	0.339204	0.341856	0.334974	0.360272	0.431702	0.544909	0.549605	0.315683	0.17032	0.0809441	0.0550729	0.0196046	0.00673473	-0.00859817	-0.024038
6.1872	0.123072	0.0781332	0.0383868	0.0188137	0.0357659	0.0297381	0.117432	0.423546	0.711145	0.850807	0.898701	0.84205	0.841756	0.892063	0.866464	0.815443	0.686431	0.691513	0.650784	0.528702	0.678798	0.709611	0.733802	0.775914	0.755203	0.759429	0.440957	0.236038	0.134175	0.0845335	0.04084	0.025187	0.00827537	-0.0423063	-0.055203
7.07862	0.819968	0.685449	0.61572	0.637622	0.672157	0.698853	0.67422	0.716782	0.818786	0.980118	0.955395	1.08138	1.08648	1.32644	1.2439	1.05311	0.578325	0.943854	1.02368	1.10806	0.978725	0.990638	1.00449	0.988581	1.04935	1.14099	1.10314	0.893242	0.691936	0.568484	0.511349	0.489732	0.466458	0.174806	0.0573439
7.70048	0.270292	0.250728	0.254823	0.256995	0.276438	0.289124	0.285195	0.470687	0.69556	0.864853	0.905006	0.889051	0.996938	0.951817	1.052	0.981579	0.956213	1.12796	0.986023	0.976289	0.829206	0.740587	0.693221	0.783711	0.879502	0.858948	0.593444	0.424205	0.297398	0.245631	0.249676	0.215495	0.190605	0.170645	0.129891
8.69284	0.54333	0.433347	0.33969	0.280273	0.238661	0.207369	0.216572	0.267176	0.44666	0.719281	0.987627	1.14444	1.28273	1.38458	1.34202	1.37871	1.34149	1.37049	1.46695	1.36282	0.697892	0.737758	0.752047	0.818401	0.987496	1.2262	0.964808	0.754764	0.561937	0.456366	0.350761	0.299981	0.250799	0.154549	0.147787
8.39014	0.166882	0.145126	0.149017	0.125471	0.0890818	0.0584275	0.080818	0.153255	0.325474	0.519555	0.559641	0.558958	0.64553	0.682241	0.632007	0.578437	0.651427	0.675658	0.645401	0.748912	0.400492	0.446029	0.420617	0.43588	0.532944	0.610512	0.407399	0.262098	0.154696	0.12356	0.112775	0.0915568	0.081	0.0541967	0.00387487
21	0.633199	0.621811	0.550794	0.529359	0.426491	0.420555	0.597614	0.69239	0.626519	0.631814	0.6767	0.807379	1.02958	1.2635	1.35448	1.48788	1.48179	1.75495	1.88952	1.44407	0.856243	0.823892	0.744235	0.744084	0.73533	0.745707	0.660734	0.533696	0.567702	0.546604	0.55419	0.510513	0.446499	0.592004	0.783931
9.31849	0.0346955	0.0312599	0.0151166	0.015975	0.0251658	-0.00322555	0.0132403	0.068798	0.163609	0.28667	0.422472	0.440093	0.38526	0.36302	0.427247	0.378767	0.519905	0.507247	0.334909	0.149433	0.27263	0.284965	0.236831	0.26655	0.373785	0.447321	0.290826	0.183076	0.123222	0.060492	0.0517754	0.0278423	0.0412401	0.0330466	0.0762514
6.78273	0.110985	0.0957526	0.11186	0.0948114	0.108808	0.128661	0.226424	0.410742	0.520405	0.550134	0.539193	0.605275	0.593687	0.492804	0.534047	0.477093	0.525543	0.575817	0.562587	0.359129	0.50867	0.48605	0.495487	0.51406	0.527212	0.492731	0.343948	0.21705	0.130399	0.0916425	0.0840868	0.088994	0.0978798	0.0953555	0.0175477
14.1694	0.205833	0.111325	0.0632841	0.0438904	0.0157471	0.0126627	-0.0123693	-0.0111644	-0.00584449	0.018207	0.108543	0.197275	0.206372	0.179059	0.199918	0.300279	0.309304	0.484405	0.399145	0.457299	0.054873	0.0701409	0.0780822	0.116388	0.174658	0.256942	0.612232	0.57798	0.381654	0.237117	0.15498	0.123645	0.0860512	0.094053	0.127718
12.8778	0.153132	0.14316	0.152494	0.141129	0.116689	0.0980786	0.096462	0.20048	0.261322	0.330678	0.380827	0.515099	0.594571	0.518851	0.730236	0.898171	0.788975	0.674164	0.650017	0.826944	0.409475	0.363877	0.409966	0.398434	0.514797	0.53401	0.380034	0.271046	0.183927	0.152313	0.132149	0.128116	0.150671	0.194213	0.286773
3.71546	0.0649331	0.0353214	0.030248	0.0152868	0.000396245	0.0324101	0.160038	0.38889	0.464438	0.436014	0.373392	0.31548	0.284146	0.240248	0.226297	0.132477	0.105671	0.0521285	0.112353	0.0351242	0.342648	0.334178	0.358065	0.363862	0.320347	0.301666	0.193594	0.108721	0.0663947	0.0284701	0.0258502	0.0141573	0.010329	-0.00637359	-0.0118119
10.4468	0.448037	0.390744	0.356881	0.294161	0.223447	0.165689	0.11487	0.111845	0.155138	0.217233	0.422532	0.622148	0.789464	1.01095	1.06161	1.30516	1.29024	1.06444	1.0972	0.639642	0.444967	0.439982	0.435659	0.450283	0.519106	0.592314	0.56427	0.504485	0.43875	0.449727	0.387059	0.334029	0.274837	0.24333	0.223584
13.7978	0.159047	0.108705	0.0806112	0.0664574	0.0361963	0.05231	0.225537	0.463476	0.600784	0.720636	0.734318	0.766561	0.862174	1.046	1.11697	1.17943	1.28694	1.20077	1.14452	1.26267	0.687842	0.678665	0.709217	0.737412	0.824284	0.836852	0.490201	0.294412	0.15705	0.0969098	0.069024	0.0527907	0.0505303	0.0105308	0.0138645
5.25504	0.139842	0.111927	0.0715953	0.0542918	0.0201562	0.00185738	0.102021	0.265133	0.426542	0.468392	0.448307	0.420072	0.340931	0.368875	0.354266	0.363844	0.260268	0.343625	0.333819	0.317502	0.374597	0.400008	0.379201	0.441754	0.462336	0.465062	0.353314	0.225819	0.151036	0.110028	0.0641209	0.0473105	0.040882	0.0354052	0.0161914
21	0.72181	0.860829	0.835888	0.733387	0.662638	0.616491	0.531696	0.53641	0.570058	0.520711	0.570781	0.657203	0.722961	0.625952	0.857654	0.958097	1.08739	1.36196	1.49711	1.53272	0.692766	0.596065	0.574422	0.671107	0.709398	0.729868	0.544645	0.439342	0.547685	0.706168	0.721727	0.670619	0.665544	0.720676	0.709939
21	0.456319	0.443732	0.487975	0.422786	0.384141	0.341083	0.490866	0.582813	0.501139	0.53385	0.52928	0.608217	0.817281	0.759802	0.87621	0.948404	0.996152	1.31577	1.33259	1.01358	0.68182	0.595341	0.61817	0.565283	0.560269	0.599334	0.447942	0.364684	0.372114	0.378524	0.420347	0.427929	0.392522	0.43617	0.547557
10.503	0.0210093	0.0104553	0.00915194	0.00128444	0.010561	-0.0278355	-0.016956	0.0253331	0.0521688	0.104802	0.195102	0.236977	0.286556	0.287132	0.295138	0.338898	0.254739	0.415308	0.436924	0.285754	0.175596	0.165551	0.128338	0.138617	0.202882	0.232252	0.170822	0.112146	0.0375879	0.0147295	0.000793118	-0.000420841	0.00489237	0.00205524	-0.0013034
21	0.135294	0.137681	0.132875	0.119413	0.132034	0.109917	0.166308	0.226918	0.256721	0.269807	0.306185	0.343452	0.466154	0.547657	0.633538	0.809392	0.704869	1.00941	1.19284	1.10807	0.412938	0.390699	0.384168	0.386194	0.397744	0.423577	0.251705	0.15395	0.11058	0.116377	0.118258	0.101297	0.0758555	0.0765088	0.0142436
13.5766	0.0528138	0.0433838	0.0244828	0.0259748	0.026231	0.00788856	0.0361901	0.0776332	0.148972	0.256541	0.304812	0.347841	0.430773	0.513306	0.497081	0.511693	0.491788	0.643954	0.795456	0.642593	0.257002	0.239963	0.274628	0.28125	0.358673	0.368486	0.23879	0.139361	0.0512495	0.0347254	0.0205577	0.0151642	0.0145236	0.0262984	-0.000549448
5.2377	0.350493	0.2998	0.3112	0.334492	0.39503	0.453894	0.533004	0.81477	1.09423	1.16788	1.27968	1.33097	1.28345	1.23355	1.36992	1.39737	1.05739	1.10964	1.10518	1.17943	1.19851	1.18078	1.01944	0.994166	0.974717	0.986758	0.660128	0.494444	0.390401	0.320646	0.306481	0.274642	0.259311	0.195574	0.158944
9.7702	0.145959	0.116479	0.0636422	0.0608019	0.0405506	0.0552384	0.071243	0.204274	0.257101	0.367836	0.429077	0.611691	0.6608	0.660844	0.667647	0.545159	0.564633	0.613476	0.616088	0.855857	0.508581	0.476157	0.382516	0.386272	0.401104	0.418137	0.278709	0.198743	0.168838	0.128838	0.0654159	0.0615342	0.0349549	0.0174085	0.0340552
21	0.3727	0.325145	0.28041	0.200148	0.161661	0.145872	0.105497	0.13135	0.17655	0.168723	0.197369	0.189827	0.182503	0.328865	0.26845	0.27014	0.382012	0.511983	0.469694	0.591914	0.224557	0.219768	0.197426	0.206073	0.235746	0.317535	0.267323	0.263621	0.269067	0.280513	0.251383	0.200655	0.207712	0.30784	0.340871
10.5326	0.194604	0.181335	0.174359	0.145066	0.10232	0.0991542	0.0949457	0.0792497	0.116742	0.17022	0.270787	0.382697	0.43859	0.547536	0.572831	0.642841	0.628516	0.573806	0.588416	0.428527	0.277938	0.270575	0.25768	0.258095	0.316614	0.347071	0.272626	0.223204	0.222088	0.190967	0.183489	0.148864	0.13858	0.113122	0.13868
9.81174	0.298927	0.201229	0.162242	0.160078	0.15408	0.163772	0.191036	0.200433	0.300537	0.355624	0.378919	0.452781	0.479357	0.487004	0.599671	0.650757	0.602807	0.669676	0.649467	0.523977	0.380924	0.37109	0.341101	0.351305	0.401407	0.463965	0.419474	0.349676	0.246916	0.205604	0.17102	0.134119	0.13234	0.13252	0.0895067
19.4256	0.166449	0.107707	0.0617954	0.0486009	0.0344968	0.0132051	0.00803743	0.0287888	0.0492812	0.110229	0.138619	0.193698	0.184311	0.147474	0.215313	0.240025	0.321962	0.327182	0.476997	0.43539	0.0772179	0.137623	0.11742	0.144541	0.167495	0.191591	0.187495	0.177987	0.109638	0.0838524	0.0395526	0.0506757	0.0190394	0.0324833	0.0293822
4.71896	0.217834	0.116625	0.101254	0.100664	0.128009	0.173183	0.208994	0.355867	0.509415	0.647722	0.556381	0.549698	0.415815	0.358026	0.234542	0.110028	0.0527068	0.0732145	-0.0422168	0.0424245	0.411746	0.409533	0.429556	0.447494	0.457083	0.436229	0.534339	0.397154	0.294364	0.189206	0.121885	0.11793	0.131333	0.0311965	0.0519586
12.6312	0.213248	0.165953	0.101238	0.0471496	0.0362619	0.029709	0.0136964	0.0228256	0.0408419	0.0766308	0.178391	0.215113	0.330625	0.427085	0.452525	0.56827	0.568625	0.650344	0.712187	1.02346	0.153503	0.172051	0.176153	0.181049	0.254162	0.307008	0.280092	0.28031	0.22124	0.177405	0.103698	0.0605829	0.0397064	-0.0010739	0.0333985
10.1269	0.046038	0.00979782	-0.0147401	-0.0182563	-0.0258268	-0.0453467	-0.0226307	0.0121788	0.0372526	0.0785132	0.123597	0.159588	0.205047	0.25328	0.21701	0.281159	0.305463	0.344292	0.289055	0.157371	0.0794873	0.093091	0.10612	0.111893	0.139927	0.518033	0.399731	0.202064	0.0831145	0.0203602	-0.00242013	-0.0248689	-0.0391601	-0.0278085	-0.0107157
2.76101	0.0385686	0.0105135	0.0126657	0.0194769	0.0221589	0.0137978	0.745029	1.37476	0.987047	0.601997	0.445724	0.294081	0.196495	0.157724	0.149537	0.145121	0.0876249	0.089695	0.131001	0.0933639	0.67825	0.66438	0.667958	0.592382	0.4087	0.279659	0.239021	0.147305	0.049498	0.0386313	0.00941936	0.0125745	0.0150809	0.0153668	-0.000550593
11.9814	0.260525	0.234618	0.208628	0.179944	0.197179	0.205601	0.185892	0.204314	0.30563	0.326972	0.45357	0.544108	0.638635	0.668701	0.73051	0.767209	0.706642	0.763928	0.963077	0.962488	0.386916	0.41519	0.431801	0.434476	0.539508	0.574339	0.561359	0.452242	0.377422	0.346806	0.310238	0.262863	0.234294	0.233652	0.3063
8.76858	0.0727543	0.0622605	0.0539339	0.0506611	0.0494487	0.0711289	0.118354	0.197132	0.28591	0.361494	0.427836	0.496163	0.535347	0.548606	0.571826	0.542449	0.474352	0.497698	0.494346	0.423215	0.372394	0.379982	0.363296	0.386032	0.453559	0.523694	0.410803	0.24411	0.12878	0.070242	0.0400154	0.0411133	0.0612472	0.0563802	0.0470232
8.21552	0.452617	0.271998	0.165942	0.102886	0.0449868	-0.00598211	-0.0116956	0.29965	1.2422	2.0743	2.51698	2.66141	2.74956	2.8165	2.7647	2.94789	2.99968	3.02579	2.64993	2.61202	1.86145	1.86884	1.82199	1.95686	2.32101	2.60359	2.07605	1.54449	1.05005	0.669745	0.435849	0.254061	0.174017	0.0986186	0.0453309
12.8559	0.384564	0.299269	0.303467	0.262764	0.236865	0.244116	0.2584	0.334837	0.433572	0.592742	0.704911	0.922454	0.952307	1.19217	1.45903	1.43072	1.71289	1.81927	2.0061	2.23667	0.749721	0.784135	0.77635	0.845605	0.981573	1.11791	1.13501	0.738801	0.528382	0.425373	0.342005	0.32014	0.304809	0.241702	0.22035
12.6047	0.136192	0.0736723	0.0610526	0.0360638	0.0393823	0.0288695	0.0315944	0.0340977	0.0850576	0.14274	0.285966	0.44963	0.723913	0.956417	1.21606	1.59177	1.80722	1.91039	2.11346	2.14105	0.492901	0.471572	0.48622	0.523022	0.691196	0.835516	0.721299	0.460627	0.279681	0.181968	0.121002	0.0815173	0.0557688	0.0450123	0.0227269
2.60552	0.0535103	0.041449	0.0451014	0.0475286	0.0438529	0.0247462	0.812184	1.01969	0.595918	0.304599	0.190067	0.0869706	0.0332028	0.0701919	0.0420451	0.0621555	0.071078	-0.0317693	0.0321489	0.0682186	0.380559	0.425283	0.43858	0.362646	0.186804	0.107274	0.120215	0.0765617	0.0614942	0.0416094	0.0212133	0.0393041	0.0259441	0.0303998	0.0543788
9.52075	0.0683735	0.0708318	0.0381529	0.0342341	0.0258618	0.028719	0.070483	0.0943518	0.147923	0.187425	0.252423	0.299756	0.296407	0.269348	0.313219	0.316134	0.286338	0.321529	0.340269	0.303076	0.201675	0.200366	0.217776	0.203287	0.254624	0.247642	0.262394	0.149601	0.0935554	0.0684026	0.0548392	0.0542398	0.0290939	0.04018	0.0462861
21	0.912659	0.969508	0.956069	0.890344	0.823418	0.746944	0.631958	0.626288	0.601747	0.566949	0.603065	0.677369	0.817156	0.850564	1.0372	1.22793	1.35407	1.30538	1.44734	1.58734	0.715456	0.777464	0.796601	0.769172	0.808569	0.843361	0.792767	0.636132	0.609889	0.716908	0.761517	0.726986	0.697013	0.612721	0.546946
17.0209	0.379495	0.451407	0.485837	0.491011	0.516185	0.543096	0.430445	0.428281	0.54976	0.639722	0.79038	0.762665	0.88371	0.995932	0.971322	1.11483	1.18847	1.2582	1.30495	1.59325	0.647366	0.750245	0.754686	0.801192	0.925939	0.95714	0.767121	0.556251	0.400045	0.383101	0.422362	0.48228	0.474501	0.443689	0.380982
10.5565	0.0139662	-0.0115224	-0.0266545	-0.0322649	-0.0456896	-0.0518935	-0.0405341	0.0109157	0.102119	0.224363	0.34228	0.499466	0.554252	0.669081	0.785955	0.854284	0.924418	0.893354	0.899207	0.879343	0.329603	0.341607	0.333498	0.361086	0.451685	0.529381	0.389996	0.249923	0.127931	0.0537185	0.00308889	-0.021164	-0.0356532	-0.0439914	-0.0440998
8.03166	0.20096	0.19298	0.171364	0.169702	0.167833	0.166566	0.33493	0.517356	0.641417	0.673846	0.702801	0.692203	0.710958	0.71838	0.77999	0.730897	0.82463	0.75151	0.880841	0.977469	0.68884	0.683976	0.687507	0.695378	0.736375	0.746444	0.620148	0.373385	0.261956	0.211848	0.192362	0.174249	0.163511	0.15435	0.171886
3.1702	0.129803	0.126749	0.109068	0.0907578	0.0789879	0.0802117	0.774007	1.33571	1.35413	1.14709	0.9532	0.772942	0.597666	0.425698	0.321541	0.245576	0.250746	0.20176	0.199917	0.270702	1.00797	0.958775	0.959535	0.942633	0.815404	0.628273	0.423443	0.280425	0.17667	0.130095	0.112116	0.103558	0.0852754	0.0825739	0.0756304
13.591	0.0529654	0.0484726	0.0367634	0.0353931	0.0265708	0.0170747	0.0546902	0.0600496	0.0571609	0.0592081	0.105778	0.149682	0.196172	0.286966	0.321112	0.417198	0.443113	0.522861	0.585379	0.621817	0.167555	0.142492	0.166084	0.169705	0.202669	0.222383	0.202616	0.111546	0.0669124	0.0686306	0.0555189	0.0337876	0.025226	0.0259744	0.0202224
2.56587	0.177088	0.165223	0.161162	0.137497	0.160405	0.183248	0.77145	0.841554	0.735543	0.548766	0.458937	0.375837	0.304825	0.245307	0.252693	0.202421	0.167653	0.210978	0.164321	0.101734	0.53691	0.527705	0.54318	0.512379	0.435929	0.352727	0.303331	0.232221	0.208033	0.172513	0.17338	0.168141	0.129775	0.150076	0.105522
17.0142	0.155529	0.164843	0.160288	0.155155	0.15136	0.1336	0.118769	0.130917	0.141831	0.172768	0.173729	0.190897	0.187095	0.22228	0.190894	0.21992	0.211942	0.285533	0.245495	0.241417	0.162827	0.161367	0.190417	0.179886	0.198733	0.223651	0.22241	0.175501	0.150281	0.153859	0.136414	0.14117	0.134892	0.146279	0.130793
2.5732	0.08421	0.0921745	0.0973425	0.101032	0.129197	0.141606	0.846723	1.00256	0.812341	0.627157	0.536925	0.393482	0.295083	0.253564	0.184775	0.159462	0.147911	0.158122	0.149166	0.0459287	0.590277	0.592037	0.590337	0.560605	0.461093	0.355635	0.276999	0.150291	0.0886621	0.0843722	0.0668339	0.0619212	0.0755534	0.0942576	0.0839559
8.90705	0.21357	0.18046	0.151483	0.143131	0.130874	0.10615	0.0904034	0.179505	0.355699	0.506559	0.581317	0.643059	0.660664	0.695888	0.719372	0.852693	0.790197	0.808119	0.771908	0.74913	0.496005	0.489949	0.483726	0.535264	0.604294	0.684016	0.486541	0.417412	0.328584	0.257756	0.203628	0.164014	0.126996	0.101255	0.0513769
11.5961	0.0653299	0.0418117	0.0444601	0.0421455	0.0384633	0.0438157	0.054039	0.133619	0.2516	0.321983	0.444594	0.495721	0.484778	0.554833	0.567901	0.550387	0.602887	0.775417	0.694111	0.790132	0.391163	0.365465	0.388334	0.373593	0.482437	0.538939	0.463472	0.200643	0.102651	0.0781434	0.041914	0.0277031	0.0385352	0.0257128	0.0232457
9.05198	0.108963	0.0651058	0.0604882	0.0292607	0.0205439	0.0153003	0.0426226	0.118754	0.338753	0.519168	0.599946	0.65835	0.640005	0.622119	0.631488	0.723005	0.734563	0.697882	0.718333	0.824629	0.465845	0.442238	0.492938	0.485535	0.604657	0.654929	0.662891	0.356353	0.226536	0.135163	0.0674095	0.0475682	0.0404335	0.0198259	0.0113833
21	0.144441	0.100344	0.114202	0.111046	0.112087	0.117598	0.142953	0.199121	0.242276	0.262749	0.288493	0.283758	0.302629	0.406085	0.368416	0.472077	0.476972	0.694094	0.713381	0.893294	0.291824	0.292364	0.328665	0.324485	0.375379	0.449259	0.433252	0.260783	0.184073	0.136607	0.0934329	0.0908333	0.0839663	0.0725559	0.0736315
9.63237	0.851384	0.784732	0.719142	0.655513	0.614355	0.551117	0.571159	0.899569	1.45359	1.97934	2.28055	2.4551	2.63709	2.7845	3.00119	3.2349	3.27893	3.13144	3.38197	3.49843	2.09271	1.95481	2.04443	2.11951	2.54248	2.72362	2.17751	1.54505	1.19619	0.949974	0.790349	0.679464	0.603159	0.500885	0.345482
11.047	0.183243	0.156501	0.141531	0.135924	0.131465	0.121999	0.136617	0.21529	0.34132	0.507939	0.699116	0.852219	0.948906	1.05879	1.16706	1.22303	1.30199	1.32018	1.68157	1.69541	0.648961	0.600876	0.673591	0.693732	0.859626	0.992277	0.756743	0.455479	0.280168	0.218688	0.168513	0.140708	0.134781	0.139008	0.120411
11.9832	0.0454994	0.057933	0.0478228	0.0595355	0.0494849	0.0584019	0.0650516	0.0802208	0.115957	0.174374	0.219157	0.272718	0.30425	0.396171	0.40509	0.356671	0.478499	0.471364	0.640018	0.576584	0.240088	0.194432	0.224484	0.263515	0.296169	0.298388	0.207346	0.127385	0.0757807	0.0689512	0.0481107	0.0551097	0.0501684	0.0450424	0.0334768
2.85672	0.147231	0.116728	0.135534	0.127217	0.122477	0.159561	0.71095	0.892269	0.865085	0.710166	0.644619	0.537382	0.429249	0.385529	0.307011	0.220363	0.270879	0.258943	0.241368	0.268403	0.655312	0.668378	0.638584	0.633024	0.557444	0.485315	0.344073	0.210805	0.16038	0.152774	0.130955	0.134314	0.122918	0.115621	0.0996759
4.4951	0.11302	0.108326	0.102411	0.0965626	0.0970538	0.103445	0.147582	0.300557	0.373899	0.379236	0.349712	0.332862	0.246204	0.228473	0.200527	0.198827	0.166164	0.171686	0.213407	0.238011	0.293534	0.290306	0.326166	0.338608	0.315915	0.280344	0.223498	0.153329	0.139162	0.1295	0.0973171	0.106314	0.0911547	0.0922917	0.073212
3.69462	0.14488	0.0733538	0.0144024	-0.0282009	-0.0627978	-0.059225	0.482598	1.23382	1.47526	1.40439	1.29709	1.21935	1.18673	1.0335	0.911815	0.792985	0.718481	0.721655	0.616315	0.440341	1.21178	1.18409	1.17998	1.20322	1.14126	1.03388	0.758809	0.560302	0.362853	0.207447	0.108256	0.0402355	-0.00671528	-0.0508248	-0.0715535
2.63525	0.0560894	0.0613496	0.0455494	0.0671447	0.0767667	0.14633	0.4475	0.516757	0.481279	0.398207	0.33479	0.313825	0.274576	0.26722	0.253184	0.24461	0.236014	0.197396	0.192124	0.281533	0.413505	0.37089	0.401536	0.387779	0.361243	0.315303	0.243371	0.123309	0.093905	0.0680283	0.0559892	0.0573723	0.051965	0.0742114	0.046519
3.94463	0.259733	0.191845	0.13699	0.106569	0.103655	0.142991	0.85091	1.58326	1.73477	1.80203	1.68154	1.6098	1.46103	1.43219	1.28704	1.19903	1.106	1.07095	1.10841	0.998425	1.56904	1.54393	1.55524	1.57035	1.5855	1.57406	1.07587	0.654988	0.439117	0.308291	0.213634	0.149714	0.121857	0.0929258	0.0723349
2.55046	0.0122704	-0.00310113	-0.0192853	-0.0249347	-0.057261	0.20611	1.65112	2.05388	1.72764	1.30049	0.920386	0.615992	0.383459	0.259293	0.175586	0.0751473	0.0691912	0.0288038	0.0088917	-0.0391002	1.13536	1.147	1.13275	1.05447	0.770198	0.516283	0.294374	0.138191	0.0640087	0.0283538	-0.00914568	-0.0297087	-0.0337233	-0.0452918	-0.0751529
2.172	0.0627224	0.0736474	0.0807503	0.133623	0.128361	0.416531	2.07179	1.98077	1.53351	1.12745	0.808567	0.546004	0.400958	0.357008	0.313772	0.322546	0.259715	0.252359	0.212552	0.358422	1.14664	1.19814	1.08511	1.03129	0.785646	0.543049	0.311423	0.163188	0.0865039	0.0421803	0.0198399	0.026334	0.0435276	0.0561693	0.0528569
11.2557	0.0415676	0.0231012	0.0248572	0.0280665	0.0258717	0.0239768	0.0410624	0.0534172	0.11875	0.239403	0.28913	0.355638	0.544011	0.615816	0.813644	0.820483	0.761372	0.881843	0.831892	0.702802	0.272108	0.248492	0.296599	0.318344	0.328592	0.379132	0.235767	0.145662	0.119384	0.0838457	0.0578689	0.0359106	0.0382131	0.0214109	0.0242317
9.18442	0.177943	0.18669	0.227044	0.279618	0.260845	0.320829	0.527781	0.701088	0.973723	1.24481	1.31411	1.52295	1.4733	1.50505	1.37448	1.51741	1.48896	1.82312	1.44287	1.84388	1.14939	1.16263	1.18012	1.20616	1.40739	1.39058	0.980377	0.59927	0.38338	0.305206	0.277886	0.228204	0.221761	0.22118	0.207524
10.2712	0.0855442	0.0566727	0.0325031	0.0328404	0.0496214	0.055426	0.0850861	0.116207	0.124964	0.160547	0.223935	0.284905	0.492274	0.713483	0.893223	0.819018	0.525048	0.730662	0.620868	0.200983	0.265992	0.280339	0.28061	0.304849	0.379561	0.400014	0.309954	0.215841	0.163208	0.150481	0.134144	0.115703	0.104948	0.0554012	0.0545988
12.7999	0.0383896	0.0373329	0.00681949	0.00940353	-0.004066	0.00379259	0.0303412	0.135467	0.230626	0.365022	0.648714	0.956255	1.23073	1.64464	2.15877	2.55822	2.95227	3.31004	3.68595	3.68387	0.812128	0.811858	0.805236	0.914806	1.16592	1.42152	1.02028	0.603472	0.360279	0.226275	0.137634	0.0819364	0.0503286	0.0313009	0.0332707
8.52146	0.167565	0.16162	0.134844	0.105528	0.100279	0.171115	0.525016	0.810921	1.13103	1.47244	1.64423	1.61341	1.53438	1.64769	1.73061	1.77428	1.8557	1.89097	1.90976	2.05058	1.26678	1.3119	1.36444	1.42233	1.58524	1.73595	1.34795	0.980956	0.725418	0.530278	0.382858	0.292405	0.22746	0.179059	0.136546
9.03179	0.0633133	0.0722898	0.0597312	0.0416439	0.0325758	0.0126185	0.0679697	0.152081	0.252761	0.365722	0.454054	0.518299	0.581684	0.594702	0.568163	0.36843	0.213024	0.380871	0.573128	0.744619	0.35486	0.38323	0.388735	0.41811	0.474707	0.532126	0.311736	0.194559	0.101239	0.0814103	0.0714198	0.103308	0.121491	0.136451	0.182104
11.2398	0.0881672	0.0606505	0.0210051	0.0140651	-0.000291335	0.00104125	0.0456361	0.215376	0.46856	0.747795	1.11333	1.33012	1.55712	1.93548	2.21709	2.57815	2.64547	2.62663	3.01722	3.00324	0.967805	0.968347	0.989057	1.10684	1.3522	1.55499	1.12426	0.753608	0.514799	0.354574	0.243394	0.158283	0.103424	0.0572736	0.04516
13.7424	0.134649	0.131992	0.121785	0.120188	0.115637	0.118908	0.111346	0.125591	0.198463	0.27507	0.347122	0.406449	0.437421	0.433692	0.530931	0.708646	0.932772	0.902531	0.782647	0.804039	0.298774	0.31604	0.328684	0.325994	0.37626	0.425168	0.346335	0.238178	0.188325	0.180186	0.160812	0.154278	0.149115	0.135695	0.109115
14.8988	0.0173662	0.00337449	-0.00265291	0.00571887	0.0103117	0.000936366	0.0703471	0.109661	0.142088	0.160287	0.233263	0.257311	0.317604	0.356673	0.380604	0.371196	0.403963	0.406231	0.492272	0.59778	0.227004	0.219036	0.225707	0.241697	0.273137	0.335892	0.228384	0.149571	0.0956116	0.0555757	0.0394213	0.020976	0.0117917	0.0154971	-0.00516847
2.09553	-0.0135896	-0.0131551	0.0124708	-0.0107171	0.0106117	0.318585	1.69743	1.5474	1.10458	0.768459	0.500546	0.330611	0.172207	0.0705596	0.0380064	0.00803734	-0.0516659	0.0169225	-0.0502186	-0.041103	0.77553	0.85457	0.749968	0.693593	0.463366	0.325689	0.172188	0.0959164	0.04508	0.000287034	-0.00782813	-0.0138425	-0.0300531	-0.0172953	-0.00930033
2.49719	-0.0053592	-0.0124662	-0.00785995	-0.00507287	-0.0102006	0.0890159	1.00456	1.18292	0.987266	0.721508	0.562277	0.385972	0.235798	0.162255	0.070053	0.0781414	0.0568494	0.0724259	0.0751116	0.026817	0.747014	0.778521	0.703597	0.629478	0.492231	0.355086	0.214053	0.1057	0.0543452	0.0421194	0.00171617	-0.00346527	-0.000735342	-0.00413054	-0.0201204
2.36399	-0.0167126	-0.0351918	-0.0437232	-0.0211027	-0.0143591	0.25089	1.51412	1.611	1.36858	1.11422	0.82292	0.652783	0.419022	0.289364	0.224999	0.0877252	0.0392717	0.0297518	-0.0292958	0.0658302	1.01784	1.0538	1.00984	0.915997	0.74172	0.526828	0.326334	0.190674	0.0980263	0.0213872	0.0233486	-0.0119426	-0.0286161	-0.0286094	-0.0285116
17.3786	0.214399	0.227976	0.219985	0.225602	0.23818	0.217287	0.187114	0.210572	0.262376	0.332701	0.381918	0.492129	0.440006	0.480073	0.561591	0.630088	0.678302	0.644394	0.835204	0.917056	0.34945	0.372697	0.390839	0.394147	0.46024	0.485962	0.336337	0.223546	0.19156	0.187175	0.213122	0.202793	0.222695	0.225354	0.223881
10.6946	0.441045	0.42189	0.393632	0.356983	0.362064	0.391719	0.492203	0.617356	0.724237	0.808481	0.852725	0.916341	1.02384	1.07636	1.00236	1.18838	1.47557	1.42475	1.4327	0.939194	0.834043	0.768139	0.822896	0.834434	0.899742	0.928105	1.05186	1.19211	1.05048	0.945982	0.742552	0.553284	0.475192	0.409482	0.35652
10.2522	0.103195	0.0762887	0.0503333	0.0267451	0.0238674	0.0490518	0.126986	0.421157	1.09322	1.90309	2.57939	2.91691	3.31767	3.94842	4.50593	4.65862	5.21469	5.03375	5.57908	5.52682	2.09337	1.88014	2.04146	2.35761	2.89049	3.11439	2.11917	1.30451	0.781374	0.472272	0.2998	0.172963	0.132965	0.0839626	0.0604379
13.3038	0.0306035	0.030555	0.0226466	0.0298631	0.0360772	0.0325173	0.039028	0.0462926	0.0867824	0.132907	0.167598	0.16232	0.157493	0.161136	0.142757	0.159586	0.313182	0.297852	0.303586	0.266009	0.131988	0.146379	0.130034	0.121418	0.152046	0.469177	0.332614	0.218937	0.15103	0.0965666	0.0651617	0.0567129	0.0407564	0.0406879	0.0284504
3.46401	0.057763	0.0375203	0.054083	0.0491116	0.0477664	0.102344	0.550261	0.930581	1.01886	0.968073	0.835724	0.781456	0.803457	0.747017	0.636754	0.492048	0.477757	0.434145	0.474824	0.200863	0.936217	0.924588	0.837065	0.813264	0.738148	0.578277	0.348942	0.202648	0.147029	0.12222	0.116256	0.0888064	0.0645049	0.0278132	0.0371064
13.4161	0.0342987	0.000465994	-0.00746392	-0.00963287	-0.00984855	-0.0122232	0.0185956	0.141746	0.252649	0.369881	0.494075	0.617219	0.822878	0.844996	1.05802	1.58067	1.43029	1.69413	2.081	1.96773	0.487463	0.502885	0.500978	0.603956	0.794857	0.830433	0.527388	0.317927	0.187161	0.107145	0.0898303	0.0548908	0.0154773	-0.00304762	-0.00358876
20.7663	0.681016	0.665996	0.600977	0.579463	0.596851	0.554769	0.415486	0.357585	0.405258	0.537737	0.681669	0.828288	1.17799	1.26633	1.38101	1.24036	1.44158	1.74642	1.99018	2.31574	0.76047	0.7492	0.728101	0.699017	0.860775	0.966565	1.04535	0.959693	0.775301	0.653735	0.541917	0.513821	0.465456	0.460091	0.438359
2.08769	0.0730237	0.0620608	0.0637573	0.0751681	0.0865632	0.252823	0.596853	0.506844	0.416138	0.309744	0.238641	0.189935	0.129025	0.110972	0.133962	0.122248	0.102223	0.0765251	0.0891032	0.157287	0.298759	0.332792	0.31079	0.294727	0.23695	0.197703	0.129126	0.105981	0.0542066	0.0756117	0.0613126	0.0375439	0.0587458	0.0446185	0.0544786
12.8829	0.0400972	-0.0125228	-0.00548465	0.0232702	0.0136387	0.0170335	0.12173	0.269509	0.466594	0.651212	0.830582	0.881912	1.11219	1.13411	1.40753	1.36029	1.5086	1.86766	2.03181	1.94177	0.784687	0.667043	0.673076	0.767856	0.916786	0.818818	0.432941	0.267685	0.200964	0.104384	0.0845126	0.0598928	0.0245399	-0.0105336	-0.0224679
11.8682	-0.01733	-0.0217724	-0.0332775	-0.0307424	-0.0268535	-0.0468148	0.0105211	0.0872651	0.192244	0.331561	0.406812	0.463182	0.626745	0.770304	0.7911	0.713204	0.705117	0.712795	0.636163	0.786427	0.37887	0.365763	0.370354	0.434769	0.53211	0.55436	0.286469	0.183422	0.0969785	0.0522541	0.00676951	0.0156288	-0.012486	-0.0194896	-0.0334948
6.88641	0.043293	0.0271615	0.0310351	0.0306419	0.0267363	0.00465434	0.0514898	0.107693	0.194488	0.265104	0.324027	0.373226	0.317989	0.315517	0.329831	0.374835	0.353706	0.282723	0.436966	0.368766	0.257589	0.2285	0.230714	0.258206	0.30145	0.294464	0.202704	0.127793	0.102054	0.067382	0.0522067	0.0477474	0.0226457	0.0327392	0.040633
6.43954	0.0903991	0.0901733	0.0959941	0.113069	0.0992917	0.148539	0.303704	0.628843	0.874512	0.950984	1.00491	1.09321	1.02143	1.00997	0.980199	0.885255	0.891803	0.88106	0.886793	0.911979	0.878386	0.880424	0.846235	0.907871	0.995004	0.944693	0.65772	0.432136	0.258934	0.17233	0.116433	0.0759413	0.05468	0.0615204	0.0605534
2.28764	0.0729982	0.0437579	0.0341804	0.0536016	0.0343075	0.641285	3.00534	3.13537	2.62407	2.06035	1.55515	1.18834	0.847848	0.632216	0.442421	0.227418	0.23602	0.312921	0.108865	0.18719	1.92406	2.02744	1.93962	1.77557	1.41481	0.970379	0.586752	0.375731	0.244007	0.179443	0.13437	0.0854825	0.075144	0.0643705	0.0403825
2.34689	0.262954	0.272288	0.307187	0.343372	0.364833	0.564106	1.03598	1.09133	0.987739	0.855679	0.760363	0.66795	0.592241	0.531877	0.566061	0.575522	0.50341	0.632559	0.629816	0.672419	0.819685	0.85523	0.834507	0.822384	0.762434	0.685736	0.533079	0.405802	0.316465	0.282437	0.266563	0.262115	0.275588	0.292542	0.277097
3.34958	-0.00768881	-0.0090517	-0.0204147	-0.035758	-0.0395936	0.255734	1.11752	1.39288	1.42951	1.37351	1.38255	1.43637	1.43211	1.34964	1.27663	1.0494	1.07578	0.990501	1.0745	1.09031	1.44897	1.47932	1.44922	1.39455	1.29316	0.973912	0.531824	0.313592	0.186736	0.109501	0.0600026	0.0332161	0.0162195	-0.0129431	-0.0115575
4.23723	0.241075	0.238522	0.255343	0.248371	0.268064	0.278192	0.314741	0.321606	0.36603	0.37747	0.381517	0.345974	0.372059	0.390216	0.374805	0.417665	0.40845	0.359262	0.428362	0.347383	0.304669	0.342849	0.36873	0.346122	0.370414	0.330154	0.288824	0.24752	0.227875	0.220491	0.250401	0.257143	0.258725	0.23732	0.264839
3.31409	0.366017	0.362662	0.332617	0.313006	0.277828	0.850878	1.89132	2.37566	2.56431	2.51145	2.50665	2.57613	2.41395	2.18881	1.86519	1.31234	1.04604	0.907904	0.838198	0.666251	2.50646	2.30795	2.25949	2.28779	2.29031	1.72293	1.17625	0.826091	0.594057	0.449381	0.334089	0.262371	0.232435	0.199019	0.179567
17.4405	0.0940382	0.108075	0.123146	0.112382	0.106654	0.112129	0.112783	0.12565	0.14222	0.19595	0.222842	0.289706	0.378483	0.439043	0.477635	0.569444	0.518691	0.695747	0.954731	1.27492	0.267489	0.245051	0.222958	0.252239	0.293507	0.295148	0.283688	0.259405	0.205727	0.186945	0.165817	0.139466	0.146415	0.14461	0.136641
1.75969	-0.0131616	-0.0143061	-0.00822347	-0.0207685	-0.0214335	0.841503	1.70157	1.55934	1.22366	0.855172	0.58344	0.408669	0.226961	0.175826	0.0531077	-0.00433333	0.0286677	-0.00520957	-0.0150809	-0.0693597	0.872708	0.949428	0.839179	0.762711	0.534094	0.297777	0.174751	0.104444	0.0793687	0.0592574	0.0258798	0.00577886	-0.000661602	-0.0218589	-0.0256345
6.63775	0.0347249	0.0338793	0.0211098	0.0442585	0.0375928	0.157366	0.335559	0.520282	0.618521	0.647923	0.636625	0.582853	0.468496	0.515906	0.529228	0.415067	0.390457	0.367856	0.462635	0.121241	0.585418	0.57758	0.572541	0.509324	0.530873	0.365615	0.194904	0.122134	0.0584697	0.0377592	0.0415519	0.0464214	0.0189024	0.0140065	0.0125762
11.9725	0.0125652	0.0135308	0.0052688	0.0086521	0.0163871	0.00748758	0.0282242	0.0464845	0.143898	0.24727	0.330739	0.401866	0.49066	0.605195	0.704965	0.804107	0.849249	0.985185	0.881555	0.99157	0.317976	0.268076	0.255211	0.287907	0.355973	0.28427	0.156414	0.108621	0.0565642	0.0349959	0.0239712	0.00703021	-0.00249036	0.000997385	0.00600131
12.8989	0.604268	0.629963	0.643786	0.613677	0.628508	0.67463	0.762494	1.02762	1.12501	1.28918	1.34261	1.73823	1.49525	1.77336	1.89585	1.97804	2.29823	2.05322	2.12148	2.05101	1.52679	1.5467	1.44181	1.25815	1.32039	1.42123	1.22597	0.961067	0.730257	0.668352	0.690413	0.612572	0.671315	0.622771	0.688397
16.2906	0.0363344	0.0245568	0.00544374	0.000807013	-0.0273031	-0.00902441	-0.00825603	0.0696474	0.179853	0.408838	0.624446	1.12152	1.48879	2.05705	2.60403	3.33195	3.60039	4.68238	4.79206	5.66772	1.06046	1.08186	1.06612	1.0317	1.28402	1.59286	1.53788	1.04636	0.685074	0.483526	0.331471	0.219756	0.16943	0.12782	0.0768967
6.19189	0.111494	0.0677543	0.0965494	0.0770947	0.0476269	0.0546303	0.178571	1.08942	1.78851	2.14533	2.33004	2.37889	2.32451	2.29957	2.13174	2.11502	2.22605	1.90233	1.30326	1.50809	1.85809	1.78174	1.70707	1.83484	1.96655	1.92768	1.72572	1.01806	0.622552	0.406285	0.28511	0.188911	0.161015	0.0983165	0.0835734
10.9878	0.126734	0.0959824	0.0764582	0.0579752	0.0580311	0.0607776	0.341375	0.815272	1.02585	1.13862	1.27603	1.49442	1.63572	1.68446	1.65748	1.71862	1.60234	1.74516	1.7346	1.88731	1.34189	1.21505	1.20347	1.21598	1.35057	1.42067	1.30218	0.828656	0.553637	0.390821	0.288922	0.212626	0.153026	0.116566	0.119187
2.52089	0.300616	0.287089	0.371083	0.352111	0.382076	0.433559	1.31486	1.47004	1.17971	1.01137	0.821779	0.65279	0.564038	0.584133	0.451957	0.410726	0.200568	0.366263	0.503479	0.657638	0.904853	1.01975	1.01415	0.976427	0.877982	0.746992	0.540116	0.35346	0.245425	0.225951	0.232836	0.279671	0.277776	0.301852	0.340561
4.52018	0.1119	0.126726	0.116237	0.107513	0.0920571	0.10309	0.209211	0.459131	0.58625	0.613442	0.665806	0.742773	0.631327	0.673892	0.694982	0.768194	0.771883	0.71598	0.538544	0.641341	0.55791	0.604388	0.580072	0.581737	0.623389	0.639664	0.492959	0.345288	0.256095	0.170757	0.187485	0.161102	0.141822	0.150955	0.115101
20.3936	0.163187	0.173938	0.167034	0.141574	0.130726	0.142908	0.137639	0.1553	0.193342	0.264379	0.305383	0.37235	0.43032	0.461333	0.567257	0.516315	0.635116	0.765492	0.622813	0.806488	0.37874	0.320267	0.31984	0.328709	0.339616	0.413802	0.38399	0.334169	0.274697	0.243501	0.23563	0.185429	0.182482	0.155918	0.165982
2.61084	0.03267	0.0242246	0.0319865	0.0637914	0.0522211	0.108446	1.7173	2.54746	2.0842	1.56838	1.08978	0.686329	0.467486	0.290476	0.162009	0.139905	0.114173	0.126191	0.0988503	0.0623914	1.33097	1.43831	1.50355	1.44825	1.05418	0.758456	0.426574	0.208713	0.121268	0.0618572	0.021999	0.0244327	0.0102862	0.0108136	0.00838646
15.2888	0.0441345	0.119701	0.0482913	0.0375677	0.0565771	0.0661982	0.0613455	0.142319	0.278295	0.394718	0.574352	0.820791	0.832532	0.948316	1.4626	1.7304	1.89692	1.9942	2.39709	2.75535	0.713272	0.709992	0.656887	0.714797	0.80993	1.02855	0.785183	0.384282	0.1518	0.131661	0.0454416	0.0867352	0.090379	0.0862905	0.0816914
11.8918	0.127254	0.124193	0.113413	0.108339	0.108017	0.0816405	0.14326	0.298096	0.48812	0.629738	0.712966	0.902507	1.12106	1.25722	1.32906	1.37098	1.37337	1.52261	1.71611	1.97948	0.799873	0.76978	0.765778	0.742394	0.891698	1.01837	0.826122	0.57217	0.431026	0.32521	0.251629	0.191907	0.146298	0.130342	0.116441
2.63673	0.0209948	0.0337916	0.0246281	0.0379052	0.00748625	0.0489236	1.31339	1.65195	1.32825	1.03001	0.758852	0.559553	0.355736	0.223517	0.189097	0.177554	0.131179	0.16598	0.144709	0.19318	0.985273	1.06466	1.02912	0.936756	0.736548	0.57703	0.367774	0.22242	0.117448	0.0625825	0.0878182	0.0420843	0.0469584	0.0389388	0.032132
7.87539	0.117785	0.0943662	0.103664	0.117882	0.11155	0.101593	0.166127	0.458264	0.680466	0.749294	0.809806	0.816511	1.07522	1.03014	0.942275	1.03636	0.94752	0.922187	0.880996	0.92497	0.733104	0.769478	0.732509	0.742846	0.818559	0.889445	0.68898	0.365694	0.235061	0.164831	0.141472	0.134724	0.118392	0.115061	0.115857
5.9108	0.0679001	0.0862293	0.123499	0.0857569	0.111347	0.09184	0.0920013	0.149063	0.266254	0.339532	0.411723	0.374147	0.374235	0.468611	0.387276	0.329583	0.398906	0.289952	0.274701	0.314076	0.328697	0.299961	0.292797	0.276011	0.34152	0.349302	0.278472	0.20695	0.177671	0.151576	0.125064	0.146945	0.117735	0.0963051	0.0643259
2.38877	0.155765	0.151318	0.136038	0.138273	0.126084	0.132061	0.529987	0.534658	0.384666	0.269866	0.149477	0.13789	0.0688478	0.00441143	-0.0165601	-0.00320147	0.0412266	0.0761418	0.0685039	-0.0602707	0.299916	0.2875	0.281746	0.273014	0.21691	0.12611	0.11099	0.095682	0.0909821	0.0850004	0.118255	0.145753	0.191273	0.197987	0.232038
11.5613	0.04685	0.0441699	0.0203557	0.030315	0.0341072	0.0361656	0.0341881	0.268159	0.568953	0.740892	0.874747	0.975858	1.20059	1.27704	1.36812	1.44726	1.75821	1.62273	1.1258	1.72363	0.783054	0.748882	0.75545	0.784874	0.911204	1.06018	0.678485	0.399431	0.235496	0.140366	0.131704	0.0894934	0.0951854	0.0538293	0.0495303
11.774	0.0307607	0.0175531	0.0168936	0.0277355	0.0406821	0.0307145	0.113586	0.266601	0.415913	0.51467	0.719876	1.19414	1.64763	1.7477	1.9601	1.78627	1.98048	2.19364	1.89229	1.88362	1.00534	0.90763	0.790319	0.793861	0.927564	1.00118	0.625896	0.378584	0.283295	0.189864	0.140013	0.112868	0.0640389	0.0658974	0.0694079
8.25415	0.0896083	0.0584461	0.0590949	0.0673075	0.0562557	0.0588391	0.250443	0.472902	0.677507	0.76803	0.919995	1.00879	1.03314	1.07135	1.05041	1.06291	1.14424	1.12606	1.08324	1.00331	0.703859	0.761031	0.824155	0.898812	1.00328	1.04089	0.79568	0.488422	0.325805	0.237585	0.186697	0.125924	0.112953	0.0731004	0.082415
2.49785	0.0950013	0.0893643	0.0943137	0.0901769	0.0847839	0.156519	0.851798	0.992364	0.810254	0.629	0.448326	0.422693	0.303887	0.281277	0.237588	0.137888	0.0773985	0.0857031	0.0611998	-0.0050766	0.586532	0.636983	0.649866	0.623454	0.479492	0.381058	0.219651	0.143419	0.140513	0.127602	0.111966	0.115577	0.141465	0.119413	0.0911861
11.4478	0.136055	0.120849	0.106724	0.116595	0.0995554	0.105032	0.109156	0.118372	0.170278	0.186849	0.200239	0.236063	0.268177	0.314218	0.34448	0.263562	0.237857	0.374025	0.339022	0.426967	0.17195	0.223847	0.202512	0.197832	0.259361	0.272236	0.242214	0.190696	0.148657	0.11521	0.110857	0.102213	0.108822	0.0926731	0.102871
10.9806	-0.0310283	-0.0417793	-0.041382	-0.0356404	-0.0477203	-0.0336566	0.0169727	0.211756	0.499931	0.764519	0.973238	1.32532	1.50934	1.68602	1.63791	1.83038	1.68901	1.97871	2.006	2.38066	0.931015	0.885834	0.810829	0.911595	1.14638	1.28122	0.674231	0.306324	0.135478	0.0794403	0.0294305	-0.00795093	-0.0139323	-0.0216545	-0.0373469
2.74173	0.0152581	0.0157803	0.00291924	0.00782	0.011942	0.0406806	1.07084	1.26097	1.13008	1.01437	0.867246	0.699799	0.549104	0.413656	0.320511	0.193147	0.206098	0.15659	0.165989	0.0182776	0.908347	0.865017	0.885386	0.845302	0.701053	0.562023	0.342858	0.161653	0.0691402	0.0452926	0.0308297	0.0240672	0.0146115	0.00469141	0.0191275
12.5102	0.171137	0.126893	0.130392	0.126167	0.167969	0.204461	0.331016	0.53973	0.801855	0.942518	1.25667	1.30242	1.41962	1.46493	1.35225	1.34204	1.52005	1.37636	1.38118	1.86678	0.875775	0.953	1.0571	1.12856	1.29424	1.32605	0.96366	0.611594	0.40905	0.29891	0.247946	0.189857	0.166884	0.171029	0.165822
11.3037	0.219253	0.141941	0.0924249	0.0784944	0.0585919	0.0420737	0.502427	0.808988	1.16336	1.45281	1.76058	2.12192	2.45025	2.61539	3.08142	3.26865	3.30254	3.55505	3.31367	3.16322	1.60078	1.63325	1.74137	1.79656	2.05014	2.33415	2.03755	1.22169	0.774698	0.496992	0.331301	0.231472	0.153083	0.123648	0.079483
4.15991	0.0535511	0.0503548	0.0329159	0.0254614	0.0162282	0.0263153	0.498328	0.575211	0.569618	0.56981	0.571753	0.529229	0.504321	0.512522	0.478404	0.455047	0.437286	0.488753	0.56256	0.391485	0.544967	0.566864	0.556038	0.567605	0.538842	0.532943	0.471249	0.337508	0.235289	0.144403	0.0768115	0.0425541	0.0164484	0.0120419	0.00173786
11.6276	0.0943399	0.0555234	0.0101295	-0.00539261	-0.0454248	-0.0624611	0.0500276	0.342846	0.53203	0.689349	0.856066	1.04848	1.23389	1.43466	1.56193	1.70272	1.89366	1.81648	1.94922	2.06235	0.743893	0.76465	0.849484	0.903878	1.09342	1.23814	0.912894	0.650603	0.483063	0.328992	0.211346	0.146099	0.0878021	0.0432199	0.0105595
5.44984	0.368551	0.362301	0.339412	0.364701	0.29885	0.342295	0.905302	1.27199	1.3137	1.2956	1.1449	1.24362	1.19982	0.986314	1.12605	1.17863	1.36233	1.20045	1.06849	0.777284	1.1853	1.22888	1.3179	1.25152	1.20404	1.23454	1.07539	0.707678	0.533147	0.446322	0.453878	0.474043	0.469557	0.441762	0.40636
2.70559	0.127253	0.137435	0.163411	0.166533	0.179854	0.252315	2.12763	2.81615	2.41194	1.84379	1.39043	0.993438	0.722697	0.520629	0.397671	0.2292	0.200169	0.147065	0.0974068	0.101859	1.78492	1.70485	1.62775	1.52422	1.18105	0.924825	0.84855	0.50749	0.293644	0.221725	0.165098	0.143865	0.149298	0.134387	0.129369
13.5231	0.112602	0.106255	0.0562971	0.0428851	0.0245299	0.0143921	0.0417351	0.0878463	0.201614	0.363756	0.571086	0.826791	1.24606	1.69289	1.97471	2.66792	3.47615	3.53432	3.56623	4.35837	0.675746	0.713965	0.796727	0.874112	1.1853	1.44412	1.10173	0.669573	0.432019	0.30616	0.181925	0.136678	0.102416	0.0812776	0.0547826
2.28123	0.0330598	0.0505706	0.0481992	0.079954	0.0748257	0.146303	1.19926	1.24556	0.806041	0.47065	0.266844	0.134018	0.0920237	0.0469871	0.0109657	0.0152053	-0.0160132	0.0123148	-0.0472315	0.0555035	0.603507	0.576202	0.512993	0.4945	0.294176	0.185855	0.117882	0.0528094	0.0475646	0.0326126	0.0375118	0.060519	0.0567103	0.054004	0.0722245
13.1531	0.0639996	0.0602428	0.0762534	0.0689228	0.0924994	0.0963584	0.0533177	0.0672545	0.110868	0.143463	0.16859	0.23172	0.265619	0.251215	0.291669	0.381072	0.448319	0.540258	0.498819	0.67496	0.138242	0.174463	0.18626	0.194457	0.235239	0.23368	0.169809	0.135359	0.084581	0.0643501	0.0608408	0.0618692	0.0791362	0.0722249	0.0789118
2.56015	0.0428112	0.023618	0.0340962	0.0274048	0.0249869	0.0393435	0.537328	0.634405	0.363544	0.193784	0.120731	0.0477201	0.0255362	-0.0290349	-0.02147	-0.0570329	-0.0746445	-0.013788	0.00324179	-0.0252586	0.256463	0.253702	0.249107	0.219401	0.111084	0.0474481	0.0451112	0.0670607	0.086555	0.059392	0.0454974	0.0281579	0.0265212	0.0265831	0.0114377
2.76034	0.244114	0.24224	0.270328	0.266526	0.248312	0.308081	0.972391	1.31096	1.3017	1.12262	1.02122	0.854253	0.690885	0.680879	0.556676	0.485246	0.553897	0.730605	0.782719	0.876996	1.16716	1.12826	1.00154	0.968029	0.854447	0.752724	0.56032	0.386993	0.281454	0.23736	0.228933	0.228008	0.217215	0.206655	0.207949
2.24386	0.051452	0.048189	0.0652786	0.0737895	0.0628721	0.176457	1.10364	1.01404	0.707261	0.452875	0.313176	0.205502	0.146586	0.105166	0.0919038	0.065973	0.0414674	0.0605339	0.0351252	0.0117077	0.473754	0.467992	0.479642	0.444845	0.312012	0.221975	0.184505	0.111976	0.0860089	0.0750007	0.0415897	0.0409039	0.0412263	0.038041	0.026094
3.2938	0.388082	0.425052	0.45477	0.444759	0.452095	0.567878	1.13647	1.46479	1.61353	1.41435	1.2056	1.0448	0.884812	0.767323	0.550501	0.485555	0.63886	0.781154	0.723634	0.644134	1.29841	1.26314	1.30206	1.23191	1.16643	0.95241	0.619162	0.38802	0.2919	0.312814	0.336073	0.370234	0.390142	0.419903	0.439463
11.6432	0.0547461	0.0325178	0.019129	0.0138013	0.00951321	0.00676106	-0.00796127	0.00331133	0.00741857	0.05099	0.0776245	0.152685	0.244969	0.351061	0.410798	0.456756	0.531238	0.660075	0.544361	0.5377	0.122035	0.121419	0.112013	0.129439	0.190874	0.267273	0.175847	0.10466	0.0660456	0.0568723	0.050759	0.0504484	0.0546285	0.039436	0.0507826
2.69774	0.0619024	0.0251716	0.0204212	-0.00345086	-0.0185654	0.134765	2.00672	2.67157	2.36542	2.02568	1.66268	1.26833	0.992296	0.735737	0.637496	0.431307	0.329089	0.324631	0.294675	0.199905	1.90238	1.89672	1.80818	1.68544	1.37284	1.00644	0.648674	0.428815	0.310359	0.20674	0.148924	0.110159	0.0805846	0.0591223	0.0415796
8.33926	0.135658	0.118677	0.0998493	0.102098	0.0948848	0.137752	0.487177	1.01059	1.46617	1.68808	1.85339	1.99937	2.04853	2.04249	2.05577	2.09766	1.97849	1.92597	2.0003	2.47693	1.52599	1.56067	1.60502	1.67476	1.85181	1.92623	1.34552	0.696425	0.402224	0.248037	0.184173	0.146469	0.124247	0.0954518	0.0773118
2.45625	0.0270544	0.0360107	0.0293497	0.0350082	0.0319924	0.175903	1.73191	2.01984	1.51004	0.988773	0.534638	0.340693	0.186006	0.121815	0.0476958	0.0430537	-0.00933188	-0.00447259	-0.00239931	0.0340224	1.10115	0.949453	0.965406	0.93233	0.632768	0.403509	0.202991	0.0878625	0.0522778	0.0396347	0.0171261	0.00815493	-0.00154079	-0.00114806	-0.00507763
14.978	0.0279111	0.0160241	0.0154319	0.0226788	-0.00171536	0.0196184	0.0456074	0.0561756	0.0954097	0.111537	0.133204	0.203877	0.268152	0.326379	0.420289	0.466889	0.61122	0.723874	0.66068	0.81214	0.172761	0.173945	0.171722	0.221073	0.246879	0.289987	0.216262	0.11822	0.0722789	0.0437151	0.0289619	0.0273935	0.0187815	0.0131466	0.00721476
5.1008	0.0960284	0.0859763	0.0726363	0.0792398	0.0673574	0.129331	0.454175	0.508756	0.549853	0.590323	0.565335	0.566671	0.549307	0.546726	0.53056	0.511485	0.483983	0.474696	0.502414	0.384676	0.537682	0.52957	0.552389	0.543491	0.552594	0.567599	0.484992	0.358324	0.232925	0.167093	0.122043	0.0966341	0.065739	0.0580278	0.0499203
10.9865	0.238055	0.174771	0.138959	0.107634	0.0793401	0.0747702	0.186133	0.464757	0.711612	0.9097	1.13866	1.36533	1.61976	1.80271	1.97517	2.14334	2.21557	2.25595	2.3637	2.52577	0.986796	1.01575	1.08712	1.1701	1.38154	1.54652	1.26449	0.887683	0.638625	0.460036	0.356214	0.263164	0.204175	0.142595	0.117469
2.32667	0.109075	0.111183	0.102828	0.124475	0.134723	0.449497	2.14867	2.22091	1.81885	1.36064	0.927279	0.654581	0.473927	0.359302	0.260847	0.165032	0.202042	0.0941378	0.085681	0.127703	1.30809	1.26268	1.27641	1.20466	0.918603	0.61204	0.426939	0.267074	0.157567	0.126315	0.111404	0.110418	0.103085	0.104116	0.0956608
4.97288	0.552138	0.499035	0.491309	0.495024	0.488047	0.55478	0.97247	1.86222	2.53611	2.80222	2.85413	2.83801	2.74211	2.462	2.38737	2.01365	1.90359	1.92742	1.54778	1.6287	2.52209	2.4823	2.5373	2.4328	2.47781	2.57316	2.02222	1.31678	0.941733	0.731036	0.646406	0.542965	0.50456	0.508702	0.481906
10.6877	0.0161648	0.011692	0.00304541	0.00604576	0.0131269	0.00127764	0.00670067	0.0317228	0.0837004	0.140117	0.196432	0.266913	0.326428	0.286065	0.310599	0.421332	0.461108	0.419538	0.345169	0.338998	0.163159	0.139758	0.153356	0.178918	0.232928	0.256734	0.175851	0.0777005	0.0419556	0.0212173	0.0180158	0.000461109	0.00166084	0.0075397	0.00941461
10.2245	0.0729122	0.0480589	0.0200238	0.0203671	0.0261132	0.0238751	0.04766	0.151955	0.411896	0.761225	1.05802	1.33379	1.47682	1.71556	1.88491	1.94139	1.83144	1.93433	1.94068	2.25269	0.809664	0.885156	0.884115	0.952401	1.16893	1.33077	0.983654	0.544785	0.297394	0.202107	0.125443	0.0821685	0.0714296	0.0415416	0.028867
10.1958	0.0575631	0.0576509	0.0562224	0.0429582	0.0430879	0.0106659	0.019079	0.0208561	0.0165078	0.0580468	0.0683847	0.113151	0.263499	0.184791	0.158956	0.218304	0.24229	0.23651	0.205952	0.283334	0.0499338	0.0916088	0.0938032	0.115066	0.142748	0.196492	0.267679	0.241013	0.146377	0.10561	0.0767729	0.0596009	0.0483058	0.0430336	0.0353948
13.4683	0.0451549	0.0320477	0.025475	0.00611691	-0.0180411	-0.0288864	-0.0129513	0.0391158	0.128094	0.193687	0.352794	0.47639	0.544928	0.658857	0.722864	0.908212	1.15204	1.13084	1.21288	1.27233	0.299012	0.307335	0.344787	0.38482	0.499601	0.633855	0.474187	0.292569	0.186322	0.131505	0.0998604	0.0562968	0.0395952	0.032331	0.00533188
3.0015	-0.0234582	-0.0258097	-0.0366737	-0.0358911	-0.0493207	0.0100455	0.638172	0.928363	0.889373	0.827308	0.734432	0.592431	0.509376	0.485579	0.483693	0.476602	0.497898	0.420399	0.544351	0.43918	0.741449	0.756347	0.759682	0.777218	0.681895	0.57504	0.338334	0.195762	0.104504	0.0434923	0.0204621	0.00561495	-0.0253144	-0.0292348	-0.0299863
11.0285	0.0308235	0.0208372	0.0210823	0.0136095	-0.00100333	0.00260862	0.00685936	0.0722738	0.243046	0.53105	0.926858	1.19574	1.42898	1.57386	1.70635	1.78744	1.86978	2.11119	2.20707	2.18945	0.667844	0.701733	0.770458	0.876911	1.12868	1.1826	0.66538	0.379398	0.195158	0.116525	0.0704585	0.0623374	0.03678	0.0275923	0.024763
9.11731	0.031217	0.0205847	0.0523057	0.0415177	0.0852251	0.104214	0.137728	0.371364	0.589125	0.759289	0.865143	0.910014	0.917041	0.946475	0.988857	1.00547	1.08212	1.08326	1.10181	0.994621	0.666271	0.690222	0.74192	0.759439	0.869037	0.820009	0.410067	0.220656	0.137538	0.0945608	0.0736972	0.0654842	0.084401	0.0810238	0.0739654
10.672	0.0523308	0.0443332	0.0374386	0.0227329	0.0244661	0.0305779	0.0227052	0.135147	0.377322	0.59611	0.819436	1.03751	1.2644	1.45691	1.53943	1.65811	1.74321	1.7616	1.92437	1.74283	0.623585	0.698378	0.748687	0.778603	1.00216	1.04218	0.61082	0.35725	0.208657	0.136436	0.0909328	0.0683499	0.0512579	0.0338121	0.0349061
2.97023	0.0461434	0.0454467	0.0262265	0.0261845	0.00829398	0.0808211	0.659434	0.939191	0.922769	0.830433	0.693211	0.597393	0.457225	0.336701	0.229161	0.244067	0.155862	0.124506	0.155078	0.11219	0.735592	0.690038	0.72341	0.658296	0.604691	0.520929	0.378122	0.23035	0.163198	0.104966	0.101337	0.0747635	0.0577909	0.0343815	0.0431925
10.2201	0.24243	0.233817	0.233813	0.248621	0.295009	0.322676	0.461021	0.95873	1.52699	1.90672	2.24042	2.46154	2.65203	2.83243	2.87168	2.97962	3.13932	3.17214	3.32817	3.42009	1.82921	1.9091	1.98605	2.04551	2.29865	2.3794	1.65439	1.02676	0.666164	0.469105	0.359769	0.318098	0.319423	0.283298	0.250167
8.81532	0.0522381	0.0229213	0.00615486	0.00403542	-0.00314415	-0.00829127	0.0887228	0.287979	0.590971	0.904585	1.22487	1.4703	1.69135	1.95495	1.75939	1.59714	1.86021	1.99881	1.66537	1.55684	0.880273	0.936659	1.01744	1.09875	1.36327	1.265	0.725988	0.428774	0.265136	0.163073	0.103732	0.0595958	0.028553	0.0227832	0.00569562
2.29839	0.272641	0.323109	0.333977	0.399806	0.421067	0.969338	2.45868	2.39802	2.07669	1.76013	1.35666	1.03237	0.805534	0.648616	0.526076	0.436029	0.255231	0.257514	0.275218	0.38529	1.61563	1.6023	1.52263	1.43896	1.16758	0.975178	0.618828	0.378448	0.280234	0.235634	0.235631	0.229115	0.237569	0.265171	0.28221
4.56197	0.0900098	0.0706017	0.0657448	0.0562426	0.04494	0.1259	0.528661	0.940112	1.12971	1.08387	1.0637	0.999171	0.916276	0.825743	0.781275	0.78419	0.664808	0.549276	0.525417	0.381496	0.976036	0.957318	1.00135	1.00857	0.980314	0.900588	0.58686	0.356414	0.225318	0.166818	0.123336	0.10886	0.0839288	0.0741223	0.0728469
14.0165	0.183287	0.150996	0.11163	0.0766768	0.0523022	0.0719108	0.0859797	0.242389	0.518704	0.86878	1.22556	1.59564	1.99343	2.47199	2.60556	3.10185	3.49231	3.89948	3.99155	4.06395	1.05681	1.1342	1.25729	1.38336	1.75813	2.14469	1.547	1.00049	0.6374	0.419007	0.285474	0.202692	0.137978	0.100598	0.0721451
21	0.172633	0.162729	0.128949	0.086691	0.0820554	0.123799	0.335713	0.358841	0.350053	0.428677	0.407908	0.433852	0.449282	0.573997	0.658049	0.641516	0.786396	0.832918	0.897913	0.602495	0.426203	0.448906	0.489856	0.46094	0.476755	0.485665	0.339801	0.257112	0.247755	0.246606	0.225752	0.203488	0.177798	0.138606	0.109377
3.39697	0.0681922	0.0686383	0.056305	0.0453385	0.0491981	0.123958	0.40656	0.527657	0.565367	0.5317	0.509643	0.445904	0.409591	0.372011	0.360478	0.384975	0.403894	0.380271	0.410236	0.268534	0.496609	0.502653	0.504861	0.474735	0.436887	0.411654	0.278511	0.156018	0.113262	0.0891383	0.0829259	0.0676981	0.0590578	0.0639984	0.0634155
21	-0.0120192	-0.0278907	0.00147354	-0.0109419	-0.0245652	0.00569215	0.0560299	0.113125	0.161525	0.148116	0.142977	0.196701	0.199794	0.174745	0.285015	0.209946	0.221304	0.554149	0.595372	0.480583	0.180887	0.141889	0.190117	0.219763	0.246836	0.26109	0.131005	0.0646851	0.0302295	0.00663019	0.00698018	0.00207462	-0.00752073	-0.0106401	-0.0214783
9.97048	0.0401319	0.0212363	0.0167381	0.0189806	0.0344427	0.0106345	0.0591171	0.101582	0.148654	0.199923	0.261817	0.322862	0.347743	0.356861	0.372461	0.409931	0.38999	0.390426	0.314949	0.383471	0.242738	0.234012	0.21879	0.224423	0.261127	0.291859	0.209378	0.161446	0.112796	0.077143	0.0564295	0.0524481	0.0388393	0.0316263	0.0171792
2.02351	0.0468194	0.0406232	0.0209538	0.0161773	0.00213338	0.232769	1.22884	1.0021	0.691271	0.446644	0.308151	0.226209	0.180858	0.12336	0.0798542	0.0307379	0.0156923	0.00458557	-0.0540327	-0.0187233	0.561126	0.47516	0.401625	0.437149	0.30636	0.163416	0.0545427	0.0383443	0.050565	0.0579397	0.040738	0.0496584	0.0339294	0.0372514	0.0315956
17.3246	0.281964	0.276998	0.273165	0.269579	0.259891	0.332643	0.521298	0.703711	0.796594	0.849624	0.878644	0.87748	0.862846	1.01223	1.08172	1.04554	1.17427	1.27491	1.29162	1.44307	0.82477	0.85802	0.935477	0.923497	1.0355	0.979648	0.779053	0.664242	0.532894	0.438845	0.38827	0.353271	0.323447	0.303096	0.317796
21	0.296911	0.277628	0.272906	0.231293	0.236746	0.215051	0.181152	0.175052	0.201061	0.239283	0.2678	0.305871	0.379956	0.275702	0.434315	0.512906	0.726553	0.755781	0.868675	1.20788	0.237938	0.288378	0.302609	0.329549	0.385197	0.377612	0.459636	0.499489	0.463821	0.418241	0.382746	0.390712	0.374023	0.314247	0.265187
3.4397	0.419694	0.370302	0.341628	0.316471	0.294745	0.763376	2.58425	3.73248	4.02657	3.83473	3.50502	3.27117	2.8921	2.56562	2.50602	2.40109	2.26367	2.48518	2.51263	1.86365	3.38694	3.34241	3.56144	3.49523	3.36039	3.02814	2.01951	1.3866	0.985127	0.743705	0.576308	0.453126	0.381301	0.328811	0.254011
3.74381	0.0571029	0.0532438	0.0436598	0.0443583	0.0664587	0.140636	0.875624	1.74435	2.0143	2.04006	1.78617	1.59513	1.30772	1.15181	1.17765	1.0183	0.941834	0.849198	1.13144	0.789668	1.68764	1.76444	1.80728	1.7532	1.66712	1.24962	0.710963	0.409677	0.229027	0.156886	0.0984032	0.0723439	0.0550165	0.0458206	0.0423315
1.97016	-0.0108536	-0.0180436	0.00725072	-0.0106094	-0.0164887	0.380511	1.25351	1.08479	0.763769	0.531428	0.366237	0.282693	0.209675	0.177356	0.123691	0.0868694	0.0733944	0.0791633	0.0991921	0.0398014	0.557083	0.511671	0.553064	0.541672	0.387202	0.277931	0.130675	0.0433088	0.0285023	0.0121441	-0.0145353	-0.00536882	-0.0184922	-0.00270771	-0.0245703
11.6326	0.0140697	-0.012395	-0.0434195	-0.0531732	-0.0552287	-0.054789	0.115465	0.494845	0.921118	1.35132	1.67638	1.95706	2.18411	2.57343	2.76118	3.08903	3.42881	3.50677	3.48579	3.7677	1.38559	1.39447	1.56062	1.62744	1.97332	1.67473	0.872412	0.433275	0.201546	0.132096	0.0576294	0.0169958	-6.07939e-05	-0.0230235	-0.031782
1.4951	0.092491	0.0917883	0.0625536	0.0493905	0.0465918	0.273238	0.780279	0.782587	0.697645	0.673944	0.598165	0.600083	0.55531	0.482602	0.518218	0.55611	0.46637	0.454794	0.375987	0.220763	0.642311	0.61038	0.617946	0.627014	0.609804	0.426789	0.244663	0.220234	0.184275	0.14361	0.0747275	0.0628935	0.0457451	0.0139712	0.0190053
7.34913	2.02981	2.03893	2.06505	2.14383	2.22244	2.3068	2.31353	2.34191	2.42641	2.57671	2.74357	2.91143	2.97014	2.82552	2.66306	2.51645	2.50103	2.69885	2.65178	2.59701	2.71756	2.57151	2.48785	2.60729	2.6558	2.66376	2.50444	2.44729	2.37242	2.24139	2.18581	2.10918	2.06971	1.68211	1.22769
21	0.107167	0.108364	0.126442	0.148419	0.173909	0.189945	0.174486	0.199161	0.223148	0.249607	0.279596	0.305643	0.321659	0.390281	0.418769	0.453282	0.424763	0.463335	0.599503	0.602539	0.317979	0.285303	0.286265	0.302034	0.305919	0.300747	0.299322	0.162136	0.0790966	0.0660526	0.0613488	0.0653829	0.069894	0.0562343	0.0187731
3.18837	0.243501	0.219595	0.215413	0.219526	0.207984	0.22389	0.832914	1.39227	1.34743	1.18842	0.995185	0.829579	0.742869	0.565852	0.515027	0.497956	0.433563	0.47539	0.439437	0.476436	0.963133	1.01776	1.05874	1.05716	0.910395	0.811518	0.766941	0.514627	0.378591	0.299377	0.243905	0.20613	0.178549	0.161048	0.101364
7.79859	0.9012	0.675691	0.560959	0.465028	0.384582	0.348389	0.598052	1.66668	2.55298	2.79863	2.88578	2.87055	2.8867	2.84632	2.8174	2.84553	2.54698	2.71383	2.39014	2.66705	2.50021	2.54188	2.4504	2.51069	2.70688	2.83236	2.62602	1.86837	1.34478	1.00276	0.785216	0.633333	0.486392	0.360964	0.241249
10.017	0.876468	0.653652	0.535235	0.47233	0.467927	0.539856	1.08105	1.86328	2.21651	2.31935	2.37556	2.45091	2.56079	2.69813	2.78379	2.95853	3.03668	2.99088	3.11138	3.18882	2.47293	2.45328	2.3382	2.33082	2.52514	2.59102	2.13982	1.58857	1.1343	0.811949	0.635154	0.552616	0.454109	0.329655	0.198078
7.96063	0.112032	0.0735857	0.0541822	0.0384062	0.00322928	-0.00169935	0.00966648	0.113714	0.249148	0.335983	0.387681	0.417086	0.450613	0.454578	0.406976	0.434921	0.468365	0.401229	0.372623	0.363833	0.310359	0.325242	0.305587	0.316573	0.373329	0.382286	0.371856	0.248895	0.183941	0.118182	0.0776092	0.0562504	0.0325288	0.0114152	-0.00624971
9.14322	0.281066	0.18798	0.16402	0.139483	0.142313	0.133506	0.134718	0.143161	0.262886	0.494228	0.651538	0.709863	0.899484	1.03678	0.996211	0.872564	0.948827	0.631404	0.625083	0.532921	0.489417	0.504301	0.512558	0.518091	0.65152	0.768891	0.629969	0.434327	0.258935	0.180248	0.122613	0.0893952	0.0921398	0.147262	0.153598
3.3514	0.187651	0.102249	0.0711165	0.0664828	0.0415153	0.0180321	0.564621	1.30391	1.45943	1.28284	1.13342	0.888422	0.700622	0.518769	0.464947	0.324753	0.265435	0.270813	0.138709	0.149169	1.0699	1.06911	0.96281	0.985757	0.890803	0.837503	0.645883	0.372709	0.240517	0.13751	0.081286	0.0676481	0.082028	0.093814	0.127791
9.96285	0.241532	0.17058	0.10523	0.110299	0.0736481	0.0729855	0.0618769	0.318417	0.661972	0.956905	1.08565	1.41788	1.50011	1.58262	1.67661	1.65198	1.61434	1.65592	1.73065	1.68246	1.13673	1.06957	0.970917	0.957081	1.15082	1.09086	0.710296	0.502974	0.353788	0.260212	0.190044	0.150097	0.112895	0.0875095	0.00665533
2.35727	0.0435817	0.0485459	0.0723214	0.112507	0.132313	0.39981	2.01068	2.21779	1.57007	1.04986	0.645723	0.425883	0.263829	0.17723	0.136058	0.0669545	0.0593426	0.017757	0.0260897	-0.00345436	0.993551	0.994017	1.06014	0.997504	0.677982	0.419902	0.241725	0.155413	0.117145	0.0876622	0.0695091	0.0598901	0.0888867	0.0897878	0.0419387
11.1488	0.409881	0.320002	0.237482	0.223865	0.229584	0.229885	0.217768	0.19696	0.213541	0.333697	0.478411	0.608888	0.796276	0.935653	1.08895	1.0773	1.02494	1.09569	1.18665	1.1992	0.499859	0.540333	0.56377	0.513816	0.61763	0.711598	0.716742	0.667495	0.472519	0.355852	0.301287	0.272426	0.254337	0.302127	0.341371
3.17926	0.439843	0.495311	0.519273	0.504766	0.450282	0.433164	0.687201	0.942574	0.961642	0.841052	0.738174	0.70838	0.666314	0.601595	0.624798	0.464874	0.402295	0.556193	0.50245	0.41909	0.740792	0.742055	0.833119	0.774248	0.717839	0.589913	0.440449	0.384241	0.328687	0.283229	0.247667	0.290129	0.320596	0.4167	0.47993
10.4161	0.211284	0.168225	0.11449	0.0886951	0.0567945	0.0452408	0.0364753	0.125527	0.30727	0.518195	0.773389	0.98955	1.27192	1.43242	1.60793	1.56005	1.83368	1.69929	1.5229	1.45679	0.713018	0.705312	0.716466	0.725352	0.8991	0.880137	0.545213	0.315617	0.186889	0.112523	0.0947759	0.0599303	0.0192769	0.0128035	0.0230242
5.44159	0.125164	0.0962406	0.110419	0.11089	0.134732	0.157783	0.284989	0.492031	0.619158	0.698692	0.664927	0.65067	0.684785	0.623301	0.534997	0.588923	0.584791	0.4505	0.398922	0.360327	0.651826	0.604833	0.58197	0.582582	0.616763	0.605104	0.515088	0.366152	0.295307	0.283596	0.257931	0.216458	0.14543	0.121381	0.0781773
2.29566	0.0455408	0.0559114	0.0707589	0.107707	0.113554	0.479492	1.42827	1.43461	1.09493	0.773741	0.526014	0.361627	0.226395	0.154177	0.104612	0.0863188	0.070663	0.0138123	0.00489535	-0.00582037	0.672767	0.711214	0.757199	0.696846	0.512942	0.392123	0.270887	0.153362	0.0939224	0.0659608	0.0776917	0.0713356	0.072698	0.0716837	0.0608042
7.62954	0.324864	0.210942	0.132357	0.0970187	0.0682204	0.0674719	0.134084	0.549264	1.18261	1.77798	2.09534	2.27834	2.25905	2.26056	2.23015	2.16876	2.19239	1.95842	1.80803	1.68402	1.56314	1.46499	1.46821	1.47425	1.77113	1.76178	1.13309	0.687809	0.398063	0.246145	0.143583	0.0822888	0.0231647	0.0192888	0.0431075
7.25892	0.162812	0.14738	0.107472	0.0993042	0.0781477	0.068305	0.12482	0.342245	0.588037	0.786687	0.987635	1.01268	0.939486	1.07725	1.01951	0.953173	0.766057	0.862025	0.785735	0.874206	0.788357	0.822125	0.746287	0.767559	0.824754	0.726996	0.464118	0.3003	0.223407	0.154551	0.112154	0.0918145	0.0644515	0.0399809	-0.0236098
9.57591	0.0400116	0.0200466	0.00695298	0.00145378	-0.0052317	-0.00376214	-0.0060424	0.00668049	0.0309283	0.0858113	0.15269	0.208698	0.262486	0.290551	0.316148	0.301565	0.281035	0.301776	0.276371	0.290738	0.130711	0.125512	0.120295	0.135606	0.17516	0.211992	0.183604	0.126511	0.0664537	0.0363059	0.0174172	0.00311132	0.00440726	-0.00600433	0.00863259
9.64244	0.305326	0.327328	0.340457	0.360858	0.371879	0.359587	0.352333	0.437195	0.500162	0.518698	0.530084	0.554884	0.580232	0.646836	0.641033	0.714502	0.737778	0.763125	0.751727	0.681579	0.529462	0.515747	0.533978	0.550133	0.579334	0.59333	0.552707	0.482276	0.419786	0.393808	0.351595	0.238408	0.0802653	0.0103375	-0.0658533
10.3483	0.763149	0.709985	0.73888	0.798412	0.755923	0.67719	0.644384	0.702705	0.659976	0.685314	0.75448	0.942442	1.12684	1.21523	1.05864	1.13285	1.38765	1.42649	1.36738	1.43145	0.868452	0.901111	0.875304	0.848748	0.878847	0.890938	0.923579	0.864566	0.832077	0.785007	0.708815	0.493638	0.458345	0.296065	0.1545
6.45724	0.362766	0.337474	0.370485	0.403568	0.467438	0.51849	0.524442	0.605063	0.645952	0.695952	0.658914	0.526723	0.578037	0.621297	0.62137	0.514139	0.369973	0.397427	0.535662	0.745049	0.535554	0.746873	0.704352	0.651185	0.631972	0.611336	0.497951	0.461655	0.472048	0.488433	0.428837	0.350778	0.314559	0.13301	0.0304854
21	0.299532	0.2023	0.198792	0.135201	0.0914429	0.0564134	0.0430052	0.073942	0.106337	0.108496	0.142355	0.181979	0.186164	0.23722	0.256274	0.367362	0.467771	0.404912	0.572726	0.627442	0.156551	0.171691	0.183024	0.227303	0.268735	0.26622	0.207941	0.144112	0.130569	0.130669	0.147697	0.199872	0.204028	0.216941	0.136868
6.11667	0.147489	0.18764	0.170728	0.133637	0.157926	0.245259	0.346545	0.459808	0.520372	0.589375	0.682071	0.7419	0.599616	0.564971	0.662053	0.684619	0.484991	0.500656	0.309744	0.307142	0.55297	0.567079	0.489977	0.590468	0.59145	0.57363	0.513787	0.293663	0.189233	0.128887	0.118016	0.12083	0.0673463	0.0256916	-0.0106433
7.55857	0.958435	0.867602	0.695718	0.513541	0.357203	0.267123	0.227665	0.406655	0.871124	1.50239	1.90105	2.2609	2.47682	2.46126	2.38762	2.34519	1.98515	2.21936	2.30124	1.83766	1.30188	1.32607	1.34462	1.58295	1.82631	2.01023	1.99605	1.34516	0.897177	0.647576	0.478881	0.361392	0.240354	0.154784	0.0921087
12.3061	0.649919	0.623555	0.526227	0.449915	0.429186	0.380416	0.379625	0.535939	0.67749	0.825293	0.893066	1.09982	1.27614	1.50463	1.59092	1.82858	1.81634	1.90076	2.01243	2.03841	0.895614	0.905433	0.902795	0.979434	1.09257	1.20894	1.24932	0.91864	0.719968	0.576259	0.514516	0.398486	0.275714	0.280468	0.119258
4.18204	0.431531	0.485715	0.404019	0.309266	0.258369	0.217948	0.46896	1.23235	1.48123	1.50781	1.3527	1.2635	1.13065	1.14788	0.999772	0.855362	0.753291	0.597016	0.500902	0.569363	1.31908	1.24606	1.29185	1.34018	1.29255	1.19721	1.09893	0.758176	0.525706	0.416378	0.332061	0.197148	0.120879	0.108949	0.0606651
9.62422	0.596718	0.583172	0.631336	0.634298	0.629281	0.552954	0.512809	0.646185	0.741436	0.723536	0.708722	0.707974	0.753456	0.903519	0.940639	0.958204	0.99599	0.997982	1.08912	0.846531	0.721943	0.723895	0.776033	0.787875	0.794263	0.830443	0.758006	0.742341	0.705829	0.665531	0.601142	0.450244	0.265435	0.161508	0.070276
7.67464	0.235628	0.330777	0.315773	0.246992	0.188547	0.152469	0.209431	0.454751	0.623549	0.765439	0.828729	0.902819	1.14237	0.991015	0.842716	0.820904	0.988939	0.807889	0.734931	0.585806	0.615777	0.666146	0.769895	0.787983	0.901061	0.928388	0.716186	0.487498	0.331352	0.242002	0.156757	0.0665516	0.0672052	0.066516	0.0190758
8.06174	0.448199	0.668592	0.609185	0.519997	0.44859	0.470786	0.638059	0.990977	1.23401	1.36554	1.47674	1.5321	1.44565	1.53068	1.47073	1.5288	1.71886	1.78277	1.8554	1.51745	1.25152	1.17665	1.28033	1.37075	1.45741	1.51922	1.24855	0.909736	0.696155	0.599606	0.471117	0.249643	0.0719036	0.056611	-0.0759534
5.92925	0.437864	0.608827	0.575516	0.391043	0.322451	0.385524	0.57113	0.887163	1.26491	1.49452	1.50775	1.54956	1.50981	1.40441	1.31513	1.13416	1.19699	1.2681	1.05929	1.17476	1.16715	1.24492	1.32787	1.41959	1.51721	1.51354	1.15298	0.817499	0.577712	0.390258	0.241815	0.1323	0.089232	-0.0548655	-0.00927532
8.81486	1.50274	1.61454	1.46176	1.15294	0.924751	0.837293	0.838983	1.23533	1.87482	2.38861	2.8452	3.25699	3.56677	3.80526	4.04017	4.21692	4.06395	4.28247	4.14683	4.45589	2.39384	2.49937	2.52119	2.78491	3.14185	3.37049	2.85062	2.14445	1.62807	1.20346	0.945217	0.646326	0.465047	0.328814	0.244903
21	0.448903	0.331878	0.272559	0.240713	0.213054	0.214308	0.217205	0.207445	0.186808	0.193759	0.201476	0.189341	0.226442	0.278986	0.364218	0.420776	0.399917	0.362581	0.616843	0.853428	0.235296	0.237219	0.258824	0.247358	0.262497	0.282224	0.255676	0.304902	0.336415	0.315075	0.316878	0.403529	0.328715	0.154157	0.0163138
8.27111	0.290856	0.30156	0.247481	0.157832	0.0741696	0.0318902	0.186365	0.566913	0.849258	0.950308	0.93707	0.941641	0.928046	0.938101	0.966383	0.979086	1.10899	1.05078	1.10038	1.0988	0.78906	0.849924	0.878798	0.893959	0.915939	0.956279	0.770108	0.501733	0.321773	0.205998	0.101319	0.0398755	-0.0110717	-0.0430859	-0.0683726
21	0.14493	0.187341	0.13124	0.105625	0.095396	0.104981	0.241536	0.453321	0.514603	0.483024	0.486031	0.487335	0.557317	0.539895	0.57354	0.575529	0.711119	0.522458	0.556724	0.353645	0.540646	0.474411	0.484299	0.500237	0.514775	0.499804	0.356391	0.234762	0.171961	0.125416	0.107907	0.082446	0.0610557	0.0241395	-0.0355083
3.0026	0.0456612	0.129032	0.101692	0.0819864	0.0842459	0.0935497	0.957232	1.79495	1.58115	1.22204	0.962547	0.727311	0.532503	0.432734	0.320238	0.329676	0.272237	0.158476	0.209718	-0.0053435	1.23166	1.1093	1.12766	1.0264	0.836312	0.630242	0.392851	0.244735	0.137142	0.102283	0.0456447	-0.0174045	-0.0265208	-0.0645298	-0.0483102
7.68648	0.675563	0.868132	0.707746	0.581477	0.568106	0.590728	0.880091	1.1122	1.28068	1.46485	1.56367	1.6714	1.6265	1.49879	1.50242	1.51974	1.58638	1.99697	1.75273	1.62659	1.2946	1.3522	1.41184	1.45511	1.58193	1.625	1.51076	1.13746	0.841439	0.675197	0.513189	0.272062	0.103933	0.0265978	-0.0138231
21	0.333886	0.216009	0.169476	0.146283	0.118549	0.132867	0.115497	0.120187	0.118333	0.115865	0.12895	0.119199	0.166692	0.207693	0.253041	0.250482	0.246924	0.265289	0.453051	0.567265	0.140428	0.155119	0.162046	0.140188	0.180574	0.193501	0.193264	0.217647	0.223738	0.19862	0.206131	0.269304	0.207573	0.0805164	0.0407235
8.70754	0.0847368	0.101529	0.0649592	0.0237247	0.0104536	0.0305044	0.209322	0.49085	0.619863	0.675202	0.572499	0.558423	0.68909	0.808341	0.859765	0.742529	0.915749	0.866573	1.08643	1.13305	0.560264	0.619684	0.703438	0.64608	0.654824	0.587602	0.321192	0.158419	0.0799725	0.0478134	0.0289877	0.00356278	-0.0210725	-0.0294082	-0.0552794
14.3049	0.281137	0.337408	0.299258	0.243214	0.182489	0.144843	0.159816	0.233572	0.323516	0.386921	0.489955	0.588981	0.706341	0.880824	1.11122	1.2021	1.3007	1.57581	1.78875	1.29756	0.54415	0.506726	0.560918	0.607939	0.728719	0.735853	0.462061	0.319616	0.250383	0.209862	0.238663	0.289127	0.25804	0.171779	0.150216
12.8204	0.657598	0.598536	0.514963	0.425094	0.40343	0.361385	0.377149	0.447471	0.50448	0.594131	0.682468	0.720354	0.869349	1.18934	1.13176	1.17642	1.3186	1.41457	1.72383	1.40309	0.694415	0.743325	0.714168	0.770302	0.823324	0.903254	0.735082	0.637921	0.58414	0.529281	0.52774	0.501368	0.39125	0.293852	0.206987
21	0.478597	0.511306	0.420484	0.346034	0.325491	0.365009	0.756159	1.12474	1.26881	1.21768	1.21907	1.2564	1.36375	1.35091	1.52957	1.50535	1.62496	1.27783	1.35955	1.12324	1.3513	1.20772	1.16442	1.26139	1.2594	1.22815	0.929656	0.664798	0.495817	0.392094	0.364002	0.338485	0.223794	0.219172	0.0913723
14.9672	0.326032	0.267855	0.16553	0.0945699	0.0196113	-0.01237	-0.0475915	-0.0278839	0.0395557	0.0750424	0.12848	0.140301	0.178441	0.303058	0.387098	0.48862	0.448372	0.391609	0.494441	0.448487	0.129775	0.100261	0.129864	0.135434	0.163713	0.175613	0.223103	0.227723	0.176846	0.122657	0.1115	0.141087	0.131785	0.0115503	0.0278158
5.15862	0.553812	0.626055	0.578835	0.495654	0.484135	0.487907	0.666062	1.08804	1.37956	1.53933	1.52166	1.55522	1.4603	1.42514	1.19136	1.19281	1.17387	1.11112	1.17736	0.877014	1.35127	1.31587	1.34064	1.31174	1.37216	1.32007	1.14962	0.897655	0.728308	0.639252	0.538033	0.303451	0.210035	0.111557	0.0613482
2.74395	0.0210204	0.0671988	0.0508847	0.0379847	0.0828202	0.108296	0.687836	0.896868	0.744542	0.596305	0.495791	0.410933	0.293928	0.275238	0.235239	0.210619	0.126368	0.149996	0.136506	0.130493	0.587215	0.58189	0.544916	0.536651	0.410122	0.320455	0.205	0.131829	0.0614183	0.0482832	0.0500891	-0.00806781	-0.0344177	-0.000323511	-0.0285744
3.13621	0.0337163	0.1272	0.117139	0.093841	0.118814	0.166971	0.641397	0.970956	0.956574	0.808136	0.761835	0.704254	0.539798	0.449947	0.399345	0.381871	0.265538	0.183517	0.122884	0.118544	0.776039	0.794142	0.753552	0.71867	0.653528	0.516121	0.319935	0.202673	0.145213	0.0898998	0.0716823	-0.00382629	0.00119275	-0.0248578	-0.0451627
13.9652	0.34331	0.207328	0.163561	0.0861739	0.0593415	0.0349321	0.0120834	0.0536706	0.0547927	0.110412	0.141988	0.168355	0.194172	0.262099	0.338182	0.410739	0.350859	0.311169	0.46647	0.481838	0.138313	0.13764	0.142099	0.154671	0.16848	0.226746	0.222911	0.208475	0.163686	0.130151	0.120252	0.156858	0.134264	0.0902279	0.078238
12.9966	0.115448	0.10713	0.114159	0.0683956	0.0583681	0.0364813	0.0466516	0.07953	0.106259	0.137878	0.176413	0.203254	0.272867	0.362831	0.374656	0.452452	0.502178	0.542874	0.525208	0.47768	0.186852	0.204235	0.208967	0.216871	0.246406	0.265312	0.14342	0.0976261	0.0717017	0.0835439	0.0801708	0.0970495	0.0710438	0.102562	0.0500024
8.32375	0.318985	0.184778	0.110175	0.0630602	0.00339417	-0.011503	-0.0503485	0.0631416	0.328881	0.544424	0.734305	0.877502	1.00122	1.0832	1.17735	1.13556	1.26161	1.28214	1.06987	0.93736	0.500379	0.535395	0.529837	0.625804	0.812196	0.886506	0.678784	0.416812	0.224151	0.131875	0.0724953	0.0277741	-0.0290752	-0.0292377	-0.0842305
10.2854	0.666991	0.413814	0.235092	0.134651	0.0771449	0.0206694	0.00571671	0.170753	0.532122	0.894343	1.21376	1.54466	1.7539	1.91178	2.14221	2.21004	2.2436	2.23829	2.17625	2.15394	0.883633	0.943683	0.950733	1.10067	1.38351	1.58353	1.40552	0.929713	0.571341	0.357393	0.193811	0.127005	0.0544008	0.00954535	-0.0223984
6.81799	1.0938	0.721469	0.458031	0.280089	0.149012	0.0563854	0.151911	1.11744	2.16542	2.56167	2.73839	2.72081	2.63683	2.55277	2.61963	2.7267	2.44084	2.65265	2.58456	2.42725	2.12592	2.13739	2.13675	2.37948	2.5707	2.54667	2.17216	1.54454	1.0233	0.664272	0.423506	0.235534	0.104599	-0.0179469	-0.0935623
9.98686	0.410886	0.260675	0.151429	0.101824	0.0608243	0.0139582	0.0290459	0.166575	0.385062	0.638289	0.776525	0.823185	0.927922	1.0912	1.1675	1.19808	1.28705	1.27338	1.27159	1.21836	0.521123	0.612316	0.597765	0.635284	0.787683	0.899735	0.923777	0.574017	0.354935	0.2159	0.14874	0.0770568	0.0435369	0.0228038	0.016793
12.1203	0.502473	0.340497	0.208954	0.131365	0.0880743	0.0505982	0.0382695	0.188064	0.489357	0.773142	0.824412	1.01875	1.19125	1.22328	1.34428	1.3667	1.80234	1.93458	2.0582	1.98937	0.709089	0.72614	0.710165	0.861886	1.10098	1.22991	1.03811	0.708798	0.465159	0.321709	0.211525	0.133091	0.0731118	0.0677448	0.0455086
8.37609	1.55362	1.07165	0.73655	0.502849	0.319839	0.205085	0.189948	0.555455	1.37721	2.15965	2.81029	3.26241	3.47764	3.58826	3.78078	3.59543	3.40845	3.48205	3.73918	3.15576	1.85971	1.91752	1.97006	2.36914	2.87734	3.20966	2.98493	2.09177	1.466	0.976068	0.693126	0.473978	0.295324	0.136143	0.0623988
4.46162	0.0922851	0.0410438	0.00527496	-0.0171396	-0.0223249	-0.0541768	-0.0111156	0.238035	0.504938	0.57318	0.533758	0.474476	0.435042	0.352012	0.331336	0.435488	0.455029	0.42026	0.317242	0.287345	0.367095	0.43081	0.416427	0.481671	0.485343	0.480216	0.320049	0.184214	0.0931468	0.0372008	0.00670832	-0.00980574	-0.0313531	-0.039492	-0.0163682
9.05809	1.33315	0.950438	0.647616	0.44903	0.266083	0.155341	0.12991	0.453031	1.1564	1.73902	2.34438	2.71013	2.97248	3.24488	3.46417	3.67562	3.91751	3.91978	3.5297	3.52686	1.69982	1.72624	1.76942	2.04232	2.50466	2.81264	2.31716	1.62391	1.11505	0.776263	0.530125	0.357408	0.183081	0.105194	0.0366921
7.31008	0.169022	0.119201	0.0588851	0.0220984	0.00680265	-0.0133863	0.0455528	0.255501	0.419955	0.465159	0.488424	0.509614	0.503544	0.447141	0.443623	0.468812	0.459368	0.557473	0.500121	0.559526	0.415206	0.395684	0.417833	0.45171	0.462586	0.457412	0.38211	0.257606	0.147475	0.0837938	0.0483664	0.0274868	-0.00872266	-0.0312068	-0.0348891
2.56628	0.123664	0.0858343	0.0743864	0.14112	0.19937	0.34054	2.09216	2.76765	2.18702	1.56498	1.0736	0.676212	0.444685	0.268164	0.18719	0.0822769	0.0250436	-0.0166431	-0.0851913	-0.158787	1.67137	1.58936	1.57588	1.35218	0.944154	0.640944	0.389313	0.24134	0.168138	0.0952835	0.103695	0.117	0.104448	0.0214236	-0.0785886
4.45269	0.101953	0.0606663	0.0168724	0.00358014	-0.0196061	-0.021582	0.00696666	0.259736	0.448496	0.508451	0.506277	0.384155	0.379767	0.287035	0.327381	0.402968	0.398341	0.298557	0.241022	0.346177	0.3816	0.363375	0.385754	0.41968	0.432522	0.42802	0.312228	0.173765	0.0893142	0.0429115	0.031574	0.00557735	-0.0250777	-0.017729	-0.0214487
9.02711	0.166058	0.0868883	0.04419	0.00910016	-0.0152803	-0.041457	-0.0236148	0.0649613	0.236179	0.327136	0.432532	0.474393	0.576188	0.625956	0.610678	0.709199	0.674067	0.709458	0.721378	0.71519	0.314865	0.300822	0.319982	0.391426	0.48179	0.520317	0.408266	0.240844	0.126556	0.0712863	0.017293	0.005837	-0.0103155	-0.0308502	-0.0430073
7.07125	0.126304	0.0793293	0.0516211	0.0444244	0.0405555	0.0178798	0.00147776	0.00948191	0.0247279	0.0148533	-0.00704644	-0.0033686	0.00931592	0.00535694	0.0309278	0.0263537	0.0572996	-0.0236906	-0.0193649	-0.00254084	0.00926908	0.00482813	0.0182534	0.00841572	0.00130227	0.396262	0.411459	0.229041	0.138281	0.103044	0.0906433	0.0589886	0.0772187	0.127895	0.103287
8.71288	0.120374	0.0850136	0.0533273	0.0407666	0.0537353	0.091892	0.130813	0.299518	0.511017	0.763712	1.04646	1.19068	1.29285	1.39014	1.45866	1.37986	1.31434	1.04226	1.18724	0.861444	0.801447	0.824163	0.77279	0.697666	0.862908	0.934075	0.86784	0.472577	0.254632	0.154674	0.101474	0.0680851	0.0744047	0.0571534	0.0437638
5.28281	0.590456	0.671638	0.70764	0.680001	0.616222	0.583258	0.76968	1.40469	1.7337	1.94353	1.89563	1.84197	1.75434	1.63045	1.64427	1.75236	1.81969	1.46248	1.34327	1.3741	1.65354	1.62005	1.65093	1.65375	1.77005	1.75933	1.42848	0.93442	0.622969	0.481146	0.452066	0.40073	0.467943	0.57168	0.700079
4.98248	0.582947	0.429618	0.342572	0.275205	0.209485	0.186933	0.505113	1.47909	1.90022	1.9025	1.90514	1.69491	1.62867	1.67097	1.61099	1.50357	1.57948	1.28141	0.990594	1.28441	1.61142	1.61736	1.75645	1.72628	1.92904	1.96892	2.09733	1.70247	1.22576	0.769261	0.499074	0.349494	0.258911	0.194946	0.131039
9.04522	0.265668	0.203432	0.169673	0.11762	0.0918515	0.0836259	0.0814596	0.164568	0.261431	0.415801	0.473222	0.668265	0.842719	1.05492	1.02411	1.03139	1.13051	1.0799	1.08222	1.20437	0.475405	0.464025	0.458016	0.471597	0.609324	0.792612	0.910776	0.641247	0.399959	0.272213	0.167878	0.114746	0.0967903	0.0798419	0.0907415
11.0155	1.40493	1.34832	1.38584	1.44706	1.60975	1.85611	2.02419	2.12512	2.34803	2.52448	2.78993	3.04925	2.94948	3.11978	3.44781	3.46087	3.49687	3.25732	3.32726	3.16035	2.67537	2.59242	2.48807	2.56577	2.74633	2.92466	2.56841	2.02942	1.66707	1.55027	1.47711	1.46174	1.41265	1.26495	0.841063
5.1154	0.59446	0.547112	0.58443	0.657467	0.822065	0.991126	1.20224	1.47323	1.63274	1.72811	1.66157	1.69491	1.59271	1.64051	1.68337	1.57417	1.40274	1.20393	1.01793	1.35235	1.58432	1.6054	1.58616	1.64126	1.66043	1.62549	1.35337	0.991371	0.729223	0.638972	0.581679	0.564641	0.590513	0.562636	0.396081
4.01031	1.14513	0.840195	0.607298	0.419403	0.286243	0.183269	0.856061	3.00596	3.89695	3.92938	3.87725	3.73923	3.48771	3.26346	3.13011	2.86664	2.81107	2.81459	2.42338	2.26357	3.50073	3.46661	3.48959	3.45602	3.63448	3.50096	3.01348	2.30261	1.76577	1.36433	1.02759	0.739049	0.530824	0.371371	0.190757
7.69436	0.445746	0.311193	0.251307	0.171244	0.135068	0.123094	0.242326	0.703526	1.13883	1.36202	1.54639	1.58393	1.50126	1.40126	1.59455	1.62208	1.46169	1.61104	1.59548	1.64326	1.17315	1.12483	1.19457	1.2281	1.49799	1.65621	1.91573	1.52939	1.08569	0.603663	0.385384	0.256932	0.190648	0.128594	0.0892374
9.39553	0.195571	0.185337	0.193855	0.200985	0.239926	0.271801	0.291922	0.318139	0.37209	0.388933	0.4348	0.432438	0.457595	0.471763	0.494863	0.521808	0.517725	0.499113	0.459485	0.479574	0.404336	0.388901	0.384689	0.387882	0.450027	0.469116	0.506883	0.412306	0.333583	0.249697	0.214205	0.201949	0.209002	0.202054	0.113673
10.5238	0.152955	0.118412	0.101278	0.103077	0.0859022	0.0833494	0.187111	0.367178	0.60096	0.703489	0.81714	0.931865	1.04201	1.19071	1.41695	1.55921	1.60963	2.21284	1.97693	1.8211	0.772314	0.68366	0.730015	0.770299	0.92189	1.0707	0.846454	0.515072	0.29693	0.170984	0.123563	0.109391	0.0810734	0.077042	0.0613092
8.03616	0.675796	0.536039	0.501421	0.50614	0.539838	0.739823	1.25284	1.76508	2.34988	2.82306	3.17068	3.41111	3.65194	3.65942	3.5898	3.77882	3.86412	3.73736	3.85437	4.35143	2.80309	2.55618	2.67257	2.81352	3.16268	3.49281	2.85431	1.78841	1.19933	0.80353	0.620038	0.528511	0.503109	0.371909	0.288958
8.53342	0.368961	0.336965	0.372016	0.424925	0.459031	0.550445	0.598064	0.705459	0.830471	0.8459	1.03636	1.09345	1.20261	1.22523	1.02338	1.08558	1.14196	0.996805	0.93384	1.17349	0.974918	0.830629	0.796953	0.873478	1.02122	1.11095	0.916304	0.646285	0.459101	0.374924	0.340259	0.410581	0.435839	0.516032	0.585656
11.0867	0.688138	0.577663	0.487977	0.440797	0.411186	0.418112	0.452793	0.501875	0.611574	0.653158	0.699187	0.75723	1.02581	1.40958	1.6223	1.52938	1.50989	1.52378	1.56465	1.7104	0.843256	0.75641	0.753113	0.804299	0.87948	0.87886	0.855744	0.867185	0.751771	0.66718	0.588575	0.485004	0.414008	0.364396	0.201012
2.92853	0.0436308	0.0350186	0.0186757	0.0155434	0.00631052	0.0330693	0.53459	0.823745	0.770211	0.615854	0.38455	0.226518	0.234493	0.163703	0.130545	0.0462613	0.0723365	0.0928504	0.0547245	0.0358237	0.434388	0.520994	0.583328	0.631541	0.584719	0.447182	0.238843	0.119787	0.0756665	0.0370205	0.030506	0.0182802	0.0183752	-0.00263094	0.0120549
	Delay responsive cells. WM task. 4.68 Hz. Activity range [-1 s to +3.2 s] and [-1 s to +2 s] for delay-triggered and stimulus-triggered, respectively.
Cell response latency	Delay-triggered activity_ 1	Delay-triggered activity_ 2	Delay-triggered activity_ 3	Delay-triggered activity_ 4	Delay-triggered activity_ 5	Delay-triggered activity_ 6	Delay-triggered activity_ 7	Delay-triggered activity_ 8	Delay-triggered activity_ 9	Delay-triggered activity_10	Delay-triggered activity_11	Delay-triggered activity_12	Delay-triggered activity_13	Delay-triggered activity_14	Delay-triggered activity_15	Delay-triggered activity_16	Delay-triggered activity_17	Delay-triggered activity_18	Delay-triggered activity_19	Delay-triggered activity_20	Stimulus-triggered activity_ 1	Stimulus-triggered activity_ 2	Stimulus-triggered activity_ 3	Stimulus-triggered activity_ 4	Stimulus-triggered activity_ 5	Stimulus-triggered activity_ 6	Stimulus-triggered activity_ 7	Stimulus-triggered activity_ 8	Stimulus-triggered activity_ 9	Stimulus-triggered activity_10	Stimulus-triggered activity_11	Stimulus-triggered activity_12	Stimulus-triggered activity_13	Stimulus-triggered activity_14	Stimulus-triggered activity_15
4.5678	0.645275	0.554503	0.516624	0.483153	0.491791	0.521986	0.731618	1.27341	1.69689	1.82604	1.85745	1.75537	1.69593	1.78183	1.68751	1.60852	1.31927	1.49288	1.35139	1.63718	1.56487	1.59107	1.57585	1.67846	1.70876	1.60813	1.23202	0.919328	0.694381	0.545671	0.447337	0.332478	0.288502	0.348782	0.297048
3.19844	0.12368	0.0895492	0.0633874	0.037532	0.0339351	0.0953387	0.542274	1.19655	1.21375	1.05479	0.969449	0.786128	0.660617	0.560982	0.461074	0.503047	0.389952	0.308084	0.256736	0.159535	0.980482	1.00108	1.0328	0.955102	0.890343	0.739552	0.486408	0.283205	0.170952	0.1113	0.0760397	0.0604842	0.0521296	0.0340523	0.0133568
4.15923	1.11648	0.953981	0.750342	0.615326	0.553254	0.500873	0.82116	1.80658	2.58602	2.88033	2.66579	2.50315	2.71777	2.45204	2.57276	2.36866	2.26488	2.14191	2.60304	3.2107	2.12682	2.45807	2.36083	2.63864	2.66552	2.68815	2.47086	1.81768	1.38408	0.996834	0.819154	0.723634	0.502746	0.407119	0.304734
8.75131	0.254705	0.208444	0.198571	0.175059	0.168273	0.155755	0.1603	0.198826	0.285654	0.340298	0.436443	0.444527	0.470274	0.517255	0.545554	0.62271	0.607437	0.694409	0.45741	0.492968	0.308271	0.360913	0.368126	0.387837	0.4225	0.460505	0.399403	0.365254	0.302073	0.246257	0.220842	0.194658	0.193602	0.163292	0.16397
7.60204	0.101666	0.0378086	0.00439772	-0.00888227	-0.00503343	0.00161673	-0.00799627	0.0174697	0.157814	0.29375	0.572853	0.62998	0.707321	0.805985	0.638811	0.760847	0.638313	0.811295	0.458846	0.428247	0.302413	0.373586	0.333769	0.405415	0.505242	0.567141	0.386357	0.156364	0.0597745	0.0158459	0.0231822	0.00916245	0.0187052	0.00672099	0.0190594
3.86222	1.47204	1.33494	1.32224	1.262	1.28828	1.39546	2.11734	3.52278	4.12831	3.96263	3.65008	3.50648	3.68423	3.62994	3.35626	2.5856	2.40534	1.91808	2.74157	2.40029	3.61115	3.70568	3.49526	3.7115	3.43911	3.34272	3.00468	2.05495	1.53291	1.22833	1.00147	0.861133	0.743451	0.585177	0.498751
2.30171	0.0115795	0.00620792	0.00330254	0.0112126	0.0239485	0.132812	0.739796	0.802196	0.552195	0.389708	0.235672	0.15443	0.120631	0.0325751	0.00713197	0.0376337	-0.00167955	0.109367	0.0576779	0.0435689	0.415936	0.399246	0.456132	0.404817	0.295805	0.18746	0.085722	0.0350548	0.0196616	0.0236956	0.0275827	0.0293069	0.0140137	0.015806	-0.00111413
7.45333	0.12409	0.0784424	0.0507546	0.0415547	0.0272756	0.049596	0.0323914	0.0421086	0.139763	0.365362	0.593505	0.70857	0.80416	0.69734	0.73985	0.545324	0.573909	0.47481	0.419878	0.527997	0.28852	0.319298	0.360877	0.407477	0.567002	0.549472	0.302928	0.164715	0.0795662	0.0652308	0.0425339	0.0457384	0.0359266	0.0505763	0.0569101
7.52031	0.0737639	0.0410923	0.00916493	0.00485462	-0.00341565	0.0112154	0.0255244	0.0605867	0.134665	0.236002	0.36309	0.472092	0.550079	0.523289	0.529066	0.37599	0.44927	0.431122	0.350982	0.580003	0.239687	0.23082	0.251696	0.272343	0.383955	0.385272	0.25773	0.114793	0.0742558	0.0441	0.0427474	0.021269	0.0217873	0.0455588	0.0793398
8.02931	0.153405	0.119634	0.0967341	0.0900943	0.061884	0.0836312	0.0929039	0.100947	0.128992	0.214708	0.223968	0.184831	0.207607	0.185751	0.213737	0.17863	0.185758	-0.00154947	0.0230137	-0.0111699	0.103402	0.134353	0.157217	0.196173	0.230887	0.308549	0.250849	0.229096	0.164008	0.115665	0.0801444	0.0913686	0.0694949	0.0386032	0.0232657
6.63197	0.134254	0.10792	0.0729246	0.0682591	0.0792439	0.0918779	0.151639	0.303652	0.581573	0.762354	0.929701	0.934815	1.01732	0.935665	0.935552	0.843559	0.886335	0.953448	0.815569	0.959935	0.624877	0.65569	0.663388	0.750665	0.855231	0.848699	0.525992	0.241398	0.120138	0.064698	0.0533118	0.0451289	0.00349216	-0.00315553	-0.0181497
7.25361	0.0886774	0.0582159	0.0382882	0.032013	0.0336021	0.0325621	0.0422661	0.0850557	0.205216	0.286253	0.409142	0.58191	0.559834	0.688544	0.526475	0.511612	0.518251	0.748308	0.656377	0.359472	0.335247	0.33489	0.316097	0.352028	0.379387	0.377633	0.27327	0.141257	0.0515966	0.0366239	0.023116	0.015456	0.00952818	0.00422645	0.00102463
7.35947	0.188129	0.12044	0.089157	0.0717821	0.0751701	0.0797798	0.0965205	0.247123	0.553884	0.910174	1.21715	1.43688	1.57662	1.56186	1.38798	1.45991	1.51335	1.47902	1.28543	1.23675	0.821414	0.881179	0.829564	0.983676	1.17805	1.15185	0.685364	0.318244	0.147113	0.11078	0.0842034	0.0656092	0.0014995	-0.0293457	-0.0658033
7.38482	0.137966	0.0986615	0.0591688	0.0572057	0.059366	0.0605261	0.0976584	0.214252	0.459492	0.714135	0.965349	1.14063	1.30823	1.34728	1.11472	1.10608	1.1955	1.14042	0.948905	1.13506	0.681504	0.725854	0.672721	0.778916	0.907845	0.937344	0.55007	0.24916	0.0885279	0.0705907	0.0542448	0.0363247	-0.00230076	-0.0211939	-0.034576
11.3045	0.332357	0.269554	0.242782	0.205951	0.141562	0.148835	0.129937	0.0856066	0.125255	0.119413	0.225741	0.307924	0.311008	0.319682	0.475803	0.626729	0.844137	1.09645	1.14646	1.0259	0.211212	0.230453	0.263653	0.242847	0.290751	0.327179	0.287105	0.223338	0.171323	0.201012	0.153668	0.0936328	0.0932227	0.112021	0.0777237
2.95985	0.0878918	0.0550574	0.025325	0.0101933	0.00478548	0.0606867	0.548329	1.01851	0.968388	0.762394	0.63951	0.511499	0.388737	0.285288	0.262304	0.234196	0.240995	0.251936	0.173735	0.195493	0.744426	0.729727	0.732054	0.668021	0.568898	0.439336	0.295162	0.15715	0.0760591	0.0333637	0.0192488	0.012876	-0.00281711	-0.00424837	-0.008967
4.05501	1.00377	0.820296	0.660906	0.532624	0.469335	0.456504	0.7556	1.79144	2.50668	2.58258	2.32428	2.13908	2.01358	1.82875	1.79977	1.86728	1.96214	1.60075	1.64606	1.90751	2.12332	2.14845	2.11253	2.24339	2.30695	2.13721	1.84532	1.2891	0.926178	0.731546	0.545889	0.451515	0.331346	0.259064	0.190553
14.2711	0.793558	0.768523	0.697566	0.670983	0.61532	0.543195	0.52376	0.491058	0.477218	0.557296	0.648175	0.748585	0.735906	0.937687	1.01293	1.29991	1.50267	1.62064	1.73852	1.57713	0.624001	0.695819	0.687349	0.717499	0.804513	0.840233	0.780664	0.705417	0.660974	0.627191	0.564348	0.541588	0.602649	0.678222	0.565706
12.9663	0.188714	0.129309	0.123638	0.0847999	0.0984298	0.0636155	0.0407962	0.0421846	0.104032	0.13241	0.205755	0.325078	0.373006	0.403537	0.414065	0.832858	1.1704	1.24484	1.86664	1.34011	0.243285	0.244502	0.25981	0.258243	0.352645	0.365027	0.300672	0.210643	0.11477	0.0836653	0.0521727	0.0625225	0.0483885	0.0737033	0.0373513
13.5671	1.5115	1.39423	1.39444	1.26608	1.21789	1.1599	1.10688	1.11784	1.1351	1.17789	1.36442	1.41045	1.4552	1.65707	1.77901	1.86571	2.22716	2.33013	2.35705	2.21121	1.27011	1.39504	1.34652	1.3825	1.52002	1.60699	1.51953	1.40936	1.2751	1.19488	1.08348	1.04059	1.15087	1.1357	1.07951
11.1522	0.291902	0.272605	0.209258	0.18534	0.140977	0.120438	0.103864	0.135982	0.171766	0.219626	0.2573	0.401126	0.437594	0.517187	0.659082	0.952268	1.02522	1.02607	1.43504	1.65017	0.303605	0.324856	0.305473	0.369504	0.435566	0.487157	0.358635	0.292634	0.258477	0.177322	0.134319	0.0853762	0.118746	0.117094	0.0498655
10.6081	0.258308	0.234675	0.259795	0.279637	0.288387	0.237661	0.224245	0.259036	0.308962	0.310324	0.407242	0.460167	0.540511	0.535038	0.482286	0.548563	0.564997	0.285037	0.21954	0.176097	0.346939	0.3895	0.320339	0.301355	0.317785	0.370207	0.34976	0.288145	0.241037	0.188451	0.18355	0.27149	0.350553	0.381189	0.306233
11.857	0.356107	0.322748	0.311259	0.32962	0.298572	0.323207	0.429173	0.528709	0.564244	0.707116	0.846172	0.825714	0.916644	1.06359	1.05996	0.932657	1.02636	1.37828	1.23063	1.50106	0.69556	0.785015	0.688868	0.722361	0.750157	0.774893	0.704699	0.577213	0.440847	0.313512	0.256588	0.223385	0.165556	0.138367	0.177655
3.49573	0.860739	0.700748	0.593894	0.516738	0.493714	0.92476	2.12401	2.9159	3.18335	3.16092	2.918	2.66524	2.21469	1.97856	1.68386	1.57338	1.53478	2.1907	2.03443	1.70886	2.68621	2.77095	2.8915	2.90365	2.83656	2.58581	2.13578	1.68461	1.31788	0.996863	0.794133	0.647376	0.523245	0.400035	0.27628
13.7827	0.466058	0.374947	0.3382	0.297743	0.269644	0.243062	0.215985	0.22905	0.231581	0.228969	0.283536	0.346225	0.434006	0.453492	0.342873	0.277215	0.343119	0.161826	0.194159	0.219003	0.265231	0.346352	0.273451	0.234469	0.223511	0.35407	0.489268	0.546203	0.518751	0.432454	0.342353	0.353042	0.350916	0.362345	0.297729
5.86826	0.0935878	0.0648945	0.0384864	0.0278758	0.0325474	0.0578044	0.151806	0.313514	0.443613	0.496096	0.575382	0.570296	0.63153	0.637452	0.445701	0.30776	0.200489	0.140278	0.296946	0.175013	0.363915	0.431538	0.450112	0.495195	0.579553	0.569275	0.402521	0.251513	0.171292	0.11078	0.0647939	0.0399607	0.0310287	0.0218497	0.0175411
6.44031	0.0864098	0.0621855	0.034679	0.0141186	0.0112493	0.032544	0.157219	0.299242	0.42933	0.526887	0.591088	0.641342	0.623205	0.660685	0.668617	0.660561	0.799753	0.944254	1.02577	1.36863	0.397318	0.417247	0.446667	0.49418	0.548232	0.512407	0.383224	0.269307	0.153477	0.0767582	0.0369861	0.0233467	0.00115007	-0.00141711	-0.0180781
3.61971	0.0840549	0.0494006	0.041595	0.0202335	0.0131835	0.135729	0.432384	0.595298	0.644807	0.640351	0.608909	0.602636	0.554027	0.565046	0.58066	0.524975	0.580448	0.710167	0.57782	0.521223	0.575652	0.599924	0.606412	0.618889	0.623154	0.547412	0.400062	0.249851	0.147808	0.0841254	0.0410015	0.0268773	0.00863007	-0.0123701	-0.0305098
7.01225	0.0915006	0.0411637	0.022189	0.00975427	-0.00242307	0.0147618	0.158486	0.325418	0.438328	0.555106	0.632022	0.693957	0.813369	0.819762	0.702256	0.741593	0.663099	0.777521	0.762774	0.875578	0.466299	0.486643	0.503349	0.516391	0.561216	0.56822	0.447714	0.296446	0.159418	0.0881165	0.0326671	0.0113937	-0.00054863	-0.0345534	-0.0520807
4.79853	1.64648	1.44342	1.30162	1.28509	1.31165	2.02855	3.01882	3.68882	4.06856	4.32512	4.36284	4.70458	4.66506	4.67918	4.18678	4.54391	4.98058	4.50378	4.17145	5.19495	4.27238	3.94811	3.99615	4.21501	4.38654	4.28595	3.7059	2.94796	2.38208	1.93143	1.66954	1.44178	1.23818	1.03707	0.560598
6.45365	0.49302	0.478939	0.49832	0.513995	0.554897	0.57815	0.618424	0.740355	0.867952	0.909706	0.973202	0.873382	0.900043	0.887168	0.885016	0.723096	0.661888	0.600077	0.455994	0.631297	0.696083	0.818013	0.909596	0.921069	0.92959	0.923088	0.815432	0.706193	0.58169	0.495383	0.455394	0.471778	0.436887	0.287335	0.161755
21	0.549128	0.505877	0.627912	0.747555	0.93788	0.762118	0.847073	0.647241	0.692921	0.802529	0.821871	0.978791	0.980851	0.948362	1.08061	0.890783	1.17731	0.978537	1.98869	1.09266	0.982892	0.637338	0.72626	0.730546	0.861239	0.924617	0.681835	0.735114	0.538151	0.559292	0.625808	0.683711	0.675881	0.696409	0.364634
3.9185	0.126656	0.0851957	0.0610249	0.0464315	0.0430674	0.200074	0.456929	0.612846	0.700748	0.739306	0.725238	0.712523	0.662217	0.675151	0.640702	0.538873	0.587861	0.696944	0.75571	0.595048	0.626926	0.661647	0.676924	0.697751	0.705553	0.642439	0.497992	0.35171	0.223129	0.132835	0.0827762	0.0527303	0.0340872	0.0188686	0.0109655
7.67637	0.908531	0.961797	0.945743	0.953635	1.08012	1.15417	1.19831	1.25603	1.42968	1.59367	1.74818	1.64779	1.70939	1.65867	1.77361	1.78137	1.4081	2.40724	4.00769	2.53523	1.43794	1.54527	1.49368	1.56426	1.68593	1.63623	1.42065	1.30191	1.13085	1.10596	0.99044	0.943728	0.917283	0.78974	0.595373
14.5446	0.115432	0.0743375	0.0540341	0.058723	0.0288428	0.0326603	0.0205499	0.0356624	0.110765	0.127682	0.145321	0.0787566	0.142213	0.114615	0.0541913	0.127817	0.0955078	0.0343203	0.133448	0.421425	0.0387943	0.0636011	0.102314	0.106829	0.145803	0.159109	0.195176	0.190341	0.188598	0.189194	0.152275	0.11832	0.116786	0.11252	0.0949912
18.4936	0.214438	0.176215	0.153045	0.131296	0.118846	0.114003	0.116906	0.122102	0.13058	0.163169	0.123241	0.0948149	0.123449	0.111804	0.0837994	0.209242	0.126145	0.0819944	0.076121	0.0289936	0.121707	0.108808	0.14135	0.127528	0.156328	0.206747	0.263932	0.268152	0.271298	0.244752	0.242361	0.25326	0.256855	0.266607	0.245249
5.71655	0.131005	0.0900418	0.0553071	0.0533995	0.0426988	0.115238	0.352865	0.568597	0.700339	0.785754	0.851005	0.895394	0.877089	0.865615	0.938847	0.94145	0.811143	0.754175	0.623589	0.689323	0.692057	0.715278	0.725423	0.751996	0.797821	0.720641	0.504117	0.329204	0.194454	0.109146	0.0711584	0.0368673	0.0236437	0.00680424	-0.014465
8.0419	0.333856	0.366464	0.38204	0.328015	0.343749	0.333811	0.358407	0.41266	0.529266	0.643604	0.623942	0.705681	0.738954	0.696124	0.77947	0.92902	0.73706	0.757045	1.26036	1.45558	0.610161	0.54967	0.587715	0.577738	0.644654	0.660241	0.600985	0.476546	0.403337	0.345277	0.368525	0.344021	0.323818	0.255005	0.136295
5.61702	0.422754	0.31814	0.270078	0.281523	0.343247	0.39226	0.464958	0.924026	1.63865	2.16028	2.46204	2.61214	2.48253	2.34262	2.25116	1.81599	1.86471	2.3437	2.7684	1.35562	1.70082	1.4878	1.5771	1.88777	2.27543	2.45103	1.91345	1.09155	0.631104	0.420227	0.329408	0.294029	0.211172	0.0621804	0.0331954
7.54819	0.567629	0.482433	0.42332	0.392483	0.377239	0.336272	0.39495	0.668698	1.19068	1.67695	2.08326	2.31888	2.48827	2.85371	2.72239	3.02769	2.50455	1.98006	2.01373	2.25626	1.61427	1.41163	1.38613	1.53928	1.85782	1.95023	1.68895	1.20741	0.882488	0.704582	0.576865	0.462487	0.368797	0.237494	0.181323
9.61103	0.147449	0.0862197	0.0385192	0.0141408	0.000970968	-0.00254877	-0.0235101	-0.000896908	0.190319	0.412706	0.649719	1.04395	1.17515	1.39725	1.60443	1.79765	1.71792	1.60758	1.60024	1.21401	0.57648	0.441505	0.372149	0.437187	0.643977	0.843773	0.635739	0.364428	0.228779	0.130965	0.0899418	0.0462753	0.0291429	0.0187126	0.0125069
9.2753	0.189281	0.133824	0.0920151	0.0605024	0.0446009	0.0340968	0.0395768	0.0860745	0.21942	0.42065	0.681414	0.785418	0.781366	0.917114	1.11634	1.30806	1.58545	1.4318	1.5648	1.17371	0.346424	0.369176	0.365835	0.427411	0.589726	0.81618	0.760871	0.47495	0.305718	0.206794	0.137421	0.0918301	0.0772607	0.056573	0.0491753
2.39114	0.054932	0.0457525	0.0542523	0.0872711	0.0993133	0.121413	0.602169	1.10678	0.843108	0.610256	0.41068	0.272867	0.209867	0.166367	0.143106	0.0965226	0.0919375	0.0564293	0.118737	0.08455	0.706629	0.766107	0.760357	0.684619	0.501854	0.364974	0.250899	0.150272	0.089711	0.0724843	0.0671112	0.0639718	0.0625923	0.0382237	0.0341863
2.30801	0.0480166	0.0509938	0.0495973	0.0582885	0.0549794	0.0646975	1.00909	1.54676	1.15775	0.832074	0.570143	0.356768	0.297323	0.181315	0.115675	0.0872184	0.0564493	0.0295832	0.0209779	0.0907307	0.967894	1.06868	1.03352	0.926929	0.648924	0.434954	0.261278	0.141137	0.0856706	0.0691393	0.054058	0.0530248	0.0382609	0.0291279	0.0237439
2.58743	0.0602847	0.0387989	0.025528	0.0222538	0.0196701	0.0152263	0.586585	1.08516	0.94946	0.748432	0.586822	0.528114	0.469341	0.42421	0.371843	0.321194	0.278262	0.271237	0.134561	0.144243	0.801577	0.826701	0.842171	0.794847	0.653397	0.535997	0.373225	0.217472	0.128724	0.0749013	0.0467449	0.0247613	0.0139771	-0.00561169	-0.0179681
10.6384	0.330239	0.279969	0.260439	0.24309	0.254036	0.271664	0.210765	0.285549	0.620571	0.858803	1.01247	1.1258	1.3177	1.69522	1.73632	1.54226	1.62342	1.32091	1.65677	1.48802	0.842351	0.661374	0.68615	0.780902	0.967777	1.12657	0.939392	0.66826	0.444831	0.306111	0.238203	0.203185	0.16674	0.166107	0.200374
9.77466	0.149699	0.0959267	0.053942	0.0359712	0.031478	0.020979	0.0148276	0.0406709	0.16795	0.329136	0.49428	0.720225	0.774596	0.964091	1.14347	1.29824	1.29059	1.13679	1.1988	1.07841	0.459608	0.313986	0.29076	0.33924	0.48168	0.593329	0.425379	0.291021	0.202187	0.135207	0.0905343	0.0547967	0.0435688	0.0304376	0.032646
2.50506	0.113808	0.0870746	0.0663404	0.055128	0.0536039	0.0872874	0.803755	1.08944	0.982006	0.836959	0.700198	0.622345	0.558292	0.542536	0.480712	0.467731	0.380379	0.345987	0.222203	0.268369	0.855798	0.884718	0.879135	0.856652	0.741475	0.612216	0.434034	0.272514	0.180273	0.120201	0.0867561	0.0649923	0.0424211	0.0214129	0.0102756
2.38332	0.109771	0.100054	0.0845117	0.0619603	0.0297655	0.0353678	1.40909	2.41115	1.88372	1.27408	0.915596	0.704629	0.53477	0.400095	0.244514	0.169104	0.0811704	0.0562462	0.0265089	0.118235	1.53227	1.67228	1.69833	1.50857	1.07711	0.745457	0.473595	0.281539	0.178171	0.13672	0.0923845	0.0532819	0.0209572	0.0261477	0.0387339
21	0.0939159	0.0890909	0.0819103	0.0770804	0.0690551	0.0653742	0.053203	0.0385048	0.0364215	0.066451	0.0555584	0.115974	0.0998776	0.139862	0.156727	0.096141	0.0597805	0.29281	0.936403	2.03345	0.0123097	0.0350585	0.0633923	0.0904804	0.145101	0.230934	0.188603	0.138279	0.117097	0.0953798	0.0841821	0.0854878	0.0927946	0.0735671	0.059459
11.9363	0.0985915	0.0753585	0.0640303	0.0685275	0.0648366	0.0869304	0.114271	0.154319	0.204423	0.239301	0.276127	0.385576	0.426795	0.489632	0.497142	0.447802	0.453228	0.375914	0.412514	0.141806	0.285593	0.247676	0.238385	0.257396	0.284735	0.345919	0.351679	0.213752	0.138045	0.0936736	0.0714446	0.0674424	0.0464943	0.0318767	0.003718
7.31405	1.40673	1.2827	1.12316	0.981934	0.820364	0.675853	0.729038	1.17506	1.91668	2.76918	3.42021	4.05529	4.23703	4.40114	4.94191	4.05883	4.08948	4.7081	5.53388	5.80618	2.886	2.3395	2.24753	2.4467	2.99265	3.2584	2.92434	2.39921	1.94987	1.60636	1.34927	1.10544	0.926775	0.830366	0.671124
5.14677	0.210625	0.14327	0.0815588	0.0468939	0.0257642	0.00972718	0.0355252	0.294199	0.830972	1.27535	1.55558	1.35342	1.22113	1.10862	0.821499	0.755153	0.64906	0.605935	0.594698	0.707385	0.854671	0.773	0.757884	0.914964	1.25375	1.2992	0.834135	0.473352	0.277273	0.170651	0.106698	0.0663716	0.0353751	0.0172025	-0.00168295
-4.99999	0.0607632	0.0334206	0.0210798	-0.000681868	-0.0060885	0.0769606	0.429672	0.574062	0.567558	0.505836	0.554941	0.602899	0.719462	0.633091	0.645544	0.260579	0.773387	0.813804	0.493577	1.55503	0.510998	0.597256	0.588297	0.653096	0.590352	0.504538	0.281592	0.15081	0.0920679	0.0599339	0.0348539	0.0215502	0.0284965	0.036144	0.0327367
9.5207	0.0217663	-0.000887741	-0.0122586	-0.0118352	-0.0196744	-0.0156798	-0.0217222	-0.0286026	-0.0179555	-0.00715336	0.00038216	0.000640562	0.0148555	0.0407148	0.0393131	0.0160405	0.0229064	0.0125651	0.0285524	0.0157199	-0.00796691	-0.0106641	-0.0100826	-0.00889221	-0.00183246	0.287659	0.559539	0.227099	0.092787	0.0354934	0.012127	0.00814991	0.000920936	0.00530051	0.0173537
8.17712	0.870269	0.773173	0.642424	0.525357	0.50058	0.482715	0.501621	0.767677	1.2585	1.79202	2.34164	2.94291	2.58927	3.44573	3.21603	2.87114	3.04773	3.29701	2.95063	5.38359	1.74966	1.38996	1.44481	1.76964	2.17008	2.7083	2.08125	1.55251	1.20304	0.984851	0.649159	0.599665	0.419876	0.350146	0.399306
2.60587	0.0489378	0.0443685	0.041942	0.0125725	0.0100207	0.023339	0.434882	0.900642	0.911927	0.783499	0.550765	0.333263	0.289825	0.170384	0.0879257	0.000765164	-0.0107926	0.0178482	0.211028	0.246786	0.745863	0.867914	0.7953	0.685247	0.550399	0.383399	0.260827	0.152348	0.125145	0.0859509	0.0764024	0.0610706	0.0660563	0.0530664	0.0494152
6.27224	0.137986	0.111256	0.0646071	0.0579542	0.0467313	0.0690449	0.168518	0.342105	0.576961	0.80453	0.955481	1.19302	1.34622	1.37306	1.31733	1.38066	1.21862	0.753822	0.796896	1.3317	0.85047	0.719375	0.623609	0.696423	0.831723	0.81761	0.617283	0.412549	0.279777	0.204479	0.149198	0.119376	0.0724021	0.0448745	0.0214665
7.84621	0.781616	0.702941	0.730321	0.889875	0.746672	0.737906	0.629515	0.73449	0.947475	1.11933	1.22195	1.3586	1.50148	1.43787	1.79917	1.39475	1.42989	1.97206	2.20919	2.87335	1.16389	1.07591	1.02365	1.00673	1.22843	1.32166	1.21139	1.07211	0.939019	0.93674	0.957736	1.01855	0.846121	0.522478	0.46208
2.86958	0.153723	0.123458	0.111836	0.122055	0.12133	0.167471	0.480689	0.786891	0.827258	0.789675	0.736716	0.54505	0.4695	0.407187	0.341161	0.0847891	0.0488435	0.0531116	-0.0276766	-0.0150599	0.752433	0.825083	0.71844	0.675634	0.672161	0.602538	0.474201	0.345769	0.251293	0.205547	0.169897	0.155693	0.1715	0.127393	0.0956591
8.14161	0.528165	0.701664	0.855175	0.696079	0.788736	0.624345	0.57782	0.751534	0.984056	1.08471	1.16985	1.19511	1.36646	1.4969	1.03182	1.17455	1.65575	0.297384	3.30931	0.762145	1.14355	0.853338	1.05081	1.10808	1.21875	1.19834	1.36839	0.968778	0.786138	0.736202	0.841772	0.678587	0.793924	0.416315	0.328843
10.3803	0.0856208	0.0531113	0.0256331	0.000884155	0.00494852	-0.00570206	-0.00779356	0.00151219	0.0495704	0.140991	0.31609	0.663181	0.870532	0.931731	0.977986	1.0997	1.08276	1.12458	1.47893	1.01989	0.283764	0.243705	0.239257	0.253086	0.369485	0.498616	0.481231	0.313451	0.17813	0.0924826	0.052089	0.0265802	0.00662217	-0.00515878	-0.00194032
21	0.145789	0.12246	0.104938	0.0934178	0.0726494	0.0551197	0.0450243	0.0623988	0.0872072	0.110434	0.0930345	0.0900443	0.101821	0.129857	0.119198	0.108303	0.156431	0.260639	0.427205	0.771605	0.100695	0.0774367	0.0901099	0.0967631	0.123396	0.135391	0.14734	0.200507	0.168209	0.132323	0.108288	0.0832484	0.0775452	0.0384841	0.0206848
9.05231	0.0615372	0.0266136	0.0110283	-0.00370211	0.00185873	0.000195221	0.0216926	0.0402736	0.149172	0.213738	0.251756	0.305163	0.322352	0.362303	0.337245	0.33532	0.279749	0.250005	0.110354	0.160525	0.168854	0.203718	0.23044	0.233401	0.257666	0.313655	0.230416	0.154945	0.120635	0.0635744	0.0391139	0.0288211	0.0276629	0.0139679	-0.0300735
12.1244	0.684821	0.700211	0.807174	0.895991	1.01335	0.87957	0.803031	0.971946	1.23141	1.36974	1.53566	1.82927	1.99443	2.27294	2.60924	2.61002	2.30576	2.41246	2.71384	2.28042	1.79322	1.51005	1.55428	1.53744	1.63866	1.70641	1.45306	1.13569	0.886547	0.701012	0.661721	0.742779	0.851688	0.867864	0.3495
9.56145	0.195212	0.116483	0.0800254	0.0437006	0.0486561	0.0265347	-0.0130311	0.0378661	0.247362	0.48643	0.721189	0.773438	0.947656	0.947445	0.980183	0.998439	0.874212	1.0503	1.00975	1.06072	0.430602	0.463379	0.523311	0.555864	0.750075	0.862162	0.686445	0.477535	0.354391	0.269921	0.147555	0.138026	0.0851108	0.0543745	0.0262502
2.98301	0.300713	0.311702	0.285741	0.23957	0.230058	0.224743	0.63157	1.14563	0.988095	0.842832	0.728014	0.530106	0.512233	0.54797	0.624388	0.461167	0.433245	0.225232	0.292321	0.225367	0.648315	0.9352	0.856058	0.81506	0.688483	0.642401	0.529229	0.339413	0.242565	0.255092	0.258254	0.237824	0.165319	0.145602	0.098167
7.08521	0.660541	0.499441	0.412311	0.35322	0.306357	0.270164	0.239769	0.413825	0.871229	1.68621	2.27479	2.60144	2.79185	2.94954	3.42655	3.09165	2.34787	2.13382	1.76249	1.32901	1.72452	1.69271	1.59797	1.63986	1.9239	2.08533	2.01817	1.37302	0.966255	0.745731	0.577132	0.463667	0.392705	0.313815	0.307254
8.97372	0.287637	0.180908	0.147287	0.123581	0.0812807	0.0746105	0.0701095	0.154884	0.360567	0.52698	0.678877	0.682228	0.650276	0.592617	0.798699	0.430158	0.599295	0.852883	0.309701	0.308644	0.407642	0.524867	0.484539	0.483258	0.594337	0.649205	0.561923	0.425669	0.302753	0.246907	0.203056	0.150159	0.138406	0.102444	0.112224
21	0.133144	0.132588	0.19279	0.209424	0.186488	0.179357	0.1524	0.309585	0.381343	0.493054	0.506403	0.469359	0.553632	0.690554	0.68335	0.749232	0.855392	1.21407	1.03798	1.05366	0.438974	0.415816	0.513605	0.426859	0.434798	0.489539	0.517466	0.322731	0.220259	0.167941	0.187815	0.154449	0.112717	0.111159	0.132181
13.3262	0.224196	0.178683	0.187563	0.203861	0.244411	0.371781	0.384572	0.436263	0.508329	0.573747	0.710882	0.96668	0.906966	0.864824	1.09666	1.01248	1.35952	1.2531	0.85924	1.23733	0.545509	0.563378	0.611849	0.671169	0.695813	0.708567	0.766285	0.408674	0.282345	0.145432	0.146436	0.145687	0.19693	0.18191	0.134265
3.2598	0.0191279	-0.00646412	-0.0197116	-0.0416164	-0.0183791	-0.0382755	0.146239	0.443236	0.438192	0.349651	0.337557	0.290428	0.239373	0.143445	0.179048	0.0924114	0.0583529	0.100356	0.0316008	0.0742391	0.388787	0.333854	0.337868	0.34408	0.298375	0.231144	0.193254	0.120906	0.078887	0.0489895	0.025515	0.00772589	-0.013788	0.00220049	-0.0187732
9.01707	0.0628478	0.0509487	0.0414251	0.0317119	0.0397518	0.0289021	0.0158736	0.109054	0.223737	0.31573	0.441452	0.416537	0.471156	0.522275	0.448431	0.378696	0.489895	0.607845	0.52268	0.477576	0.257174	0.280958	0.314256	0.310535	0.333391	0.4064	0.41607	0.289586	0.180091	0.141072	0.0992922	0.0608884	0.0647165	0.027247	0.0329982
7.00065	0.113948	0.0750253	0.0547993	0.0128693	0.0144893	0.0307562	0.106833	0.312941	0.471837	0.561259	0.605412	0.657403	0.711013	0.65786	0.631045	0.497945	0.416475	0.530582	0.47736	0.455035	0.452568	0.464729	0.534345	0.571638	0.631706	0.696228	0.579908	0.348536	0.200066	0.134644	0.096053	0.0597093	0.040306	0.0414606	0.0139822
12.4078	0.313369	0.293279	0.232851	0.219264	0.187311	0.188793	0.205052	0.276621	0.38548	0.434557	0.548416	0.565932	0.631593	0.529951	0.722528	0.817856	0.986982	1.20131	0.727488	0.716393	0.506601	0.517105	0.458196	0.505958	0.604113	0.647665	0.489134	0.333375	0.294401	0.258206	0.205116	0.18329	0.171116	0.194025	0.153477
9.31412	0.119724	0.0826678	0.0897446	0.074319	0.0679494	0.0649038	0.0963887	0.122639	0.138385	0.178391	0.191454	0.232684	0.416662	0.353648	0.411286	0.402325	0.118482	0.231166	0.363457	0.728432	0.241273	0.222029	0.206393	0.191783	0.260778	0.273463	0.354566	0.347533	0.344674	0.244363	0.191127	0.145294	0.129172	0.138263	0.235699
8.90509	0.141555	0.0828661	0.10372	0.0746037	0.0761326	0.0769347	0.0793698	0.176516	0.200999	0.270828	0.236582	0.269378	0.236095	0.272817	0.298317	0.564933	0.774212	0.687835	0.600499	0.537837	0.209865	0.227415	0.336955	0.31314	0.281753	0.286839	0.250363	0.260232	0.192127	0.141255	0.110398	0.0850253	0.088271	0.0603812	0.0528964
2.9518	0.14472	0.135411	0.199378	0.183441	0.145818	0.136423	0.511148	0.832592	0.774072	0.657426	0.513126	0.449529	0.398183	0.32719	0.192276	0.242046	0.147979	0.186726	0.0924865	0.188207	0.657792	0.621824	0.570253	0.586541	0.49189	0.410044	0.244205	0.185328	0.175823	0.155342	0.206205	0.161704	0.145117	0.104945	0.0755046
3.12226	0.0707615	0.037798	0.0265192	0.0263446	-0.0098177	0.016235	0.390828	0.765385	0.768551	0.600689	0.559993	0.539538	0.418652	0.346895	0.300323	0.31516	0.0492947	0.183575	0.151249	0.166437	0.65871	0.630033	0.587859	0.575801	0.516828	0.430975	0.262379	0.194038	0.148425	0.0689433	0.0553616	0.0567823	0.0148839	0.0378944	-0.00768312
2.97361	0.049932	0.0299798	0.0253396	0.016805	0.00497799	0.0373372	0.2917	0.525761	0.53425	0.467681	0.344388	0.27813	0.227088	0.224683	0.204847	0.172126	0.148596	0.173944	0.219943	0.143745	0.429632	0.42897	0.438842	0.400703	0.334125	0.25781	0.177518	0.123425	0.0995375	0.0569047	0.0449316	0.0455909	0.0310825	0.00524602	0.0012263
3.3895	0.0795113	0.0461141	0.0564032	0.0471184	0.0486053	0.0617617	0.682775	1.21962	1.24634	1.12247	1.17654	1.03462	0.859277	0.590055	0.524034	0.51003	0.506615	0.447091	0.488467	0.487406	1.09384	1.07671	1.04182	0.994517	0.947195	0.914493	0.710339	0.373124	0.200417	0.135865	0.0876148	0.0791124	0.0601524	0.041485	0.0381973
15.3132	0.249735	0.128464	0.079922	0.0346325	0.062284	0.0341822	0.00907587	0.000702118	0.0150487	0.0169393	0.0344357	0.0385984	0.0703407	0.103137	0.100388	0.189087	0.444488	0.512865	0.0509714	0.128695	0.0171519	0.0138077	0.0553384	0.0755622	0.0978052	0.109163	0.288426	0.43617	0.345019	0.205063	0.132997	0.132791	0.0681233	0.100082	0.0674821
9.30895	0.150293	0.105264	0.108297	0.0626179	0.0591057	0.0956466	0.0632366	0.171741	0.339069	0.459999	0.529099	0.638729	0.592102	0.667121	0.728457	0.611189	0.48491	0.550289	0.428838	0.387662	0.414964	0.430867	0.487922	0.458074	0.56661	0.626447	0.463898	0.334554	0.208118	0.178488	0.127009	0.087766	0.0829004	0.0659626	0.0557479
7.76309	0.0312624	0.0414683	0.0310468	0.0335258	0.0141466	0.00279246	0.0156989	0.13759	0.208706	0.257921	0.281951	0.366255	0.508808	0.441667	0.465538	0.467994	0.843077	0.841372	0.544356	0.558538	0.303753	0.306963	0.23369	0.222151	0.265612	0.283963	0.150553	0.0985137	0.0599385	0.0399772	0.0222435	0.0474832	0.0546318	0.0428036	0.0384592
2.91103	0.0803894	0.0565565	0.044153	0.0600416	0.0417518	0.134729	0.657887	0.990955	1.00098	0.897962	0.766801	0.599892	0.502924	0.502468	0.436081	0.439744	0.393164	0.386498	0.41579	0.354744	0.813504	0.84491	0.843587	0.778203	0.67526	0.603698	0.40268	0.225237	0.152097	0.109357	0.0824663	0.0661001	0.04917	0.0252329	0.035504
4.12035	0.107682	0.0484283	0.0668019	0.0284254	0.0159502	0.0298865	0.493486	0.83489	0.893631	0.841151	0.886303	0.929031	0.940303	0.864749	0.895015	0.713166	0.714038	0.660305	0.751439	0.722587	0.891315	0.915511	0.857218	0.842937	0.811033	0.732598	0.496256	0.355039	0.209916	0.166401	0.0867375	0.0505152	0.0495161	0.0278784	-0.0296315
8.22471	0.477709	0.485743	0.535774	0.593097	0.727524	0.741401	0.694348	0.735796	0.897053	1.03667	0.940535	1.2447	1.42811	1.8828	1.66564	1.8118	2.10739	1.83733	1.74402	1.73282	0.920437	0.927467	1.151	1.09508	1.24083	1.42759	1.29891	0.833919	0.62601	0.566887	0.55551	0.720524	0.775107	0.520665	0.277041
3.48683	0.127919	0.103501	0.123335	0.14984	0.136147	0.191029	0.612361	0.790345	0.80478	0.719626	0.596651	0.490152	0.466472	0.422537	0.402385	0.135025	0.0710378	-0.00174196	0.0218352	0.335827	0.639953	0.641779	0.703305	0.625617	0.568014	0.507275	0.352688	0.296896	0.249197	0.187293	0.13585	0.136492	0.140559	0.155296	0.152132
10.1637	0.0983549	0.0416589	0.0109262	-0.0125905	-0.0341187	-0.0445061	-0.0134943	0.00286019	0.0340517	0.100721	0.231716	0.307578	0.466909	0.577516	0.65324	0.779265	0.779136	0.856641	0.668729	0.68638	0.223442	0.16881	0.182188	0.205383	0.287878	0.480683	0.729447	0.593211	0.398358	0.256858	0.196478	0.124083	0.100783	0.114142	0.148613
7.5881	0.2846	0.19093	0.124561	0.0991639	0.0535656	0.054741	0.0888974	0.465633	0.901773	1.33177	1.6836	1.71898	1.78231	1.61209	1.74454	1.75128	1.38488	1.49404	1.75677	1.65138	1.1814	1.18278	1.25008	1.30424	1.4607	1.35795	0.959877	0.736544	0.524829	0.398042	0.240143	0.229061	0.153025	0.100784	0.0944301
5.28488	0.202133	0.123809	0.116374	0.0655594	0.0382014	0.142337	0.792473	1.25698	1.38527	1.40325	1.45659	1.59862	1.63357	1.59441	1.57347	1.47942	1.48297	1.38165	1.40411	1.36892	1.44551	1.48259	1.38031	1.37398	1.36993	1.36366	0.885023	0.552254	0.377592	0.234292	0.183328	0.127703	0.07645	0.0326224	0.0113995
9.17633	0.256162	0.20582	0.169128	0.125905	0.144103	0.117365	0.0945958	0.100368	0.164421	0.251185	0.403281	0.548225	0.852599	0.902431	0.917919	1.02805	0.911646	0.805056	0.0293074	0.0677886	0.345318	0.37834	0.421454	0.442376	0.515614	0.567984	0.577085	0.573824	0.475033	0.37346	0.298489	0.260747	0.227776	0.222783	0.270691
13.7168	0.127694	0.108429	0.0741319	0.031514	0.0324292	0.034448	0.00900063	0.0100768	0.0308747	0.0275011	0.081653	0.0934547	0.155022	0.224688	0.255126	0.262192	0.338632	0.554734	0.169046	0.149672	0.0667775	0.062886	0.0812246	0.0986544	0.173076	0.161323	0.203868	0.193392	0.198321	0.126042	0.0942761	0.0498827	0.0511212	0.0469593	0.0569772
12.4334	0.123068	0.129812	0.114211	0.0903856	0.087824	0.1104	0.0827169	0.0946007	0.125768	0.119573	0.170371	0.196115	0.251482	0.222862	0.223666	0.266063	0.323252	0.303349	0.336757	0.35563	0.155005	0.169705	0.160636	0.143392	0.185418	0.235113	0.274801	0.197237	0.136643	0.13129	0.123662	0.123123	0.100667	0.0972071	0.112799
2.9445	0.164059	0.148706	0.170508	0.223612	0.275107	0.283249	0.751909	1.20366	1.14689	0.945326	0.76442	0.715666	0.670782	0.54422	0.517951	0.494848	0.430429	0.487347	0.517275	0.379294	0.787651	0.88712	0.909567	0.925449	0.830262	0.717377	0.506275	0.397253	0.309638	0.232015	0.197833	0.190404	0.174187	0.191075	0.169939
8.85502	0.473342	0.376657	0.320557	0.324324	0.328062	0.339789	0.409382	0.376561	0.492988	0.56629	0.642109	0.716681	0.837742	1.05362	1.19632	1.10642	0.982118	1.06388	1.19651	1.30463	0.672916	0.635256	0.657221	0.639507	0.764036	0.852348	0.846442	0.910107	0.78666	0.604951	0.473476	0.461615	0.434641	0.483057	0.468116
7.62772	0.132439	0.0883579	0.0580697	0.0609135	0.0438115	0.0464413	0.117528	0.357466	0.606135	0.753323	0.865261	0.882149	0.87887	0.895426	0.762862	0.87827	0.913134	1.02165	1.10458	1.13236	0.663246	0.731608	0.69262	0.717502	0.772322	0.852137	0.681745	0.448707	0.299533	0.204121	0.139362	0.095679	0.0698125	0.0508051	0.00444306
10.0956	0.257449	0.186264	0.117395	0.0630185	0.0616149	0.0162971	0.00440723	0.18187	0.43103	0.629182	0.853703	1.05445	1.17047	1.2765	1.33658	1.52901	1.5036	1.50486	1.66633	1.70799	0.752786	0.730694	0.751542	0.754664	0.959377	1.13336	0.957652	0.647304	0.448095	0.315481	0.221919	0.166675	0.118481	0.060885	0.0152303
6.803	0.263587	0.242114	0.203432	0.206243	0.217263	0.223262	0.187647	0.249006	0.459762	0.625461	0.720662	0.66483	0.690066	0.709813	0.780759	0.733715	0.537024	0.551991	0.452588	0.233945	0.528938	0.490481	0.541041	0.531892	0.647941	0.735622	0.807152	0.538863	0.386599	0.323502	0.252462	0.215854	0.227916	0.196828	0.150583
14.1754	0.298895	0.249145	0.215043	0.2275	0.244624	0.262048	0.186905	0.277259	0.481135	0.632832	0.680597	0.832786	0.844285	0.915315	1.15976	1.24181	1.30079	1.26736	1.14111	1.29802	0.631327	0.613559	0.648596	0.687849	0.764455	0.858711	0.664521	0.523545	0.4048	0.32236	0.25947	0.228888	0.180909	0.168579	0.14087
11.0897	0.125123	0.0964522	0.0966064	0.0646634	0.041504	0.0292763	0.0547623	0.169665	0.352473	0.473227	0.560613	0.599892	0.922173	0.97827	1.32206	1.35762	1.218	1.3634	1.45429	1.33684	0.564555	0.496298	0.5598	0.638754	0.734866	0.836495	0.890919	0.480767	0.243635	0.167901	0.116224	0.108909	0.0909067	0.0892736	0.0671635
8.78341	0.219128	0.142961	0.10562	0.0573406	0.0281401	0.00952448	0.029636	0.280612	0.656143	0.980439	1.32815	1.4168	1.60759	1.78637	1.77621	1.8238	1.76923	1.55	1.43312	1.78131	0.938549	0.970567	0.996697	1.01632	1.32789	1.57789	1.64346	0.940739	0.507851	0.292675	0.196957	0.121622	0.0805995	0.0319736	0.0201463
9.0848	0.396224	0.340459	0.284179	0.252554	0.291791	0.321232	0.271293	0.252112	0.344077	0.484722	0.602873	0.844469	1.08104	1.19421	1.16217	1.39626	1.29943	1.00236	1.02405	1.31771	0.688759	0.727431	0.71674	0.675559	0.762767	0.966959	1.21887	0.89149	0.656657	0.550477	0.411492	0.361392	0.29987	0.244237	0.205337
3.14269	0.0361019	-0.0145349	-0.0147356	-0.0475394	-0.0353275	-0.00642095	0.434933	1.06399	1.10327	0.9743	0.882375	0.793462	0.649294	0.621569	0.488454	0.367826	0.333444	0.247356	0.0944649	0.117383	0.882989	0.843146	0.806529	0.861557	0.755112	0.69035	0.452916	0.263063	0.137228	0.0473517	0.00998909	-0.0164793	-0.0158787	-0.0533934	-0.0583195
8.29329	0.516095	0.383191	0.297382	0.297083	0.28036	0.26956	0.294468	0.559519	0.909204	1.28584	1.29955	1.40883	1.79414	2.16395	2.51169	2.3414	2.47443	2.3073	2.17857	1.72468	1.22801	1.22715	1.32433	1.34316	1.52431	1.79096	1.66576	1.25368	0.847703	0.627247	0.454381	0.372871	0.291351	0.261183	0.228708
13.4873	0.127797	0.106964	0.0932218	0.0980624	0.10739	0.103374	0.0729304	0.167104	0.295808	0.374565	0.437045	0.493825	0.512323	0.591983	0.660083	0.738919	0.818629	0.760309	0.750713	0.923174	0.391046	0.371701	0.409554	0.41072	0.480387	0.504777	0.458583	0.280129	0.185374	0.134562	0.0953627	0.0828071	0.0614029	0.0657965	0.0600058
2.46846	0.052632	0.0438897	0.0465131	0.0485993	0.036554	0.0830026	0.53406	0.554574	0.406443	0.287352	0.254973	0.18536	0.18049	0.144736	0.109942	0.096527	0.073963	0.0916078	0.0861926	0.142505	0.315744	0.386138	0.321774	0.343884	0.276928	0.242301	0.225614	0.147175	0.0905222	0.0477022	0.0486928	0.0439603	0.0313033	0.0338085	0.044146
2.80916	0.0599266	0.0925078	0.0870943	0.11008	0.122731	0.170423	0.470399	0.63492	0.551331	0.502529	0.411068	0.393344	0.383033	0.329445	0.297891	0.230313	0.18323	0.304554	0.23297	0.175918	0.436143	0.473626	0.473567	0.454821	0.440862	0.368363	0.306168	0.177037	0.129574	0.106389	0.104526	0.0935881	0.0998733	0.102153	0.0800149
2.55877	0.0571648	0.0315462	0.0346226	0.0285436	0.0286737	0.0811551	0.937626	1.37851	1.18488	0.924749	0.710925	0.516322	0.39531	0.339917	0.227635	0.241062	0.183324	0.159596	0.125293	0.0675461	0.75311	0.825773	0.842205	0.847432	0.685009	0.498797	0.297331	0.208026	0.171383	0.106167	0.0862941	0.0761264	0.0629051	0.027829	0.0039347
16.2909	0.276645	0.243773	0.197724	0.173514	0.174786	0.197343	0.146808	0.137764	0.138585	0.196461	0.219832	0.304789	0.288312	0.304158	0.246953	0.282664	0.420795	0.348862	0.416787	0.601976	0.21345	0.259644	0.239812	0.24415	0.295417	0.363071	0.282301	0.209737	0.167957	0.155508	0.154833	0.151012	0.165402	0.209083	0.191531
6.91518	0.338452	0.211865	0.158103	0.0911021	0.0908338	0.0801385	0.268643	1.12917	1.9981	2.53511	2.87343	3.1634	3.12759	3.01666	2.91221	2.82203	2.59149	2.4401	2.74308	2.26496	2.26291	2.18838	2.25261	2.25905	2.63232	2.75429	2.02628	1.26232	0.783212	0.543086	0.391361	0.294956	0.237016	0.182655	0.182086
3.41942	0.242907	0.173534	0.152083	0.130851	0.109179	0.141946	1.08033	1.67101	1.65586	1.50806	1.37575	1.35919	1.2715	1.26752	1.34772	1.33202	1.10028	1.07853	1.19313	1.10272	1.41978	1.50809	1.51966	1.55235	1.46827	1.28923	0.933668	0.728493	0.492751	0.351356	0.246938	0.195413	0.156764	0.114333	0.0292023
2.88761	0.0646086	0.0520842	0.0748221	0.0854658	0.0800112	0.137322	0.569778	0.806246	0.756537	0.67084	0.643993	0.460074	0.376871	0.35766	0.298275	0.176857	0.172384	0.156757	0.137672	0.0822431	0.578269	0.660997	0.571879	0.579248	0.611805	0.536822	0.359114	0.211151	0.105003	0.0768349	0.0740957	0.0545725	0.0766733	0.0835705	0.0853912
9.61989	0.0348332	0.0347178	0.00109338	0.0191664	0.0571198	0.0776366	0.157591	0.283352	0.403824	0.389298	0.429162	0.462552	0.451595	0.3687	0.371788	0.425482	0.602397	0.569144	0.416238	0.44866	0.353151	0.338171	0.407434	0.400826	0.413955	0.396661	0.226177	0.137212	0.0777778	0.0491237	0.0448005	0.0172555	0.0238165	0.0561642	0.0311527
11.3119	0.451914	0.371913	0.295802	0.228219	0.232624	0.226256	0.236474	0.279243	0.310763	0.415715	0.385353	0.487104	0.602752	0.722668	0.887799	0.861062	1.14593	0.949472	0.921647	0.881058	0.500562	0.46338	0.533624	0.526601	0.582853	0.616273	0.707231	0.700933	0.620817	0.505185	0.450155	0.39789	0.349982	0.336575	0.219762
10.932	0.17177	0.138402	0.104944	0.0918898	0.0726678	0.0447143	0.0362356	0.0456269	0.0563367	0.0957611	0.161836	0.247505	0.33256	0.494782	0.648275	0.814437	0.717947	0.779038	0.754197	0.796595	0.162359	0.205765	0.223766	0.267061	0.351303	0.473294	0.42211	0.326559	0.29258	0.305704	0.234986	0.187378	0.150429	0.145259	0.130106
11.7689	0.0530535	0.0482544	0.0170271	0.00285171	0.0158477	0.00732397	-0.00886643	-0.000449492	0.0297862	0.0244576	0.106883	0.131242	0.146363	0.161882	0.176872	0.209798	0.155564	0.150937	0.292998	0.374508	0.0929398	0.0947661	0.0909594	0.0769476	0.0862801	0.293391	0.355507	0.268899	0.197461	0.127676	0.10708	0.0649877	0.0438674	0.0377543	0.0557604
2.90441	0.0934373	0.0708153	0.0643491	0.0555696	0.0437575	0.131856	0.571222	0.799058	0.802044	0.748934	0.747156	0.655316	0.655821	0.672199	0.6718	0.717808	0.586732	0.565244	0.603318	0.509236	0.741304	0.775823	0.752303	0.740348	0.712433	0.703846	0.478692	0.295583	0.196888	0.119837	0.111612	0.0730679	0.0556694	0.041816	-0.000108146
13.5301	0.368503	0.282508	0.25825	0.198027	0.172658	0.140757	0.128529	0.0806999	0.0723443	0.138977	0.176864	0.273936	0.307313	0.443363	0.545535	0.653984	0.901441	0.643647	0.762246	0.903539	0.31658	0.242567	0.253002	0.205633	0.260993	0.274998	0.391384	0.502685	0.539019	0.431061	0.351758	0.276183	0.232733	0.245582	0.206715
10.0676	0.0234363	0.00724868	0.0330146	0.0055869	0.00349824	0.0123751	0.0297005	0.0322027	0.0733098	0.113518	0.120428	0.169514	0.198024	0.249502	0.051031	0.105637	0.178623	0.0947281	0.176589	0.176063	0.0974969	0.110402	0.112962	0.119878	0.133983	0.193653	0.102351	0.068444	0.0592002	0.0327542	0.0400203	0.0439304	0.0104857	0.0159318	0.00380803
10.1143	0.102258	0.0881589	0.0917861	0.0743031	0.0523187	0.0707313	0.0378265	0.127999	0.239627	0.336677	0.406671	0.490853	0.62646	0.688136	0.683889	0.717021	0.679193	0.719048	0.887771	0.911716	0.361046	0.385305	0.360199	0.386217	0.453026	0.534311	0.449308	0.278168	0.186648	0.157094	0.128402	0.108654	0.103877	0.0803603	0.0520456
9.45488	0.475017	0.388393	0.295192	0.309516	0.307891	0.43178	0.484446	0.44259	0.505888	0.621161	0.630578	1.00518	1.1693	1.43377	1.73151	1.98276	1.56088	1.1051	0.697058	0.339395	0.784245	0.766429	0.79428	0.795581	0.908618	1.10803	1.40655	1.27996	1.00549	0.756945	0.611577	0.508438	0.406929	0.276969	0.23932
11.9486	0.193596	0.183895	0.124054	0.110508	0.0587146	0.0439641	0.0242267	0.0250425	0.035872	0.0309504	0.061571	0.110863	0.213015	0.294289	0.249287	0.301467	0.305805	0.290552	0.674577	-0.0766915	0.098979	0.105774	0.0677298	0.100027	0.121849	0.136581	0.129722	0.102533	0.0888943	0.135552	0.141279	0.176072	0.201159	0.205824	0.201909
13.3554	0.655736	0.65867	0.676083	0.65073	0.604015	0.568982	0.489606	0.461222	0.474025	0.544245	0.518784	0.524289	0.654576	0.732225	0.835299	0.557822	0.963891	0.984834	2.29565	2.94522	0.630452	0.504645	0.645652	0.652779	0.695797	0.796985	0.705355	0.576615	0.538592	0.55576	0.61183	0.57779	0.54122	0.584848	0.536075
3.18567	0.00734878	-0.0143416	-0.00575293	0.00900979	0.0177766	0.0583903	0.288215	0.658017	0.664844	0.57639	0.419587	0.345326	0.268112	0.199836	0.229845	0.115313	0.213185	0.102029	0.0186136	0.40757	0.48477	0.407248	0.486064	0.499178	0.429788	0.336668	0.202167	0.114601	0.0724046	0.0160681	0.0111687	-0.00487541	-0.0194105	0.00272074	-0.0240677
4.61718	0.487471	0.44235	0.46784	0.551868	0.576926	0.748383	1.0915	1.9022	2.22301	2.48385	2.33848	2.20408	1.99754	1.86887	1.3655	1.64251	1.73101	1.396	1.52581	2.12137	2.0465	2.10226	2.1386	2.13274	2.17277	2.17148	1.86487	1.38782	1.05019	0.832951	0.722021	0.625147	0.561616	0.56689	0.504775
5.85864	0.0520829	0.0503017	0.027137	0.0401779	0.0150959	0.0217414	0.0410546	0.175531	0.274049	0.341329	0.31189	0.307451	0.356325	0.423049	0.427474	0.720919	0.579453	0.663504	0.306095	0.220378	0.243622	0.244783	0.327901	0.334225	0.413234	0.415095	0.343907	0.191237	0.125255	0.0715142	0.0589357	0.0475481	0.0255486	0.0145088	0.023274
13.7323	0.0365894	0.0105731	0.0117622	0.0136344	0.0150935	0.0170147	0.0602731	0.10531	0.163264	0.221706	0.226422	0.290276	0.296744	0.303692	0.399307	0.418896	0.316658	0.680982	0.951788	0.292211	0.197964	0.148634	0.215154	0.242925	0.303692	0.368104	0.378233	0.247993	0.154242	0.135708	0.0939956	0.0555004	0.0612352	0.047534	0.0359338
2.59752	0.0150743	0.0304873	0.0320718	0.0334828	0.0568586	0.134895	0.571347	0.840414	0.736884	0.626711	0.47358	0.391677	0.344038	0.303397	0.25151	0.22656	0.090997	0.076537	0.0479155	-0.00315781	0.549635	0.538134	0.58174	0.557123	0.45208	0.365368	0.282293	0.167139	0.114128	0.0711127	0.0723602	0.0522064	0.0376156	0.0329923	0.0369549
7.54391	-0.0177112	-0.0330997	-0.0300894	-0.0501614	-0.0354818	-0.0413654	0.00446485	0.0259082	0.101349	0.175273	0.205191	0.193627	0.267261	0.341958	0.375592	0.390114	0.441309	0.575455	0.390684	0.283856	0.153496	0.161	0.150218	0.158782	0.167186	0.207854	0.113703	0.0697807	0.033896	0.0179322	-0.0103922	-0.00472141	-0.0106876	-0.0358432	-0.0424472
2.7592	0.0831397	0.136046	0.13512	0.137684	0.161818	0.149415	0.612273	0.854186	0.701873	0.553339	0.402351	0.364237	0.233925	0.215094	0.112114	0.0771727	-0.0414822	0.054611	0.0379804	0.103838	0.504058	0.479788	0.57261	0.495523	0.462599	0.371004	0.199946	0.152096	0.102122	0.075954	0.0637702	0.0665238	0.0769032	0.142049	0.170765
8.20735	0.146028	0.0974655	0.104199	0.0969049	0.0580854	0.0624823	0.062264	0.0605476	0.103245	0.152229	0.205706	0.362267	0.483151	0.564085	0.528458	0.62413	0.658993	0.698175	0.699432	0.377398	0.291006	0.262856	0.211548	0.224338	0.264751	0.280828	0.379937	0.39148	0.283834	0.232692	0.19022	0.164145	0.109385	0.0587672	0.048448
5.82718	0.0247962	0.0107857	-0.00832114	-0.00497189	-0.0143669	-0.000725885	0.101021	0.372221	0.694029	0.935245	1.04299	1.08824	1.11398	1.17231	0.999566	1.28696	1.06399	0.777552	0.660604	0.505272	0.894788	0.791224	0.764898	0.877943	0.981135	0.971877	0.660364	0.391679	0.244069	0.141233	0.0952811	0.0700068	0.0223703	0.0358003	0.00927574
15.7797	0.0378518	0.0286292	0.0358642	0.0311528	0.0264093	0.00819418	0.0285741	0.0612962	0.0309782	0.124159	0.155344	0.179115	0.19624	0.270348	0.335857	0.3445	0.535547	0.630529	0.583662	1.05642	0.0945	0.117719	0.16153	0.171646	0.241026	0.252521	0.184203	0.120454	0.0967562	0.0764487	0.0585033	0.0473693	0.043808	0.0388323	0.0360118
3.14987	0.0300964	0.016388	0.0271841	0.00667455	0.0183958	0.0956289	0.597316	0.845831	0.79677	0.723318	0.664682	0.528767	0.474527	0.505179	0.492543	0.360628	0.297327	0.314971	0.457816	0.44718	0.697836	0.659228	0.676967	0.701304	0.631268	0.581082	0.396942	0.242405	0.17049	0.106391	0.0828755	0.0470216	0.0393512	0.0285691	0.0252126
10.614	0.22757	0.196553	0.16135	0.136469	0.103359	0.0801052	0.0606301	0.056328	0.0830219	0.107907	0.227532	0.36299	0.464056	0.431013	0.665024	1.19309	1.23077	1.13945	0.62434	0.431742	0.180624	0.229279	0.238762	0.292229	0.335983	0.498017	0.542895	0.464341	0.416902	0.473166	0.490565	0.434654	0.38503	0.404295	0.371292
12.83	-0.0277841	-0.0390202	-0.0408437	-0.0484117	-0.0590716	-0.0639533	-0.0245954	-0.0193847	0.0773091	0.15751	0.18006	0.320883	0.359036	0.437791	0.499633	0.4868	0.652038	0.672403	0.772732	0.946455	0.162398	0.1724	0.157695	0.242937	0.261901	0.315366	0.155939	0.0848547	0.0286145	-0.0125646	0.0120636	-0.0239905	-0.0413508	-0.0691291	-0.0266101
7.75496	0.105473	0.0747539	0.0896024	0.0862261	0.0651931	0.0750039	0.0806294	0.0991313	0.121879	0.199246	0.269927	0.412645	0.47012	0.458429	0.50808	0.399182	0.273737	0.248329	0.499824	-0.00131898	0.273998	0.225852	0.227454	0.247886	0.296822	0.322062	0.272512	0.244653	0.206254	0.171207	0.150739	0.120426	0.129071	0.116508	0.0931085
13.4583	0.0306913	0.00641758	-0.00469638	0.0140919	0.0163147	0.0161172	0.0475735	0.0329989	0.0809249	0.121817	0.218006	0.282576	0.424186	0.462225	0.644321	0.576378	0.846937	1.00994	0.97327	0.464077	0.206676	0.207486	0.217176	0.248233	0.286779	0.353039	0.299128	0.180919	0.135792	0.103334	0.0832082	0.0865419	0.0350582	0.0402878	0.0335629
6.66037	0.355843	0.361898	0.335355	0.343988	0.290678	0.238058	0.208016	0.276126	0.387207	0.597963	0.728699	0.83595	0.887727	0.764794	0.849691	0.8472	0.852951	0.727032	0.44296	0.495589	0.49268	0.551567	0.597478	0.586989	0.676314	0.777777	0.609544	0.473975	0.400863	0.342588	0.294674	0.265434	0.243277	0.332058	0.437854
14.6586	0.205016	0.171334	0.125469	0.086636	0.0521408	0.0474447	0.0589541	0.0616496	0.11651	0.226039	0.220609	0.180238	0.169188	0.319975	0.320059	0.430194	0.596475	0.801369	0.864356	0.90234	0.157848	0.202142	0.258672	0.314575	0.367744	0.416022	0.366909	0.253237	0.180079	0.141034	0.154438	0.124673	0.120454	0.200673	0.264014
8.82808	1.37073	1.15983	1.00763	0.779015	0.663687	0.561319	0.579935	0.609092	0.783286	1.22099	1.80094	2.1557	2.52033	2.71153	2.95688	3.06706	2.72789	2.64811	2.75544	2.54057	1.67356	1.50655	1.43943	1.46371	1.83432	2.1405	2.14694	1.93295	1.55484	1.3537	1.11285	0.911762	0.69573	0.649564	0.55247
8.05013	0.345717	0.282561	0.219909	0.197866	0.165014	0.138653	0.132342	0.150559	0.263691	0.47132	0.585554	0.753385	0.935066	0.778191	0.892827	0.985578	1.11176	1.00015	0.87369	0.959629	0.592696	0.470652	0.468549	0.485197	0.721102	0.900818	0.697039	0.476964	0.344152	0.261024	0.196828	0.168078	0.130925	0.0988676	0.0037504
21	0.292361	0.32754	0.288876	0.29021	0.272771	0.284407	0.204517	0.146508	0.10175	0.0717362	0.0591861	0.080419	0.0143614	0.0785973	0.161248	0.165404	0.30813	0.517087	0.520864	0.647024	0.133607	0.12645	0.126817	0.145056	0.196806	0.206862	0.289398	0.276174	0.22812	0.19813	0.197796	0.203799	0.214037	0.258181	0.196931
4.93164	0.238276	0.224647	0.239447	0.243493	0.236487	0.199742	0.221159	0.476327	0.579842	0.630778	0.62643	0.668531	0.681079	0.465575	0.503682	0.614546	0.84233	0.673322	0.735471	0.650442	0.681025	0.577427	0.57078	0.552001	0.575265	0.56021	0.468184	0.332367	0.261935	0.21693	0.168961	0.200666	0.216757	0.158684	0.124673
8.8315	0.600739	0.572554	0.542259	0.475231	0.390935	0.345609	0.276592	0.352486	0.49444	0.66625	0.681036	0.739346	0.758161	0.765817	1.02032	1.19121	1.54009	1.35213	1.1577	0.968803	0.8002	0.646196	0.661835	0.653859	0.673972	0.734113	0.633839	0.534183	0.493536	0.480746	0.489374	0.451747	0.462694	0.530115	0.606387
5.39901	0.132334	0.0964144	0.0684748	0.0503401	0.0314966	0.0252008	0.0627165	0.325866	0.52347	0.562	0.524226	0.409475	0.442934	0.578572	0.62295	0.502383	0.439854	0.459704	0.469637	0.471897	0.337014	0.441266	0.531879	0.528213	0.602675	0.616557	0.448802	0.273258	0.195281	0.143748	0.0921801	0.0463241	0.0431288	0.0438786	0.0469536
11.926	0.23635	0.198004	0.151084	0.12464	0.103588	0.0794437	0.0909838	0.100276	0.119346	0.158042	0.229465	0.270322	0.422143	0.50313	0.531731	0.578048	0.687135	0.733515	0.768324	0.742434	0.343259	0.314384	0.252541	0.266258	0.318729	0.400922	0.372216	0.259742	0.201866	0.156642	0.149494	0.106661	0.11819	0.151877	0.146312
3.75688	0.260779	0.178367	0.100554	0.0598524	0.0816066	0.0589143	0.294316	1.15367	1.58979	1.67259	1.52087	1.37606	1.19278	0.977695	0.833634	0.695192	0.540976	0.436655	0.245868	0.306866	1.24478	1.14457	1.15863	1.24156	1.25685	1.09889	0.8162	0.560632	0.349911	0.222734	0.157427	0.0767617	0.0735184	0.0433737	-0.00360618
12.2572	0.436591	0.403667	0.347608	0.398351	0.375417	0.38141	0.39211	0.500401	0.526538	0.610339	0.615928	0.630391	0.586634	0.650196	0.425601	0.433212	0.568936	0.698722	0.42412	0.333195	0.608019	0.513907	0.587535	0.556211	0.616384	0.635509	0.72828	0.534922	0.455319	0.39207	0.412032	0.451306	0.39018	0.354968	0.373456
9.1433	0.432333	0.342806	0.25379	0.227304	0.183371	0.117995	0.0903418	0.21382	0.435737	0.677301	0.850198	0.962627	0.958738	1.00571	1.03843	1.18341	1.40889	1.43493	1.17809	1.37246	0.650616	0.760398	0.741415	0.773598	0.870357	1.01383	1.07764	0.773422	0.565339	0.427558	0.309056	0.276372	0.229717	0.240332	0.190012
8.9013	0.0860336	0.0353191	0.0332785	-0.00500413	-0.00304455	-0.024365	-0.0265319	0.0532847	0.163081	0.266618	0.30892	0.294871	0.296165	0.327755	0.42096	0.539506	0.751444	0.68531	0.593196	0.428892	0.208598	0.220643	0.240872	0.280056	0.348405	0.401054	0.367682	0.225325	0.160545	0.0928178	0.0759996	0.0498275	0.0243797	0.0177897	0.0225542
14.1998	0.3196	0.304346	0.258701	0.233932	0.226254	0.214632	0.267783	0.41149	0.495705	0.511483	0.614907	0.627058	0.731801	0.805018	0.856229	0.917299	1.05294	0.968285	1.18239	1.10341	0.576258	0.50955	0.57251	0.592372	0.655256	0.706154	0.63964	0.482994	0.382559	0.317095	0.318227	0.325212	0.328705	0.405704	0.482402
9.44259	0.275338	0.245848	0.227509	0.188667	0.179787	0.135256	0.139081	0.230461	0.326856	0.370519	0.334267	0.428252	0.474596	0.517729	0.545359	0.48558	0.626957	0.857606	1.11777	0.539802	0.416869	0.34619	0.363369	0.385386	0.474803	0.486534	0.422808	0.325817	0.277145	0.274455	0.256905	0.210468	0.202765	0.131834	0.0785186
10.8635	0.744671	0.676268	0.569613	0.520699	0.484987	0.526122	0.526668	0.493981	0.464699	0.524976	0.630874	0.722594	0.770528	0.950012	1.25729	1.06073	1.31828	1.36978	1.36454	1.12723	0.727823	0.708885	0.698244	0.692512	0.738621	0.783714	0.840463	0.905101	0.809765	0.711315	0.57516	0.538207	0.409963	0.350304	0.192241
6.52219	0.144952	0.155633	0.146874	0.109351	0.098459	0.0735026	0.0712699	0.0977659	0.171606	0.308518	0.307316	0.333959	0.372528	0.304792	0.336896	0.326959	0.358815	0.333872	0.181066	0.248862	0.264226	0.239401	0.232887	0.247261	0.284019	0.333235	0.274829	0.196417	0.181699	0.130153	0.113322	0.108641	0.0943001	0.141284	0.124682
6.40017	0.0737508	0.0221321	0.000345813	-0.00896443	-0.0210721	-0.0189141	-0.0342407	0.034107	0.172945	0.24469	0.330733	0.378609	0.375562	0.273166	0.285438	0.34748	0.452331	0.40709	0.452146	0.330974	0.282936	0.226534	0.225033	0.227126	0.235236	0.327971	0.46212	0.280941	0.162947	0.0918708	0.0557381	0.0257157	0.0202725	0.0202485	-0.0038296
6.1872	0.139602	0.121816	0.10931	0.0955101	0.0878876	0.117479	0.10724	0.321023	0.521623	0.609498	0.652716	0.708561	0.635855	0.739637	0.718904	0.776336	0.808963	0.804956	0.532635	0.618811	0.59913	0.513179	0.518119	0.562554	0.646361	0.667644	0.426714	0.242085	0.15357	0.113542	0.0983226	0.0849986	0.0706896	0.0412679	-0.024084
7.07862	0.536751	0.552471	0.567262	0.596021	0.616852	0.671246	0.723772	0.673245	0.698618	0.731537	0.821576	0.854945	0.77626	0.753458	0.778605	0.570248	0.633159	0.422321	0.571096	0.405173	0.743958	0.727668	0.685391	0.751548	0.748251	0.752895	0.73735	0.586036	0.546176	0.487376	0.438337	0.444019	0.390499	0.413413	0.231924
7.70048	0.184977	0.12002	0.0936714	0.126295	0.127862	0.11369	0.12689	0.237545	0.500463	0.590455	0.652395	0.732303	0.824799	0.783466	0.836446	0.850376	1.02442	1.09521	1.09409	1.03128	0.534907	0.563552	0.547346	0.610437	0.697052	0.703899	0.503223	0.334764	0.251627	0.165359	0.165787	0.126782	0.112716	0.143263	0.0756352
8.69284	0.86867	0.719997	0.639754	0.549061	0.466736	0.416594	0.425877	0.49679	0.681018	0.996083	1.45549	1.62021	1.86627	2.0326	2.10605	2.28582	2.12909	2.16697	2.23398	2.11539	1.23535	1.20538	1.13681	1.17755	1.42861	1.70368	1.84961	1.41911	1.13772	0.961927	0.760377	0.630948	0.489324	0.411541	0.441935
8.39014	0.16636	0.0968952	0.0914342	0.0950197	0.0744896	0.0491657	0.0558511	0.0724604	0.156238	0.263707	0.34512	0.47032	0.557427	0.47319	0.55646	0.604894	0.711952	0.678423	0.548476	0.605627	0.337523	0.277416	0.253169	0.306422	0.426249	0.52709	0.402107	0.243665	0.166715	0.106263	0.0862005	0.0444253	0.0746759	0.0391633	-0.0427578
21	0.760536	0.925401	0.866909	0.743592	0.603408	0.531842	0.593777	0.557829	0.491802	0.518882	0.520615	0.586186	0.634834	0.948356	1.04836	0.961504	1.00725	1.20356	0.860125	1.19677	0.649465	0.697108	0.669342	0.634127	0.701869	0.718462	0.584994	0.44587	0.462119	0.574955	0.604998	0.631098	0.624686	0.781054	0.833699
9.31849	0.070035	0.0880775	0.0519023	0.0315222	0.0360346	0.0475066	0.0391469	0.0712966	0.121285	0.251604	0.294744	0.380053	0.386659	0.276545	0.2936	0.313644	0.353724	0.386977	0.592747	0.568179	0.265589	0.21447	0.230643	0.242742	0.299141	0.372773	0.299123	0.240204	0.173007	0.137285	0.0820693	0.0833043	0.107542	0.124078	0.136657
6.78273	0.105948	0.0788254	0.0657995	0.0644948	0.0575179	0.0613151	0.108944	0.247474	0.306018	0.328655	0.297819	0.288175	0.338964	0.374236	0.397435	0.438709	0.514277	0.589298	0.332547	0.27258	0.364703	0.317273	0.339466	0.323091	0.365056	0.388636	0.315728	0.234929	0.169283	0.108151	0.101092	0.10577	0.0987793	0.104636	0.0999122
14.1694	0.145365	0.0727359	0.0572166	0.0109155	-0.00626131	-0.00303773	-0.0106786	-0.0157071	-0.0332398	-0.0103025	0.00559138	0.0679614	0.130022	0.182824	0.166233	0.203103	0.393379	0.392317	0.452328	0.616042	0.115422	0.112367	0.082786	0.0528789	0.0564638	0.0461194	0.205663	0.377483	0.373338	0.318745	0.273804	0.204166	0.191646	0.250192	0.237182
12.8778	0.125426	0.186749	0.205161	0.197232	0.177642	0.12242	0.0978068	0.119885	0.153883	0.20494	0.168027	0.19328	0.372083	0.435394	0.414828	0.488728	0.531018	0.646354	0.701607	0.440315	0.233782	0.303133	0.3009	0.30334	0.3197	0.367714	0.23756	0.196099	0.142413	0.13871	0.139633	0.149016	0.12738	0.162501	0.168924
3.71546	0.0673214	0.0154146	0.0102531	0.00890881	0.0171429	0.0146244	0.137967	0.441384	0.61114	0.653658	0.558263	0.486445	0.438446	0.415466	0.293458	0.235156	0.20862	0.0828311	0.0837916	0.109102	0.483494	0.416568	0.434747	0.482782	0.458672	0.423444	0.342699	0.194937	0.0940555	0.043313	0.0215267	0.0127352	0.00364783	0.0112546	-0.0365238
10.4468	0.186871	0.170159	0.157721	0.148415	0.112558	0.066093	0.0593089	0.0394532	0.0447129	0.068364	0.0513169	0.0991962	0.177166	0.185764	0.264948	0.416098	0.407242	0.380935	0.393867	0.819479	0.0846297	0.10521	0.155902	0.158116	0.200056	0.196703	0.184825	0.206659	0.182187	0.189093	0.167959	0.202835	0.190211	0.227625	0.284205
13.7978	0.0944947	0.0750095	0.0351148	0.0200189	0.0126914	0.0105786	0.075832	0.247306	0.391029	0.489097	0.59476	0.726792	0.806323	0.830533	0.880745	1.03794	1.16926	1.50916	1.52894	1.40438	0.65099	0.584197	0.571977	0.61946	0.703702	0.78418	0.525798	0.276133	0.152429	0.0651754	0.0407339	0.0303712	0.0285472	0.019527	0.00150391
5.25504	0.028255	0.0182209	0.0147679	0.0100504	-0.0123947	-0.0257041	0.0148409	0.11474	0.183847	0.204086	0.299687	0.32864	0.296836	0.258706	0.198048	0.162348	0.228578	0.126926	0.203807	0.207226	0.207006	0.182589	0.18856	0.191838	0.211747	0.209963	0.122272	0.104742	0.0502293	0.0347792	-0.00312001	0.00550864	0.00537595	-0.00573528	0.0259207
21	0.839164	1.03933	1.22107	1.25373	1.19823	1.01603	0.890219	0.764157	0.60733	0.462399	0.45386	0.413548	0.381096	0.340281	0.595813	0.729603	1.07301	1.64999	1.42349	1.67067	0.61326	0.63794	0.640853	0.653533	0.607633	0.61779	0.507978	0.425927	0.50918	0.781368	0.911334	1.00532	1.03525	1.25384	0.926906
21	0.527769	0.603577	0.650194	0.496168	0.411515	0.419776	0.384244	0.444707	0.35712	0.396019	0.378993	0.43852	0.447777	0.67891	0.756196	0.716247	0.789759	0.760381	0.794611	0.814914	0.484161	0.524932	0.491613	0.473476	0.457917	0.521475	0.40851	0.353347	0.309734	0.366487	0.408623	0.412838	0.408841	0.560482	0.559777
10.503	0.0353858	0.0122193	-0.0180614	-0.00894649	-0.0221851	-0.0536911	-0.0267423	-0.0314875	0.0240413	0.0837658	0.131893	0.281567	0.332223	0.322548	0.266602	0.280033	0.353006	0.328132	0.332215	0.443992	0.151091	0.140815	0.109475	0.13558	0.163579	0.197733	0.179222	0.110543	0.0438825	0.038734	0.00825256	0.00383142	0.00972593	0.000223046	-0.0211069
21	0.145441	0.127022	0.131356	0.140807	0.107126	0.0946285	0.156321	0.270273	0.329606	0.379727	0.37915	0.480145	0.564175	0.476849	0.560144	0.548191	0.659952	0.764795	0.792351	0.607211	0.433588	0.407262	0.395482	0.43233	0.506063	0.500521	0.350624	0.205284	0.121945	0.100281	0.0803108	0.0748022	0.0680308	0.116412	0.0836489
13.5766	0.0540831	0.0354963	0.0165952	0.0210593	0.002528	-0.00971461	0.00657516	0.0496526	0.107762	0.141405	0.187272	0.313531	0.383579	0.337619	0.279983	0.440888	0.617546	0.510741	0.538582	0.358895	0.206076	0.205554	0.214802	0.215069	0.25378	0.284378	0.180983	0.125353	0.0738966	0.0464144	0.0275643	0.00708291	0.0176422	-0.0109254	0.0254004
5.2377	0.37535	0.364543	0.462205	0.557745	0.606911	0.640214	0.655045	0.810409	0.960673	1.0629	1.10976	1.12455	1.07203	0.836269	0.695993	0.544125	0.590286	0.52381	0.455452	0.244332	0.985493	0.912082	0.823685	0.810259	0.745426	0.706961	0.588958	0.486551	0.398191	0.388961	0.41827	0.477444	0.43534	0.161587	0.0645757
9.7702	0.136876	0.142088	0.100817	0.0544137	0.0477699	0.0282845	0.0279506	0.0643346	0.116854	0.154464	0.138648	0.163812	0.151254	0.263051	0.436737	0.382763	0.442702	0.510611	0.464539	0.396139	0.185709	0.164519	0.158965	0.156048	0.154048	0.223584	0.13675	0.105963	0.096966	0.0939288	0.0966835	0.0624829	0.0696202	0.0547786	0.0807448
21	0.329149	0.43201	0.422422	0.366525	0.263917	0.164463	0.109217	0.126128	0.0920023	0.0799622	0.0586779	0.131158	0.161166	0.217038	0.343485	0.46573	0.519471	0.649797	0.901773	1.15578	0.212961	0.195402	0.195551	0.187124	0.179118	0.225697	0.219226	0.153594	0.13959	0.15679	0.220129	0.238715	0.289923	0.372165	0.487862
10.5326	0.159949	0.147855	0.126839	0.0901182	0.0875943	0.0911359	0.0536739	0.079955	0.0823292	0.109301	0.0673917	0.115095	0.188153	0.181249	0.264864	0.371772	0.353416	0.314696	0.486938	0.634911	0.136875	0.134458	0.149138	0.176841	0.191371	0.210731	0.196459	0.197924	0.167874	0.166525	0.161826	0.174181	0.160774	0.179969	0.216834
9.81174	0.364169	0.315058	0.310282	0.262464	0.271453	0.2253	0.248115	0.256547	0.286859	0.377807	0.444854	0.549404	0.524104	0.645632	0.679455	0.572403	0.69946	0.676251	0.788869	0.632328	0.40945	0.408899	0.407912	0.426084	0.474966	0.576585	0.625658	0.552764	0.434585	0.352546	0.305119	0.28065	0.219387	0.144965	0.108518
19.4256	0.101876	0.119653	0.0527731	0.0564217	0.0457103	0.0250394	0.010612	0.0221669	0.00863822	0.0397176	0.0970371	0.128643	0.179575	0.343735	0.34241	0.349629	0.404727	0.676593	0.739577	0.67185	0.154918	0.118954	0.111925	0.138676	0.144762	0.203657	0.229364	0.208855	0.136852	0.113634	0.0693664	0.0632991	0.0629995	0.066723	0.0568623
4.71896	0.188648	0.148058	0.0924184	0.0754938	0.0839764	0.122153	0.139432	0.223011	0.284407	0.404097	0.465953	0.503569	0.427992	0.41497	0.345094	0.240615	0.0852903	0.0597365	-0.00823186	0.105421	0.358593	0.282303	0.352034	0.283463	0.32633	0.320814	0.432573	0.362037	0.252451	0.20114	0.129272	0.0808243	0.0913518	0.0695444	-0.0166845
12.6312	0.0811325	0.0702987	0.0438916	0.0189373	0.0129751	0.0131014	-0.0249956	-0.00952774	0.0305962	0.0199197	0.0553611	0.094837	0.171955	0.198524	0.308112	0.495353	0.432463	0.468545	0.531864	0.707059	0.135897	0.0895229	0.103292	0.117494	0.149445	0.154027	0.148825	0.124008	0.0978005	0.0692943	0.0463305	0.0459137	0.00400708	0.0183477	0.0160111
10.1269	0.000245372	-0.0148181	-0.0321267	-0.0466644	-0.0625985	-0.060109	-0.064479	-0.0495407	0.0137698	0.0325682	0.102765	0.146694	0.166116	0.251826	0.254023	0.252952	0.243301	0.235837	0.178778	0.192734	0.109916	0.0596842	0.0692358	0.0569427	0.0931606	0.469394	0.486008	0.234962	0.0874076	0.0108649	-0.0136524	-0.0231606	-0.0519451	-0.0740002	-0.0666668
2.76101	-0.0128778	-0.0166988	-0.0137849	-0.0279174	-0.0232054	-0.0239959	0.851772	1.78788	1.2501	0.786725	0.503645	0.314084	0.185788	0.174829	0.120657	0.105025	0.0179062	0.0501146	0.0864962	0.00996114	0.824762	0.839051	0.898918	0.878476	0.573865	0.370452	0.26841	0.138642	0.0509549	0.0261709	0.00571706	-0.0123323	-0.016176	-0.022534	-0.0581728
11.9814	0.0400877	0.0849714	0.131917	0.120466	0.137155	0.131244	0.0940859	0.0904673	0.16617	0.228106	0.250589	0.233611	0.271749	0.183085	0.317867	0.376695	0.392693	0.52638	0.723215	0.280757	0.239304	0.208113	0.245778	0.249937	0.225321	0.23123	0.202381	0.219609	0.24061	0.189246	0.181329	0.283611	0.233123	0.193061	0.223319
8.76858	0.0258968	0.0286916	0.0290244	0.0503944	0.0701022	0.0635363	0.0791615	0.11458	0.125544	0.176084	0.179215	0.153466	0.15592	0.142274	0.126143	0.270857	0.27589	0.231146	0.179526	0.256604	0.154779	0.186049	0.153569	0.140442	0.168404	0.209212	0.183626	0.117455	0.0686683	0.0348667	0.0673199	0.0333752	0.0214328	0.0322595	0.0522217
8.21552	0.133016	0.0681085	0.0417966	0.00976649	3.93569e-05	-0.0076816	0.0116199	0.180838	0.642534	1.1048	1.30708	1.2502	1.40847	1.43182	1.43603	1.57385	1.65281	1.3939	1.22744	1.07042	1.0746	0.80434	0.786461	0.937708	1.17318	1.37139	1.0701	0.761732	0.457149	0.320083	0.168768	0.145281	0.0774337	0.0571191	0.0109518
12.8559	0.144887	0.133292	0.0738381	0.0377742	0.0332417	0.000250251	0.140358	0.364288	0.554833	0.809851	1.14978	1.84056	2.47131	2.86337	3.24902	3.72101	4.22147	4.17631	4.51563	4.85465	1.65026	1.48454	1.34038	1.29239	1.56027	1.92123	1.75948	1.08232	0.714188	0.414172	0.279708	0.211185	0.113938	0.0825812	0.0522845
12.6047	0.0219124	-0.00905206	0.000771386	-0.00761884	-0.0280884	0.0107478	0.00328408	0.00866105	0.0347545	0.0788595	0.144607	0.264407	0.507628	0.73002	0.998247	1.18482	1.29157	1.48012	1.36196	1.24164	0.363618	0.293743	0.299217	0.268088	0.351504	0.451396	0.378969	0.195899	0.129808	0.0839965	0.0287646	0.0256793	0.00344674	-0.00983236	0.00122959
2.60552	0.0443434	0.0628364	0.0283585	0.0111262	0.0220841	-0.010763	1.14159	2.20985	1.71196	1.04876	0.572236	0.279456	0.195199	0.0963607	0.169239	0.0836296	-0.0255672	0.00835274	0.144518	-0.0536456	0.931365	1.06854	1.26065	1.09704	0.753284	0.500551	0.323152	0.154294	0.104763	0.065351	0.0502009	0.0126102	0.0226008	0.00377493	0.00359424
9.52075	0.0202053	0.00732642	-0.0165245	0.00173156	-0.0278412	-0.0125525	0.0461119	0.154078	0.342437	0.441041	0.553362	0.65626	0.972139	0.935854	0.899186	0.858851	1.00464	0.721676	0.897843	0.83601	0.501379	0.467913	0.45412	0.495231	0.631152	0.674661	0.635399	0.32957	0.171023	0.0828347	0.01716	0.0331757	0.0242918	-0.00597663	0.00941653
21	0.725861	0.704108	0.720426	0.705564	0.648391	0.59706	0.449278	0.418845	0.386634	0.366838	0.410293	0.507062	0.649652	0.684086	0.738878	1.0814	0.980913	0.952622	1.13386	1.16119	0.57371	0.474789	0.428932	0.474422	0.520354	0.543948	0.437138	0.421545	0.420799	0.525209	0.506566	0.477401	0.462429	0.502779	0.437567
17.0209	0.233056	0.215191	0.216866	0.218157	0.227191	0.27774	0.215092	0.214284	0.272207	0.36593	0.40871	0.587255	0.633576	0.664797	0.595945	0.713809	0.588976	0.416802	0.809561	0.823563	0.463629	0.418029	0.361004	0.391628	0.452287	0.513241	0.349568	0.285083	0.199415	0.150521	0.200808	0.225575	0.243586	0.201202	0.149214
10.5565	-0.00487688	0.000567159	0.000694903	0.00464568	-0.0167898	-0.0104064	0.019207	0.0432979	0.0772367	0.175722	0.215412	0.269851	0.308828	0.359927	0.364964	0.416382	0.386888	0.462039	0.411071	0.416314	0.183246	0.190892	0.171715	0.17535	0.216307	0.267946	0.194952	0.112687	0.0606261	0.0177703	0.00832409	0.0024461	-0.0184188	0.00455059	-0.0184862
8.03166	0.079961	0.0739969	0.0450847	0.0413955	0.0392754	0.0231918	0.50271	1.03796	1.18968	1.28319	1.35535	1.44733	1.29278	1.27791	1.3021	1.34073	1.45231	1.2921	0.902478	0.80682	1.28479	1.17261	1.13148	1.23394	1.38029	1.40686	1.04286	0.53729	0.295419	0.184314	0.113645	0.0686344	0.0576159	0.0239441	0.0178737
3.1702	0.0194483	0.018374	-0.0052563	0.00426982	-0.00886739	-0.0111718	0.545014	1.0884	1.15434	1.02311	0.812895	0.590447	0.46448	0.316631	0.258118	0.188237	0.14471	0.15233	0.209131	0.201266	0.633224	0.717739	0.873752	0.864481	0.716516	0.56642	0.338403	0.203623	0.132559	0.0844966	0.0512067	0.00765071	0.0179377	-0.00702761	-0.00389357
13.591	0.00110227	0.00582085	-0.00041259	-0.0138322	-0.0139226	0.00186324	-0.000206261	0.0249569	0.0247654	0.1002	0.112911	0.321949	0.477909	0.661478	0.78854	0.976739	1.03323	1.04883	1.19928	1.30406	0.312584	0.260111	0.257746	0.242092	0.319719	0.381389	0.311599	0.147826	0.0651101	0.0458062	0.0206378	0.0203137	0.0123789	-0.0131329	-0.0136743
2.56587	0.0236896	0.0101304	-0.00783022	0.0326193	-0.00973804	0.0125982	0.797311	1.05259	0.879173	0.690732	0.534249	0.369177	0.279352	0.192205	0.177049	0.090152	0.164059	0.112148	0.091555	0.142655	0.593731	0.636659	0.724752	0.640805	0.505679	0.395584	0.285868	0.139724	0.083214	0.0425038	0.0311221	0.00704954	0.0123481	-0.0139864	-0.0142864
17.0142	0.257378	0.236606	0.244655	0.231465	0.263054	0.242111	0.210076	0.263039	0.371876	0.359609	0.407451	0.524012	0.666165	0.733895	0.973608	1.12748	1.37221	1.20781	1.64094	1.96235	0.533785	0.483002	0.462146	0.574272	0.684051	0.74674	0.713263	0.518858	0.351218	0.243125	0.227035	0.22191	0.142918	0.134412	0.116235
2.5732	0.0451415	0.0656937	0.0102938	0.0408417	0.0771589	0.0775214	1.11883	1.40045	1.15701	0.868663	0.628948	0.470792	0.419377	0.323237	0.238863	0.238416	0.0699025	0.111609	0.114913	0.538959	0.763674	0.807893	0.886561	0.884188	0.696276	0.583661	0.408001	0.19056	0.104162	0.0705642	0.0490544	0.0253054	0.0481007	0.0121295	0.0108022
8.90705	0.0336147	0.0154979	0.0123913	0.0275092	0.0257538	0.0187347	0.039637	0.0975918	0.21306	0.346602	0.434748	0.472327	0.567843	0.534919	0.517171	0.515768	0.431339	0.467084	0.612504	0.615733	0.338792	0.30157	0.315385	0.342306	0.4085	0.432623	0.322434	0.199174	0.147981	0.0999791	0.0730611	0.0559383	0.0292394	0.0133259	0.0110397
11.5961	0.0446969	0.0213882	-0.0127819	-0.0125677	-0.0285954	-0.0102232	0.044157	0.205977	0.441316	0.736581	0.828918	0.786532	0.876073	1.00433	1.23186	2.32891	2.50702	2.30019	1.98514	1.87483	0.740947	0.685776	0.720383	0.754168	1.02555	1.18749	0.82044	0.397889	0.175222	0.075001	0.0370386	0.0107322	0.00436974	-0.0203163	-0.0329497
9.05198	0.0977265	0.0261897	0.0315133	0.00875149	-0.0031151	0.0117427	0.0210628	0.302485	0.88717	1.31655	1.4736	1.73914	1.82607	1.67971	1.94018	2.02584	2.18236	2.0256	2.01595	2.14993	1.22867	1.20229	1.02887	1.18518	1.50935	1.70689	1.61981	0.809915	0.491016	0.261882	0.18566	0.107815	0.04527	0.0127088	-0.0165844
21	0.116065	0.109339	0.123717	0.114548	0.12869	0.125415	0.154982	0.281443	0.423286	0.477161	0.542366	0.493015	0.585922	0.621901	0.837643	1.14571	1.2055	0.962469	1.0792	1.18683	0.519198	0.462749	0.464016	0.475841	0.626731	0.706072	0.647227	0.403058	0.262502	0.191912	0.168539	0.151414	0.145827	0.142801	0.126039
9.63237	0.570914	0.49525	0.410961	0.365529	0.318388	0.300753	0.375456	0.818268	1.67265	2.4213	2.98179	3.33051	3.69242	3.83546	3.5294	3.64085	3.62234	3.79322	4.40317	3.71761	2.40151	2.22648	2.1519	2.40444	2.87374	2.99207	2.32327	1.83803	1.37751	0.96881	0.72674	0.59258	0.447877	0.366383	0.249523
11.047	0.0988021	0.0599728	0.0423254	0.0282096	0.021113	0.00736269	0.0931238	0.424325	0.873941	1.57507	2.03602	2.57845	2.9223	3.24095	3.43674	3.84563	4.02788	4.08662	3.77309	4.12769	1.91892	1.68292	1.67642	1.72025	2.03742	2.21268	1.62105	1.00487	0.560605	0.31673	0.188437	0.113463	0.0683722	0.0531626	0.0257705
11.9832	0.0167082	0.0090207	0.00966833	0.0182484	0.0244935	0.0270686	0.0231425	0.0418125	0.0745887	0.109808	0.1282	0.113959	0.191327	0.18071	0.146187	0.201624	0.196523	0.227099	0.218508	0.0869045	0.167571	0.108516	0.108819	0.0953262	0.111698	0.124006	0.0562374	0.023481	-0.00290665	-0.00922965	-0.00372773	0.02211	0.0229346	0.00243852	0.00668144
2.85672	0.0714868	0.0535989	0.0419427	0.0340364	0.0215355	0.119564	1.32499	1.89106	1.73704	1.52865	1.22535	1.0545	0.885542	0.713921	0.533189	0.709866	0.603488	0.605967	0.532332	0.745401	1.27942	1.36056	1.41903	1.38377	1.21379	1.0109	0.626351	0.35112	0.218241	0.129951	0.126357	0.0753136	0.0346233	0.0681494	-0.00184511
4.4951	0.0589921	0.0245394	0.0110298	-0.0175837	-0.0235947	0.00527573	0.252237	0.699119	0.960349	1.15875	1.27988	1.12832	0.941913	0.884586	0.738108	0.887157	0.921754	0.848559	0.945759	1.0876	0.969003	0.802493	0.942434	0.987355	1.11359	1.03602	0.685423	0.356077	0.206404	0.103101	0.0709459	0.0824077	0.0360009	0.0115545	-0.0272137
3.69462	0.060335	0.0227577	0.0178778	-0.0189733	-0.0180069	-0.0128763	0.268705	0.547428	0.595377	0.545776	0.46174	0.400745	0.348916	0.300585	0.351848	0.275444	0.168425	0.204746	0.137708	0.0952122	0.427594	0.461269	0.470187	0.442896	0.406657	0.401482	0.357035	0.280058	0.193843	0.131077	0.0914693	0.0495569	0.0364705	0.00581307	-0.0115942
2.63525	0.127129	0.105321	0.14212	0.144656	0.16733	0.310737	1.16638	1.4519	1.22741	1.12663	0.896226	0.702867	0.598406	0.448592	0.448213	0.436065	0.403456	0.33891	0.170271	0.220836	1.04723	1.09231	1.08738	0.882883	0.771453	0.646557	0.461416	0.259502	0.157931	0.1277	0.105248	0.0848837	0.106053	0.142065	0.106606
3.94463	0.202254	0.143799	0.0880348	0.0610433	0.0180848	0.165596	1.81126	3.03792	3.30394	3.28419	2.89926	2.8861	2.45863	2.21127	1.96489	1.98058	1.49076	1.20071	1.16069	1.06444	2.67959	2.79722	2.73963	2.64971	2.5753	2.44338	1.6142	1.04865	0.716462	0.452977	0.317849	0.202434	0.160513	0.109205	0.0124461
2.55046	-0.0216094	-0.020898	-0.022322	-0.0123544	-0.0269953	0.0932542	0.698699	0.828309	0.725274	0.588331	0.398957	0.299924	0.205855	0.11598	0.131513	0.0981709	0.0915513	-0.00953627	-0.0110842	0.115489	0.499171	0.429433	0.545228	0.552596	0.425709	0.304472	0.175756	0.103775	0.0612673	0.00778326	-0.0012305	-0.00957134	-0.0267298	-0.0369851	-0.0267389
2.172	-0.023127	-0.000374644	0.00161955	-0.00259105	-0.00606953	0.0787837	0.898836	0.962731	0.739294	0.555965	0.377851	0.289965	0.161586	0.156414	0.077785	-0.00569137	-0.0102898	0.0490556	-0.0170119	0.0268763	0.476824	0.495343	0.51927	0.451812	0.329326	0.237101	0.123896	0.0484998	0.0249565	-0.0269054	-0.0345553	-0.0356147	-0.00164008	0.0122413	-0.0229506
11.2557	0.0620218	0.0481376	0.0375267	0.024894	0.0146156	0.0288482	0.0204448	0.0379394	0.09239	0.0805075	0.154229	0.186619	0.29299	0.399189	0.69004	0.871737	1.04509	1.30145	0.517357	0.729832	0.208619	0.28227	0.215215	0.199094	0.246348	0.268625	0.181446	0.103721	0.0893862	0.0657377	0.0380582	0.0625554	0.0649725	0.0415787	0.0234327
9.18442	0.109184	0.163484	0.115683	0.122616	0.0962387	0.148249	0.201968	0.275695	0.374076	0.525879	0.690692	0.764943	0.929141	0.882566	0.863943	0.977035	0.953279	0.717254	1.19635	0.869023	0.674195	0.60328	0.594019	0.543566	0.653515	0.700701	0.504045	0.329884	0.208346	0.142827	0.144201	0.128383	0.115359	0.0897861	0.0928778
10.2712	0.0723694	0.0554577	0.0482772	0.0463116	0.0178268	0.0231465	-0.000236635	0.0293574	0.0478949	0.0725022	0.107249	0.138193	0.145381	0.203737	0.138407	0.18405	0.241052	0.227941	0.187063	0.420882	0.0674447	0.119589	0.133271	0.128723	0.164072	0.148702	0.174922	0.115346	0.101822	0.102624	0.101114	0.076603	0.044828	0.0528466	0.0402854
12.7999	0.0421293	0.0303516	0.00302898	0.0168696	0.00646263	-0.0429771	0.0112357	0.0507981	0.18386	0.371728	0.476818	0.746258	1.29623	1.57234	2.16971	2.72074	2.9895	3.96552	4.84751	4.61636	0.888033	0.789343	0.809654	1.02893	1.21095	1.34647	0.959112	0.600968	0.35079	0.242754	0.167104	0.106382	0.0956424	0.0709977	0.0459836
8.52146	0.165234	0.111354	0.0989806	0.0772228	0.0504863	0.103474	0.389397	0.548511	0.857465	1.08871	1.41522	1.73029	1.86367	2.14417	2.07464	2.11717	2.18713	2.27293	1.95831	1.87458	1.25299	1.29505	1.26276	1.35043	1.53284	1.72559	1.54951	1.13075	0.844688	0.625333	0.445053	0.370553	0.27291	0.236916	0.174531
9.03179	0.0758009	0.0927632	0.0812753	0.0887216	0.0521268	0.024493	0.045457	0.0506934	0.0613728	0.0882467	0.116052	0.149049	0.177058	0.188254	0.268076	0.345932	0.34799	0.309858	0.271071	-0.0671624	0.0755325	0.120863	0.127687	0.157844	0.164211	0.196947	0.127555	0.111637	0.0840127	0.0418416	0.0289964	0.0399443	0.124036	0.118929	0.136007
11.2398	0.114299	0.0705537	0.0502741	0.0247705	0.0144596	-0.00798534	0.0557794	0.280121	0.621003	0.905379	1.30626	1.67175	2.0144	2.38675	2.60461	3.02216	2.97395	3.15631	3.51053	3.59519	1.39544	1.37833	1.29493	1.4054	1.73016	1.88614	1.4033	0.955685	0.665101	0.484648	0.32493	0.24333	0.186741	0.140419	0.0921996
13.7424	0.0822457	0.0793517	0.0742889	0.0791748	0.0659336	0.0606742	0.0460961	0.0734787	0.105569	0.185425	0.256128	0.442141	0.479912	0.614468	0.679729	0.847331	1.10305	1.3063	0.993882	0.967406	0.378962	0.34689	0.340497	0.392209	0.502064	0.780895	1.02861	0.973165	0.855179	0.683141	0.657449	0.579096	0.443837	0.368098	0.29138
14.8988	0.00774421	0.00195312	0.00839854	-0.00462819	0.0124036	-0.000815083	0.151523	0.22002	0.300003	0.361838	0.437035	0.542721	0.701882	0.95551	1.15734	1.19637	1.3744	1.3914	1.72693	1.86329	0.520454	0.552471	0.568128	0.569733	0.661907	0.707411	0.52042	0.345525	0.230503	0.149382	0.102561	0.0736723	0.0369841	0.029389	0.0182419
2.09553	0.00405489	-0.00175414	-0.00937261	-0.0153418	-0.00437557	0.175795	1.14766	1.11573	0.871694	0.553488	0.342549	0.245035	0.147552	0.081298	0.0337029	0.0117766	-0.0343694	-0.0310337	-0.0471671	-0.0318753	0.484226	0.54197	0.552931	0.479445	0.38334	0.248044	0.141881	0.0691257	0.0374554	0.0102079	-0.0189729	-0.0117335	-0.0320918	-0.0373274	-0.0353348
2.49719	0.0193034	0.0324851	0.0357171	0.0245437	0.0125673	0.0431531	0.379293	0.441932	0.388898	0.262132	0.186933	0.0922578	0.0845602	0.0173292	0.0660823	0.0168761	0.0335104	0.0661461	-0.0127623	0.0594105	0.22801	0.25606	0.273	0.22325	0.148489	0.0701871	0.0791763	0.056623	0.0445287	0.0494131	0.0321778	0.0122195	0.0141068	0.0352982	0.0381304
2.36399	-0.0190599	-0.0124069	0.0034554	-0.0274034	-0.0159138	0.0563363	0.480307	0.576085	0.484139	0.370928	0.279267	0.24774	0.146575	0.158561	0.0473456	0.0390081	0.0229559	0.065702	0.036391	-0.0602413	0.306957	0.339566	0.349015	0.299292	0.249206	0.213124	0.140292	0.084164	0.0292428	-0.0047576	0.00125708	-0.00933099	0.0198715	-0.0198719	0.00657722
17.3786	0.386502	0.349784	0.350465	0.402442	0.440196	0.42065	0.385047	0.452053	0.563745	0.619985	0.720313	0.850321	0.959454	0.919699	0.992489	0.991817	0.982803	0.999027	0.825418	1.38232	0.691866	0.680975	0.635896	0.675137	0.817685	0.79129	0.581626	0.390703	0.280515	0.307787	0.309765	0.358159	0.364974	0.35109	0.337108
10.6946	0.343454	0.418353	0.42253	0.449605	0.377965	0.383891	0.328907	0.289375	0.319715	0.282248	0.306394	0.337759	0.287803	0.267677	0.207637	0.175671	0.518845	0.4548	0.333693	0.277289	0.277004	0.264062	0.238225	0.328349	0.340003	0.335386	0.414172	0.49767	0.520995	0.513175	0.420239	0.463525	0.500156	0.504905	0.510221
10.2522	0.0789817	0.049082	0.0128176	0.0360899	0.00641872	-0.0144664	0.0864638	0.3833	0.773633	1.30159	1.9973	2.47517	2.88351	3.06716	3.42784	3.8242	3.86485	4.12912	4.13502	3.90185	1.89009	1.78139	1.74984	1.85173	2.29614	2.29273	1.5241	0.942828	0.539607	0.317768	0.221453	0.131722	0.0738895	0.0655968	0.0381059
13.3038	0.0119042	-0.0131635	-0.00108217	-0.0104891	-0.0142581	-0.00626035	-0.00872952	0.0125014	0.0101988	0.0201215	0.0529939	0.0793854	0.0799407	0.049782	0.130471	0.143495	0.188542	0.16513	0.111958	0.0842891	0.0430876	0.041206	0.0665072	0.0641711	0.0649932	0.314157	0.434965	0.259276	0.161496	0.0986686	0.0531763	0.0457595	0.0233263	0.0244396	0.0348389
3.46401	0.0327951	0.031902	0.0258526	0.0439079	0.0351908	0.024383	0.335431	0.60712	0.750363	0.70371	0.681663	0.522662	0.561575	0.409263	0.42504	0.261902	0.213568	0.307794	0.283735	0.443267	0.519869	0.518166	0.617548	0.610914	0.581405	0.474049	0.296496	0.185685	0.143567	0.124548	0.0817042	0.0342021	0.0445303	0.0196989	0.0524237
13.4161	0.0246104	0.0232816	-0.0213169	-0.010143	-0.0215316	-0.0262512	-0.011361	0.0609542	0.173559	0.389204	0.558228	0.783326	0.841095	0.930062	1.00465	1.11761	1.35457	1.49074	1.60361	1.76939	0.509491	0.526842	0.518685	0.610681	0.773408	0.814474	0.554824	0.320739	0.188945	0.117983	0.0850061	0.0576958	0.0151009	0.0102219	0.00430688
20.7663	0.322362	0.32508	0.343286	0.326458	0.399303	0.360362	0.235591	0.165565	0.229218	0.376627	0.418053	0.444499	0.541862	0.602074	0.697717	0.776928	0.746976	0.850008	1.0317	1.24458	0.457003	0.389149	0.37162	0.41356	0.488111	0.50328	0.40004	0.340923	0.254631	0.225233	0.211458	0.194693	0.246257	0.261464	0.255431
2.08769	0.0898634	0.0769798	0.0772571	0.0778862	0.0861026	0.47185	1.7901	1.75039	1.49204	1.2181	0.982617	0.709216	0.590176	0.496754	0.456397	0.206324	0.211255	0.0744165	0.160361	0.189367	1.10857	1.06577	1.03516	1.01962	0.794221	0.659422	0.435726	0.250724	0.152689	0.090283	0.0781308	0.0664366	0.0877883	0.0792366	0.0763177
12.8829	0.0115602	-0.0128725	-0.0164469	-0.019221	-0.0475796	-0.0159132	0.0368597	0.193407	0.357439	0.464819	0.432988	0.646456	0.846836	0.837354	0.865121	1.01368	0.990461	1.23714	0.901261	0.465378	0.504526	0.580506	0.485602	0.557863	0.637601	0.617253	0.30887	0.193915	0.105762	0.060296	0.0261343	0.0274299	0.0237287	0.0127442	-0.0109863
11.8682	-0.0121776	-0.0115255	0.00623117	0.0177209	0.0115027	0.00669582	-0.000298726	0.0375342	0.0716084	0.0717758	0.139296	0.228662	0.268731	0.331019	0.476784	0.416916	0.41234	0.819852	0.521227	0.639527	0.208137	0.175239	0.161096	0.180924	0.268241	0.237423	0.152594	0.0994493	0.0637808	0.0543412	0.0190005	0.038519	0.0149704	0.0194765	0.00907135
6.88641	0.0707014	0.0691854	0.0595654	0.0308663	0.0229989	0.0472349	0.120911	0.347286	0.64541	0.931434	1.1581	1.16143	1.26878	1.23242	1.09483	0.941001	0.856298	0.855966	0.919532	1.24562	0.88711	0.867686	0.897959	0.952358	1.02797	1.14673	0.786962	0.499296	0.312701	0.205079	0.123436	0.0957485	0.0836322	0.0767057	0.0673632
6.43954	0.0266978	-0.000942049	-0.0182685	-0.00102758	-0.00203288	0.0124556	0.0372389	0.130516	0.207361	0.284574	0.338742	0.396904	0.402413	0.385297	0.455409	0.526911	0.409828	0.51892	0.454187	0.533417	0.29802	0.273683	0.315901	0.320221	0.371164	0.319013	0.243479	0.177456	0.102208	0.0605169	0.0492603	0.0593437	-0.000160614	-0.00361003	-0.00542948
2.28764	0.00661635	-0.00024901	-0.0387507	-0.032301	0.00535293	0.178465	1.28797	1.26645	1.01296	0.745193	0.530122	0.399156	0.331576	0.176609	0.160012	0.202685	0.0596719	0.0517839	-0.034612	0.157314	0.695587	0.645265	0.67797	0.682583	0.522304	0.331363	0.163999	0.0901126	0.0414113	0.0590881	0.0221318	-0.0104872	-0.0549185	0.00606975	-0.030297
2.34689	0.436123	0.488381	0.571776	0.616029	0.665803	0.999408	2.22389	2.45251	2.2915	2.11153	1.99327	1.99515	1.76027	1.6071	1.37756	1.25735	1.13859	1.04112	1.21753	1.28854	2.01224	1.90373	1.97682	1.94358	1.82117	1.51072	1.12953	0.8521	0.718601	0.643508	0.563232	0.518996	0.484114	0.48874	0.493449
3.34958	-0.0150912	0.00290333	-0.00361082	-0.0131671	-0.0181328	0.0298228	0.380742	0.549351	0.542376	0.505075	0.457653	0.452128	0.41828	0.456679	0.474046	0.405023	0.346743	0.458159	0.789335	0.854495	0.41445	0.449779	0.550801	0.505751	0.436658	0.307441	0.164147	0.110033	0.0574113	0.0218966	0.0108028	0.0170721	0.0045599	-0.00700561	-0.00200285
4.23723	0.426141	0.416489	0.494461	0.62472	0.694791	0.831175	1.19374	1.43026	1.6029	1.6843	1.6036	1.74264	1.42469	1.40857	1.00797	1.15013	0.798067	0.843564	0.825472	0.701034	1.58332	1.54902	1.48723	1.56029	1.51032	1.36682	1.01991	0.737215	0.558662	0.489975	0.427704	0.392697	0.409145	0.442195	0.467324
3.31409	0.127608	0.12256	0.117815	0.125579	0.122466	0.355495	0.84108	1.13552	1.2316	1.17852	1.06497	1.07408	0.928265	0.690041	0.594833	0.567536	0.534872	0.395156	0.243665	0.215842	0.914189	0.972709	1.02346	1.05773	1.01091	0.784324	0.563537	0.406002	0.298718	0.203536	0.164896	0.122736	0.0993402	0.07948	0.0665692
17.4405	0.134033	0.113197	0.092539	0.083471	0.0561518	0.0723474	0.104798	0.0950511	0.144063	0.218698	0.232398	0.30173	0.34528	0.413495	0.566884	0.611025	0.835096	0.917471	0.992143	1.46944	0.276916	0.281443	0.344441	0.374413	0.402992	0.368995	0.377769	0.319849	0.346891	0.320497	0.294333	0.223701	0.16425	0.157286	0.159507
1.75969	-0.0106367	0.0312828	0.0200831	-0.00806246	-0.0198336	0.333486	0.706767	0.68258	0.455467	0.32254	0.218156	0.123212	0.0332257	0.0822199	0.065646	-0.0227007	-0.0019806	-0.00275801	-0.0920809	-0.0952957	0.272617	0.280194	0.349587	0.229539	0.197439	0.0997646	0.0878575	0.0470244	0.0583188	0.0468005	0.00884005	0.0283933	-0.00429274	-0.0130387	0.00584541
6.63775	-0.0117335	0.024903	0.0141268	0.0433189	0.0251029	0.0997608	0.37504	0.668323	0.891866	1.06033	1.23852	1.28671	1.23381	1.41142	1.51856	1.59838	1.31437	1.38173	1.78257	1.14734	1.05402	1.06493	1.07421	1.0857	1.12742	0.771923	0.455385	0.258848	0.131934	0.069345	0.0426431	0.00714121	0.0320461	0.01875	-0.00902475
11.9725	0.0132493	0.0296193	0.0273124	0.0129657	0.00747697	0.0203285	0.0346555	0.0430544	0.105776	0.16608	0.18764	0.249947	0.319284	0.312326	0.349469	0.492462	0.442123	0.446429	0.485225	0.552578	0.198261	0.235155	0.203649	0.187936	0.224559	0.187294	0.123572	0.0711914	0.0892164	0.0687024	0.0562271	0.0386856	0.00302868	0.0317063	0.00441341
12.8989	0.655633	0.637372	0.563384	0.592062	0.582701	0.669157	0.749588	0.701707	0.764856	0.973693	1.03638	1.41508	1.51118	1.48644	1.16069	1.06262	0.901001	1.6312	1.78031	2.01072	1.04642	0.926663	0.915762	1.06164	1.23116	1.21022	1.35959	1.34456	1.00847	0.749286	0.70772	0.623547	0.585146	0.575858	0.763518
16.2906	0.0220028	0.0224454	0.00615982	0.0172404	-0.0131941	-0.0144569	0.00326916	-0.0156138	0.0170013	0.113502	0.214548	0.365319	0.507592	0.822708	1.2061	1.486	2.08603	1.4061	1.6006	1.80085	0.366887	0.320918	0.362387	0.322768	0.470053	0.578355	0.446534	0.21453	0.125149	0.0551657	0.0150034	0.0202453	0.0488811	0.0190952	0.0141553
6.19189	0.0870543	0.0346605	0.0643536	0.0419787	0.0539551	0.0613813	0.138388	0.669328	1.0647	1.32641	1.41422	1.38193	1.32446	1.34746	1.33439	1.4905	1.61575	0.911493	0.993087	0.999318	1.07195	1.21857	1.13353	1.20024	1.35045	1.32415	1.05334	0.730633	0.440147	0.299167	0.206819	0.134277	0.0961057	0.0817159	0.054026
10.9878	0.191686	0.120992	0.0828104	0.0572532	0.0438197	0.0189536	0.536932	1.23668	1.5797	1.87447	2.23173	2.61219	3.04495	3.56469	3.68753	4.41754	5.80736	5.18166	4.26634	5.96137	2.26207	2.24395	2.19636	2.29882	2.69527	3.05504	2.52507	1.79677	1.16319	0.817732	0.55929	0.381697	0.292671	0.206569	0.142539
2.52089	0.154768	0.149394	0.160578	0.198824	0.242778	0.319355	2.52181	3.52144	2.88289	2.36697	1.83518	1.283	0.989085	0.746941	0.606274	0.407447	0.608152	0.438092	0.110127	0.0955986	2.33969	2.27	2.10056	2.0824	1.55275	1.16313	0.703827	0.423405	0.287616	0.172496	0.147199	0.123538	0.149391	0.1536	0.10591
4.52018	0.198589	0.245395	0.181166	0.154757	0.136132	0.144693	0.328707	1.05363	1.36516	1.50593	1.64252	1.66339	1.57256	1.66765	1.41232	1.72846	1.69491	2.23401	1.20841	0.66504	1.33266	1.34438	1.49294	1.33504	1.3584	1.26425	0.890962	0.552156	0.334165	0.285824	0.272434	0.212605	0.208204	0.182652	0.143212
20.3936	0.151441	0.12577	0.127454	0.111108	0.128898	0.169363	0.222093	0.375358	0.52946	0.590031	0.775671	0.976657	1.26132	1.48278	1.41719	2.14267	2.52891	3.33784	4.58357	5.00871	0.909632	1.06756	0.973885	0.961703	1.09429	1.29486	1.10999	0.747305	0.506369	0.340231	0.269409	0.234249	0.143691	0.116726	0.139678
2.61084	-0.0605893	-0.0224691	-0.0517859	-0.0398065	-0.0403163	-0.0361372	0.799288	1.20387	0.913723	0.620622	0.479933	0.239852	0.18196	0.106221	0.114459	0.0795526	0.0833701	0.086737	0.123441	0.0533902	0.622266	0.636617	0.632158	0.614559	0.392782	0.268518	0.140377	0.0340876	0.0103784	-0.0221934	-0.0543566	-0.0549224	-0.0539866	-0.0377581	-0.0360699
15.2888	0.0844556	0.0670111	0.0696411	0.0830396	0.116708	0.0433914	0.0587505	0.100729	0.169864	0.322855	0.39161	0.59859	0.670172	1.27603	1.14111	1.27248	2.02829	1.16516	1.40274	1.99681	0.366211	0.485346	0.48606	0.555566	0.743951	0.860042	0.527122	0.28232	0.11926	0.142241	0.104492	0.0952777	0.164539	0.108519	0.0843081
11.8918	0.12813	0.0848124	0.0530445	0.0250636	0.0326758	-0.0132397	0.111767	0.392175	0.743277	1.01686	1.28126	1.64857	2.30806	2.86973	2.94647	3.68172	4.32027	5.39334	5.3083	5.83732	1.26431	1.35183	1.3371	1.43611	1.92175	2.13996	1.59909	1.09862	0.756389	0.521405	0.384376	0.28795	0.193168	0.158305	0.107877
2.63673	-0.0184027	-0.0183732	-0.0214449	-0.0628386	-0.0384542	0.0243478	1.01352	1.4828	1.28581	1.07879	0.906476	0.725506	0.515076	0.481685	0.265928	0.153806	0.103774	0.0526093	0.244164	-0.0232065	0.973917	0.946832	0.915554	0.907161	0.780826	0.602633	0.362743	0.205323	0.115134	0.0534398	0.0162684	0.00760634	-0.0150587	-0.00745485	-0.0331768
7.87539	0.113993	0.0661071	0.0495025	0.0298457	0.0773487	0.0703942	0.336998	0.929023	1.61651	2.01659	2.39137	2.65004	2.56312	2.50894	3.03448	2.80761	2.93433	1.95602	3.19421	4.6305	1.87888	1.96298	2.15479	2.09377	2.31009	2.66324	2.02717	1.23631	0.678776	0.396533	0.211711	0.182587	0.11659	0.0684325	0.0594772
5.9108	0.0487312	0.0311019	0.0390187	0.0233865	-0.00430216	0.0125872	0.130762	0.49839	0.871351	1.04773	1.20022	1.09143	0.979982	0.926037	0.966017	0.842759	0.76049	0.893599	0.943988	1.894	0.898154	0.960081	0.89338	0.936121	1.00553	1.12886	1.00337	0.596861	0.400786	0.269527	0.165593	0.130256	0.0603496	0.0669816	0.051745
2.38877	0.126415	0.135712	0.14299	0.141836	0.121314	0.222025	1.65522	2.05579	1.78002	1.32725	1.00692	0.6556	0.453452	0.365319	0.154719	0.0691059	0.135265	0.0241501	0.0221016	-0.0812081	1.33473	1.21806	1.21697	1.15886	0.908014	0.616509	0.500185	0.286179	0.177506	0.145813	0.0743764	0.103731	0.0586971	0.0721399	0.0894744
11.5613	0.00482324	0.0446401	0.0188788	-0.00604295	-0.000658271	-0.00093694	0.0138171	0.116122	0.176811	0.263525	0.344465	0.438865	0.402787	0.395745	0.412931	0.549674	0.490268	0.522358	0.887165	0.635011	0.277187	0.278231	0.302154	0.281352	0.314242	0.376858	0.255497	0.116323	0.075289	0.000131758	0.0352984	0.0397204	0.0027268	0.00411216	0.0142238
11.774	-0.00453589	-0.00699013	-0.0152884	0.00334394	0.007223	-0.00942097	0.032482	0.102365	0.132085	0.158982	0.301638	0.462146	0.642735	0.456596	0.581669	0.593926	0.657737	0.630579	0.375498	0.234321	0.298895	0.232949	0.255279	0.299508	0.340545	0.314102	0.152892	0.0647019	0.0623424	0.0184347	0.00619506	-0.000896322	-0.00612341	-0.000390519	-0.010798
8.25415	0.102033	0.0545705	0.0708128	0.0072499	0.00820364	0.0353474	0.561085	1.41745	1.95106	2.18636	2.5166	3.05816	3.26066	3.12236	3.23503	3.41433	3.57646	3.58691	4.35034	4.61147	2.35411	2.25223	2.21373	2.37673	2.65167	2.47928	1.76026	1.15789	0.692959	0.447687	0.274038	0.17412	0.152072	0.0860214	0.106637
2.49785	0.040859	0.0147946	0.0347393	0.0279739	0.0723883	0.259007	2.44114	3.03744	2.47808	2.03189	1.58805	1.0177	0.803548	0.536936	0.507168	0.449952	0.279073	0.323642	0.101677	0.2854	1.71955	1.82384	1.89747	1.8487	1.53031	1.19475	0.704089	0.415907	0.238886	0.202354	0.12718	0.0863226	0.0733587	0.0806848	0.039933
11.4478	0.164141	0.120496	0.127703	0.11401	0.144255	0.160413	0.159244	0.30555	0.360444	0.542782	0.636665	0.899466	1.06308	1.16481	1.64175	2.04834	1.94458	1.67707	2.4933	2.9538	0.704108	0.655317	0.715843	0.667783	0.880737	1.13416	0.971535	0.647038	0.437591	0.270775	0.212487	0.152264	0.1367	0.117507	0.117722
10.9806	-0.0696931	-0.0923342	-0.0896857	-0.0829748	-0.0908886	-0.114145	-0.0568052	0.129038	0.328778	0.516646	0.832796	0.979332	1.28945	1.39369	1.57663	1.93678	2.4851	2.39906	2.06043	1.99409	0.659749	0.690273	0.718299	0.800619	0.989071	0.94015	0.452875	0.169435	0.0744654	0.00899727	-0.0420339	-0.0600741	-0.0698534	-0.0713736	-0.0732062
2.74173	0.0367485	0.0169232	0.010717	0.00959201	0.0165698	0.00534037	1.27008	1.82054	1.70004	1.4898	1.26649	1.00681	0.791715	0.558323	0.457752	0.371868	0.130888	0.0627958	0.117108	0.0699073	1.32873	1.36743	1.37999	1.2792	1.14104	0.945189	0.645757	0.344013	0.204868	0.129394	0.0906204	0.0815327	0.0510882	0.0354548	0.0509665
12.5102	0.13706	0.100824	0.140912	0.150409	0.109813	0.146964	0.174246	0.323242	0.380555	0.51737	0.575528	0.736083	0.800078	0.889801	1.01368	1.2932	2.09792	2.12502	2.36944	2.92582	0.716065	0.637761	0.597282	0.650389	0.641223	0.792839	0.845843	0.609629	0.35889	0.236668	0.190669	0.128291	0.0782055	0.141221	0.078984
11.3037	0.32797	0.220363	0.125387	0.0839761	0.0757675	0.022899	0.587312	1.30539	1.89305	2.25727	2.73442	2.94392	3.74865	4.44165	4.66779	5.21383	5.39011	6.11118	6.2606	6.76961	2.52174	2.42687	2.55211	2.77005	3.17668	3.62484	3.36301	2.37068	1.5828	1.06208	0.723666	0.490396	0.304028	0.221074	0.195113
4.15991	0.0157779	-0.00649112	0.0179611	-0.0236369	0.0104422	-0.00678195	0.184795	0.32967	0.311904	0.374323	0.366778	0.343672	0.391273	0.295289	0.342271	0.352716	0.242464	0.33908	0.313903	0.358284	0.282736	0.315615	0.321213	0.353654	0.356634	0.325591	0.263133	0.187005	0.115041	0.0914019	0.047577	0.0174624	0.00508777	-0.0133061	-0.0329861
11.6276	0.0373461	0.00839582	-0.00544274	-0.0202751	-0.0427839	-0.0470332	-0.0162724	0.141536	0.291543	0.397859	0.51619	0.579679	0.746608	0.811362	0.85643	0.914772	0.906049	1.01188	0.948745	1.03085	0.396715	0.4286	0.390077	0.451397	0.580142	0.662091	0.480634	0.324698	0.20504	0.131283	0.0768093	0.0609289	0.0509832	0.0256108	-0.0025464
5.44984	0.270729	0.217285	0.20287	0.156424	0.117551	0.0968641	0.558342	1.12613	1.27787	1.0699	1.03062	1.2914	1.40707	1.44012	1.3797	1.44584	1.34182	1.20414	0.907682	0.940143	1.10901	1.15949	1.07359	1.17637	1.14048	1.14108	1.0243	0.692001	0.519932	0.446278	0.359886	0.314994	0.259387	0.253903	0.210438
2.70559	0.145039	0.0976038	0.0925863	0.107805	0.125652	0.135789	2.73028	4.66501	3.88214	2.98805	2.12201	1.44282	0.950155	0.690305	0.474676	0.316574	0.240756	0.135081	0.0540404	0.0306098	2.60282	2.79711	2.90878	2.72846	2.10029	1.50768	1.29471	0.888349	0.564762	0.372332	0.257964	0.175526	0.147403	0.119069	0.108357
13.5231	0.109871	0.0661721	0.0576475	0.0170094	0.038525	0.0294274	0.0482831	0.0592609	0.151326	0.201282	0.397341	0.458453	0.827599	1.35938	1.80893	1.96416	1.83691	2.12264	2.2171	2.86971	0.447363	0.520949	0.501526	0.575087	0.786883	0.940646	0.756967	0.447841	0.262361	0.171924	0.119089	0.100104	0.0863481	0.0650079	0.0534667
2.28123	0.0214538	0.0266949	0.0214443	0.0684046	0.069807	0.0677659	0.658376	0.895782	0.687841	0.462731	0.302068	0.196197	0.122707	0.0923235	0.0827923	0.0117152	0.0955137	0.040938	-0.023594	0.0369155	0.439357	0.511784	0.512155	0.433973	0.299261	0.205168	0.139652	0.0656434	0.0374789	0.0419607	0.0262965	0.0346642	-0.00184967	0.0192285	0.028459
13.1531	0.0389103	0.0461613	0.0586347	0.0670147	0.0515448	0.0638579	0.0598571	0.077975	0.108485	0.150433	0.179704	0.146817	0.233566	0.307325	0.428493	0.337162	0.498979	0.406953	0.304411	0.303663	0.158764	0.164934	0.148977	0.174473	0.212206	0.229936	0.134592	0.156311	0.0962138	0.0493177	0.0531365	0.0373024	0.0261896	0.0279632	0.0372937
2.56015	-0.00502851	0.0146878	0.0100401	-0.00437189	0.0214303	0.0227416	0.720107	1.36689	0.983651	0.674924	0.388151	0.2282	0.0891109	0.0919693	0.0651727	0.0281574	0.0570784	-0.1346	-0.0407025	-0.0776226	0.606366	0.685614	0.743992	0.660699	0.434902	0.244957	0.223273	0.1034	0.0693273	0.0657781	0.0241625	0.0085756	0.0128096	0.0225709	0.0078784
2.76034	0.274118	0.246256	0.316864	0.303295	0.275916	0.30451	0.60488	0.740125	0.771524	0.620119	0.589658	0.428932	0.379736	0.238376	0.33307	0.385021	0.101554	0.0205873	0.0331469	0.0719102	0.570746	0.54618	0.560747	0.585122	0.527247	0.472447	0.327219	0.249974	0.192186	0.149348	0.11215	0.127543	0.140204	0.159157	0.199925
2.24386	0.042966	0.0426502	0.014699	0.0326668	0.038602	0.0682365	1.27537	1.47207	1.09994	0.763322	0.501154	0.347043	0.250558	0.181104	0.0991797	0.151636	0.153701	0.180132	0.0879858	-0.0163636	0.739373	0.828595	0.781551	0.703385	0.515195	0.375962	0.261606	0.111215	0.0659461	0.0467828	0.055281	0.0375266	0.0293647	0.029453	0.0602228
3.2938	0.216834	0.201436	0.204275	0.232503	0.221659	0.24233	0.912901	1.57372	1.77653	1.74773	1.53036	1.24294	1.27152	0.856872	0.808268	0.819254	1.04234	0.935442	0.625036	0.586457	1.18049	1.48902	1.46886	1.51472	1.48305	1.2216	0.781298	0.470679	0.346246	0.27941	0.267941	0.206705	0.183977	0.19938	0.186482
11.6432	0.119342	0.115724	0.0988011	0.0715766	0.0690581	0.0514163	0.0244173	0.0393947	0.0604695	0.115889	0.210532	0.157264	0.199403	0.270163	0.403763	0.38283	0.281141	0.289977	0.250101	0.385071	0.180575	0.134967	0.141086	0.138101	0.171486	0.233168	0.131199	0.0727186	0.0615634	0.0671744	0.0509315	0.052913	0.0533772	0.052864	0.0842535
2.69774	0.0107221	0.00319667	-0.00890285	-0.0162611	-0.0179082	-0.0182909	0.776835	1.18065	1.01357	0.78949	0.583192	0.437858	0.359251	0.264331	0.144135	0.106182	-0.014331	0.0324722	-0.0417371	-0.0386046	0.719288	0.781911	0.782677	0.738159	0.6013	0.406666	0.219606	0.129498	0.0863393	0.0753324	0.0369613	0.0161229	0.0140079	0.00449491	0.00393885
8.33926	0.135746	0.10571	0.0732567	0.0499385	0.0498047	0.0485001	0.445847	1.0863	1.60314	1.96225	2.20958	2.40429	2.46855	2.44993	2.78808	2.60681	2.70229	3.01623	3.15645	2.8852	1.90125	1.7662	1.82041	1.95953	2.20593	2.29978	1.58931	0.852383	0.475635	0.286728	0.202733	0.11145	0.0842763	0.0790757	0.0327837
2.45625	0.00908434	0.00505825	0.0147876	0.0429667	0.037593	0.0696433	0.86436	1.22705	1.00367	0.716823	0.535879	0.311742	0.249996	0.156012	0.0684027	0.0592857	0.0181859	0.0637749	-0.0101873	0.0382292	0.664583	0.702599	0.70925	0.663966	0.527405	0.349265	0.17344	0.0847746	0.0453062	0.0508281	0.0296831	0.0153208	0.000325461	0.016597	0.0141211
14.978	0.0135898	0.00515537	0.0103081	0.0107793	-0.00736465	0.0188605	0.0146103	0.0530623	0.0876087	0.130801	0.121281	0.219104	0.365975	0.526904	0.674646	0.741026	0.793859	0.934696	1.10724	1.1488	0.203674	0.237922	0.20788	0.259719	0.337543	0.381145	0.325565	0.191882	0.110473	0.0488294	0.0251623	0.0111299	0.0200769	0.00973494	0.0275591
5.1008	0.128598	0.127763	0.107025	0.0907259	0.0821401	0.117282	0.666789	0.869504	0.987462	1.08187	0.981757	1.00588	1.02547	1.02621	1.03073	1.10433	0.905976	1.22115	1.25473	1.11654	1.04899	0.979285	0.966065	0.911864	0.982949	1.07015	0.965375	0.638449	0.438221	0.288889	0.184909	0.150064	0.0726104	0.0858104	0.070079
10.9865	0.34188	0.258283	0.206489	0.125012	0.0905825	0.0677812	0.188465	0.846376	1.4196	1.93962	2.10296	2.54382	3.03393	3.34874	3.66035	3.9305	4.37204	4.43027	4.35055	4.19867	2.016	1.85114	1.84989	2.03653	2.4769	2.79722	2.44321	1.69683	1.22398	0.860661	0.623375	0.454454	0.33297	0.237505	0.195057
2.32667	0.0740008	0.0611256	0.0783096	0.0792434	0.113668	0.191684	1.82188	1.988	1.6836	1.34175	1.05437	0.861264	0.543952	0.288428	0.264647	0.111958	0.291896	0.257081	0.226213	0.323555	1.21395	1.26369	1.33827	1.20247	1.01613	0.807655	0.448345	0.288263	0.212337	0.124411	0.12547	0.0850177	0.0595794	0.0715634	0.0946953
4.97288	1.31339	1.21838	1.2365	1.14969	1.18561	1.30269	1.7895	2.96311	3.77655	4.23018	4.01489	3.82676	3.68335	3.43028	3.34612	2.65643	2.73321	2.36233	2.16772	2.29174	3.37412	3.36311	3.42473	3.70641	3.89409	3.75218	3.31231	2.28528	1.73687	1.51892	1.31322	1.27967	1.15076	1.08804	1.06404
10.6877	0.0410873	0.0269496	0.0224686	0.0288007	0.0359755	0.0346089	0.062	0.0875257	0.0989762	0.109555	0.207163	0.299222	0.25837	0.361704	0.254748	0.279369	0.156775	0.14185	0.0965223	0.0493836	0.14648	0.128959	0.152113	0.212229	0.246094	0.288578	0.191876	0.122532	0.0794867	0.0524835	0.0533731	0.0150868	0.028376	0.0329186	0.0322267
10.2245	0.107532	0.0890857	0.037694	0.00363852	-0.0106668	-0.0127436	0.000703073	0.191075	0.626857	1.24948	1.69955	2.21959	2.69511	2.97127	3.27194	3.09545	3.42744	3.55677	3.50537	3.36994	1.4942	1.41136	1.30313	1.42714	1.89972	2.21414	1.70061	0.978386	0.550319	0.355588	0.234741	0.140893	0.0954536	0.0621095	0.035205
10.1958	0.065456	0.033585	0.0343662	0.0410071	0.0142027	0.0109944	0.00145073	0.00860133	0.0209404	0.049354	0.0702663	0.0537754	0.139616	0.295078	0.336904	0.417084	0.209859	0.443641	0.282727	0.250248	0.097443	0.0712669	0.0894081	0.0807957	0.114881	0.165545	0.125507	0.11752	0.0980722	0.0742988	0.0741599	0.0759367	0.0458359	0.0306594	0.0263396
13.4683	0.0153268	0.0158228	-0.0152273	-0.00719295	0.00959623	-0.0145434	0.0131902	0.0298719	0.0678035	0.102498	0.177845	0.261495	0.287024	0.474744	0.374103	0.425662	0.379707	0.661474	0.76376	0.792369	0.167118	0.164942	0.16849	0.183492	0.257377	0.299783	0.23486	0.170558	0.119022	0.0695095	0.0681243	0.0328578	0.00821527	0.0226629	0.0376577
3.0015	0.025462	-0.00548378	-0.0180862	-0.0301829	-5.25071e-05	-0.021902	0.179101	0.346688	0.362939	0.341594	0.308041	0.27949	0.253493	0.201071	0.158296	0.143542	0.212487	0.138745	0.175161	0.0820654	0.319905	0.319622	0.302457	0.305244	0.282525	0.287235	0.171219	0.11206	0.073892	0.0300481	0.0207792	-0.002513	0.0043216	-0.011553	-0.0104558
11.0285	0.051083	0.0304511	0.0376267	0.0405442	0.01679	0.00584628	0.0118536	0.0764573	0.177758	0.30376	0.451822	0.586624	0.783299	0.899083	0.995325	1.02879	0.907847	1.03981	1.14955	1.15121	0.462164	0.375391	0.368032	0.42532	0.572776	0.673278	0.432442	0.226322	0.123694	0.102835	0.0785487	0.0423217	0.0407219	0.0341322	0.0705559
9.11731	0.0079396	0.00234346	0.0182401	0.00981084	0.0236042	0.0391633	0.0489764	0.170588	0.280183	0.341139	0.421336	0.406782	0.425821	0.506813	0.604064	0.513074	0.49771	0.683114	0.645819	0.580147	0.380096	0.331648	0.358308	0.344846	0.422985	0.436663	0.227657	0.0986428	0.0659828	0.0442941	0.0340219	0.0229952	0.0558849	0.0248433	0.0172281
10.672	0.0324673	0.0372445	0.0471192	0.0101387	0.0434718	0.0051374	0.0246944	0.117589	0.25241	0.349917	0.507757	0.597936	0.664569	0.720326	0.803949	0.805102	0.735702	0.666248	0.923427	0.995905	0.410423	0.361022	0.410313	0.454369	0.49123	0.583772	0.338256	0.20772	0.0907988	0.0810851	0.0402488	0.0671873	0.0362514	0.0228734	0.0232154
2.97023	0.0420345	0.0163222	0.0259584	0.0146121	-0.00792478	0.028862	0.827766	1.40567	1.37405	1.18502	0.986406	0.738805	0.486373	0.305287	0.236151	0.247721	0.229077	0.113471	0.237561	0.212963	1.07333	1.1611	1.09318	1.05009	0.911695	0.773731	0.575329	0.342189	0.219878	0.143563	0.0749476	0.0635042	0.0479778	0.0344483	0.0360755
10.2201	0.21772	0.142721	0.153613	0.140661	0.1952	0.232919	0.399564	0.838266	1.44646	1.88094	2.23731	2.38232	2.58591	2.8589	3.29851	3.30433	3.32203	4.05303	3.74345	4.46928	1.98591	1.91573	1.90602	1.99834	2.40857	2.51891	1.74673	1.2069	0.792597	0.590199	0.391413	0.306112	0.263078	0.231506	0.223365
8.81532	0.0113865	0.00786339	-0.0225782	-0.0100749	-0.0240447	-0.0353742	0.0275098	0.127976	0.298942	0.571512	0.813295	0.837067	1.06305	1.11958	1.22011	1.39126	1.24462	0.857047	0.694168	0.637967	0.615587	0.535838	0.511857	0.568478	0.654084	0.708871	0.341208	0.181976	0.0902651	0.0501434	0.0228304	0.0113164	0.00340159	0.00434201	-0.00482221
2.29839	0.400516	0.384077	0.399211	0.448887	0.526208	0.973095	3.77356	4.15389	3.72166	3.38655	2.80605	2.08752	1.65157	1.20194	0.939128	0.763473	0.656869	0.922994	0.77919	1.21515	2.82953	2.9822	3.10347	2.87288	2.47333	1.91712	1.32829	0.832836	0.553322	0.431011	0.352196	0.331302	0.291997	0.259682	0.326911
4.56197	0.190089	0.136044	0.124623	0.0800307	0.0907271	0.139097	0.858369	1.82608	2.31328	2.5668	2.62197	2.42643	2.29725	1.96738	1.9243	1.94988	1.93181	1.74479	1.9173	1.49967	2.32376	2.15841	2.11836	2.22615	2.3354	2.27132	1.6926	1.05395	0.683489	0.494308	0.33289	0.253445	0.147058	0.150794	0.115256
14.0165	0.244682	0.177579	0.0994389	0.100914	0.0457195	0.0710281	0.104485	0.255905	0.478547	0.807979	1.19333	1.67764	1.85345	2.23448	3.32455	3.77096	4.8739	5.5293	6.41307	7.26742	1.14756	1.2625	1.22635	1.40088	1.96887	2.36331	1.93906	1.28682	0.836633	0.556478	0.381437	0.229283	0.140563	0.134959	0.0856331
21	0.0372137	0.0463101	0.0210966	0.0371566	0.0160605	0.0620435	0.125753	0.144935	0.139466	0.131779	0.165228	0.137331	0.152471	0.0768373	0.124129	0.232706	0.150581	0.164999	0.165916	0.230902	0.132608	0.142496	0.161803	0.141815	0.1664	0.183478	0.20321	0.177428	0.149325	0.150929	0.143327	0.0942699	0.0491697	0.0604661	0.0740129
3.39697	0.0562169	0.0361489	0.0167035	0.0243454	0.0163461	0.0810298	0.818857	1.27686	1.33388	1.33998	1.11711	0.994012	0.983588	0.846705	0.811943	0.839142	0.973434	0.87039	1.04164	0.923956	1.17632	1.13974	1.15591	1.18256	1.15345	1.11231	0.71105	0.415776	0.243731	0.149242	0.108673	0.0602343	0.0498871	0.0368575	0.0190284
21	-0.0180486	-0.0319924	-0.0298554	-0.0303231	-0.0308536	-0.0322309	0.0764555	0.104078	0.140889	0.20511	0.203694	0.176356	0.233842	0.443162	0.449642	0.421705	0.238891	0.380088	0.396816	0.782531	0.161166	0.196169	0.210187	0.226239	0.26765	0.328309	0.180651	0.0702173	0.0287118	0.0299482	-0.0320211	-0.0266581	-0.0189941	-0.0477789	-0.0435687
9.97048	0.0319084	0.0273664	-0.0028954	-0.00436862	-0.0187303	-0.00917518	0.0977916	0.201968	0.267546	0.383166	0.419782	0.537299	0.562616	0.725731	0.849021	0.826323	0.782019	0.976418	1.048	0.979237	0.425337	0.381132	0.384394	0.408735	0.473286	0.557751	0.372028	0.261237	0.160734	0.106296	0.0577682	0.0373135	0.00499231	0.0165909	0.00576653
2.02351	0.0193278	0.00519393	0.00133652	-0.0193323	-0.00978955	0.0463355	0.691735	0.575238	0.405074	0.265568	0.177988	0.0858845	0.0841371	-0.00148453	0.00202915	-0.0246397	0.0308827	-0.103665	-0.0125838	-0.0252363	0.308459	0.341875	0.346179	0.258809	0.164217	0.0709058	0.004505	-0.0133864	-0.0109974	0.00873922	0.0111166	-0.00892896	0.00689973	-0.00233843	0.0162676
17.3246	0.141277	0.126344	0.117051	0.0975885	0.0838279	0.0920024	0.155801	0.286444	0.37436	0.391521	0.359622	0.430962	0.451278	0.363226	0.407056	0.278892	0.494996	0.98534	0.667263	0.815645	0.338936	0.394958	0.371855	0.401489	0.413704	0.387669	0.271085	0.226165	0.222242	0.188169	0.160091	0.136212	0.115125	0.0837476	0.0899466
21	0.147556	0.181104	0.141284	0.161405	0.141781	0.160357	0.144995	0.13182	0.11003	0.128145	0.152107	0.114386	0.188295	0.244278	0.225001	0.179296	0.475855	0.675668	0.850638	0.882464	0.104989	0.218128	0.187094	0.181814	0.217688	0.218189	0.258466	0.327678	0.354411	0.285055	0.294324	0.234651	0.239769	0.187389	0.207551
3.4397	0.353332	0.278921	0.215033	0.198502	0.149567	0.368837	2.15483	3.36964	3.59081	3.50142	3.05476	2.88405	2.9022	2.57484	2.02617	1.48368	1.24511	1.23855	0.944985	1.24791	2.9921	3.129	3.0656	3.05738	2.91149	2.43596	1.72931	1.27315	0.90541	0.67603	0.498544	0.408808	0.32099	0.234861	0.162209
3.74381	0.0363165	0.0138739	0.0111213	0.0183422	0.0232613	0.0378007	0.215127	0.468573	0.628039	0.773037	0.754166	0.751835	0.619999	0.675211	0.549229	0.547178	0.410366	0.272644	0.263613	0.447107	0.561497	0.589368	0.611971	0.670918	0.663245	0.546965	0.257318	0.126127	0.0902468	0.0773314	0.0423715	0.0509254	0.00839324	0.0228803	0.0125976
1.97016	0.00374092	-0.00931442	-0.0243711	-0.017129	-0.00956258	0.216697	1.52984	1.33542	0.905415	0.642154	0.487825	0.347256	0.25572	0.158891	0.142437	0.0949049	-0.0647666	-0.0946628	0.0915625	0.0492663	0.591718	0.76272	0.8082	0.696931	0.479844	0.308772	0.162173	0.0594936	0.053395	0.0352786	0.00723033	0.0151219	0.00421712	0.000440439	-0.00948537
11.6326	0.0261507	-0.000591426	-0.00824596	-0.0149981	-0.0351087	-0.0159351	0.0640118	0.357788	0.604613	0.817607	0.989711	1.07905	1.21498	1.40156	1.40896	1.36801	1.83554	1.60953	1.71008	1.96582	0.815679	0.930147	0.828627	0.878517	1.1366	0.944671	0.504702	0.210667	0.1202	0.0479907	0.0480359	0.0465582	0.0352025	0.0124241	0.00657428
1.4951	0.0471288	0.00822078	0.0189437	0.0389219	0.0259902	0.096473	0.352474	0.432104	0.400768	0.378872	0.302634	0.245477	0.286892	0.196725	0.186059	0.144172	0.0355916	0.0495105	-0.0116775	0.131815	0.340403	0.334565	0.350623	0.315594	0.294311	0.201016	0.0889498	0.059361	0.0422035	0.0220029	0.0220944	0.0231621	0.006735	0.00109258	0.0157558
7.34913	1.05391	1.08164	1.00892	1.16555	1.29092	1.34471	1.33662	1.38846	1.61608	1.86234	2.08744	2.15895	2.05267	1.88449	2.00994	1.78317	1.97731	1.92828	2.32908	1.32337	2.23786	2.04336	1.84828	1.74166	1.85919	1.8883	1.64128	1.46865	1.38275	1.21097	1.13074	1.09647	1.1868	0.99434	0.655024
21	0.122965	0.0487688	0.0700847	0.0810397	0.117372	0.14725	0.134666	0.143628	0.20037	0.26864	0.250441	0.263331	0.251739	0.340393	0.408664	0.473872	0.551641	0.572846	0.486712	0.491906	0.281552	0.215957	0.24382	0.291459	0.308185	0.322782	0.265138	0.156667	0.0784336	0.0325834	0.035501	0.0462072	0.0419658	0.0443468	0.0406907
3.18837	0.430194	0.353084	0.282333	0.242885	0.224001	0.165849	0.766838	1.76909	1.9158	1.71768	1.52418	1.26945	1.03378	1.10713	0.882343	0.654448	0.842009	0.552022	0.447288	0.275785	1.41754	1.54299	1.5631	1.45807	1.3171	1.08536	1.08073	0.795386	0.557659	0.400672	0.2985	0.27662	0.204867	0.148982	0.0596157
7.79859	1.15689	0.84946	0.62354	0.450713	0.326609	0.227625	0.228113	0.77601	1.54593	2.02403	2.39973	2.50961	2.76541	2.8536	3.12253	3.34766	3.06241	3.15034	2.8544	3.46264	2.03837	1.84763	1.937	2.04787	2.45273	2.68166	2.44993	1.82167	1.39317	1.00493	0.759813	0.571321	0.44071	0.301651	0.167762
10.017	0.795744	0.530009	0.385887	0.259144	0.175942	0.135722	0.348336	1.10212	1.61181	1.84332	1.89193	2.04871	2.24977	2.51433	2.40033	2.419	2.64396	2.73286	3.19811	2.88237	1.72992	1.66179	1.70684	1.84146	2.09069	2.19874	1.76642	1.18009	0.825596	0.588603	0.442158	0.285476	0.181879	0.058106	-0.0196171
7.96063	0.197982	0.113051	0.0457251	-0.00897512	-0.0179256	-0.0413549	-0.024256	0.0964607	0.309501	0.460436	0.531404	0.56797	0.587473	0.564359	0.500646	0.564982	0.591011	0.537256	0.602679	0.371807	0.373762	0.361906	0.362787	0.402797	0.444417	0.495163	0.511949	0.366171	0.2276	0.126045	0.039827	0.0107035	-0.0272533	-0.030705	-0.0336693
9.14322	0.500999	0.394344	0.337638	0.261193	0.222227	0.201983	0.175501	0.180357	0.35882	0.434424	0.606684	0.822577	1.03359	1.22258	1.18004	1.25677	1.46443	1.57766	1.30299	0.947016	0.563519	0.677067	0.645132	0.67654	0.814083	1.00971	0.913374	0.646445	0.506015	0.33103	0.239591	0.169872	0.125865	0.0389454	0.0468719
3.3514	0.242803	0.126247	0.0894807	0.0386325	0.0191618	0.0238833	0.50826	1.37444	1.5075	1.52066	1.17161	1.0103	0.825793	0.709661	0.658204	0.481488	0.400785	0.164508	0.132771	-0.0326668	1.24068	1.17639	1.29371	1.14101	0.996771	0.949235	0.725893	0.39913	0.270691	0.154433	0.105948	0.0699419	0.0897576	0.1251	0.165604
9.96285	0.157731	0.0979626	0.0640056	0.0456581	0.027398	0.025471	-0.0155153	0.0759508	0.255932	0.398889	0.555339	0.636025	0.690083	0.729383	0.736244	0.866622	0.890069	1.00259	0.958939	0.703042	0.387504	0.390791	0.376114	0.457597	0.623938	0.707449	0.434061	0.322757	0.182024	0.108027	0.0820805	0.0519363	0.0236339	-0.010896	-0.065812
2.35727	0.045667	0.0139882	0.0116759	0.0261106	0.0367515	0.0901868	1.17659	1.66159	1.17625	0.715479	0.434649	0.250617	0.185781	0.160532	0.0727534	0.0413374	0.0383581	-0.0264789	-0.00321871	0.0612489	0.815352	0.83037	0.811087	0.751658	0.482306	0.300471	0.188611	0.117113	0.0469905	0.0462944	0.0262209	0.0305479	0.0377269	0.0116815	0.0133884
11.1488	0.379902	0.228135	0.216477	0.164795	0.159101	0.171274	0.179815	0.164122	0.209283	0.249857	0.420067	0.653829	0.734894	0.787332	0.833886	0.986443	0.82632	0.712338	0.469175	0.349501	0.441014	0.399987	0.388796	0.454734	0.523208	0.623253	0.604401	0.572825	0.433263	0.298931	0.177248	0.185194	0.140848	0.0897737	0.16151
3.17926	0.318783	0.356842	0.419513	0.410713	0.347431	0.337166	0.548909	0.798507	0.755544	0.603209	0.484073	0.479234	0.486423	0.439183	0.32111	0.152959	0.177407	0.212336	0.200454	0.030596	0.672295	0.646642	0.616365	0.614892	0.53175	0.459014	0.28889	0.24839	0.196358	0.181762	0.210766	0.224016	0.303345	0.230533	0.277538
10.4161	0.22587	0.178758	0.11073	0.0763597	0.048168	0.0498088	-0.000278959	0.0378086	0.159507	0.252176	0.467281	0.63961	0.790659	1.22098	1.42024	1.79682	1.93061	2.02212	1.67855	1.56781	0.517221	0.475511	0.475748	0.566101	0.724992	0.796758	0.514914	0.302106	0.156252	0.0844078	0.0543117	0.011824	0.0214564	0.00439287	-0.0423167
5.44159	0.337115	0.237813	0.211084	0.25376	0.252134	0.286581	0.510597	0.785358	0.928212	0.960195	1.01544	0.93766	0.863162	0.707806	0.586786	0.747112	0.486687	0.894834	0.790511	0.768295	0.871291	0.888646	0.892272	0.877004	0.898286	0.91311	0.753623	0.539134	0.367869	0.335578	0.294525	0.250556	0.263492	0.121666	0.0676137
2.29566	0.130445	0.0925468	0.0880218	0.0926372	0.111683	0.348291	1.90566	2.30383	1.79035	1.33312	0.941606	0.625075	0.448355	0.362126	0.224042	0.120464	0.158308	0.0647069	0.0446586	0.0408896	1.32372	1.33351	1.29225	1.17641	0.854895	0.66158	0.493408	0.287281	0.157952	0.114764	0.11645	0.0895418	0.0616521	0.0348879	0.0263695
7.62954	0.143696	0.100046	0.0667861	0.00205835	0.00952972	0.00214075	0.0268631	0.181103	0.414809	0.61171	0.698695	0.638142	0.75815	0.923285	0.900083	0.892306	1.2283	0.957168	1.39362	1.03088	0.525123	0.500159	0.59651	0.599516	0.747756	0.741302	0.417917	0.269841	0.132667	0.0976883	0.0443123	0.00275436	-0.0308303	-0.0482448	-0.0707541
7.25892	0.176399	0.140371	0.133791	0.0856935	0.0654045	0.0734189	0.0830795	0.204518	0.329883	0.392315	0.442203	0.456865	0.474892	0.492891	0.538637	0.524769	0.687686	0.509451	0.487987	0.425557	0.528973	0.380624	0.354409	0.389912	0.498973	0.458902	0.241385	0.181084	0.132149	0.132509	0.125406	0.0609145	0.0586502	0.0231402	-0.00951533
9.57591	0.060691	0.0189636	0.000577208	-0.00584745	-0.0106762	-0.0065502	-0.0255865	-0.00106191	0.0334483	0.11174	0.217617	0.347955	0.445994	0.543025	0.537221	0.559914	0.422754	0.354377	0.440073	0.55996	0.241849	0.214499	0.201809	0.167181	0.245557	0.282206	0.21722	0.158288	0.0886001	0.0368585	0.00883613	0.00357543	-0.00609548	0.00198094	-0.00150682
9.64244	0.302375	0.292966	0.28733	0.27609	0.246384	0.246606	0.232048	0.292814	0.404507	0.45928	0.498782	0.556243	0.622495	0.672316	0.636347	0.675722	0.678639	0.727499	0.681268	0.593326	0.404632	0.439923	0.487863	0.520052	0.568591	0.630393	0.619012	0.505904	0.436994	0.333271	0.302979	0.22488	0.0931813	0.024893	-0.00240851
10.3483	0.477452	0.516947	0.549682	0.56916	0.549081	0.536662	0.535972	0.580223	0.584624	0.622051	0.720714	0.80808	0.775938	0.733069	0.620068	0.733518	0.704308	0.908682	0.975217	0.64509	0.581716	0.496478	0.492831	0.612761	0.634407	0.681721	0.679665	0.637595	0.54488	0.51674	0.502538	0.374393	0.258279	0.137215	0.131594
6.45724	0.619744	0.613782	0.726548	0.703412	0.709881	0.680594	0.766431	1.01501	1.15813	1.26712	1.33782	1.53663	1.68147	1.74144	1.49224	1.37797	1.21063	1.0614	0.960869	0.653894	1.20098	1.11622	1.17583	1.26891	1.3697	1.38831	1.1915	0.959943	0.808385	0.729392	0.686679	0.623605	0.524271	0.34237	0.221393
21	0.262167	0.225114	0.158456	0.131646	0.0937719	0.0363774	0.0275449	0.0570457	0.0743924	0.0906654	0.0982702	0.14862	0.197067	0.350691	0.37484	0.480667	0.607373	0.767914	0.852633	1.27946	0.183725	0.165098	0.158591	0.182798	0.245203	0.267145	0.211368	0.1365	0.196614	0.178747	0.188009	0.218616	0.249302	0.265043	0.264379
6.11667	0.160837	0.123214	0.122465	0.112421	0.142749	0.170114	0.213479	0.328159	0.402936	0.445166	0.550871	0.525359	0.599704	0.569297	0.529009	0.409737	0.291171	0.280675	0.193715	0.213119	0.483841	0.469679	0.468181	0.420245	0.412697	0.423142	0.348685	0.224632	0.137931	0.107771	0.113804	0.0779892	0.0473008	0.041021	0.0609544
7.55857	0.880833	0.901485	0.871716	0.61164	0.444548	0.30444	0.255908	0.534023	1.25376	2.01071	2.68016	3.05112	3.15488	3.05087	2.91546	2.87336	2.90461	2.70808	2.34614	1.62522	1.81112	1.9131	1.83904	2.01867	2.35451	2.66043	2.48422	1.82522	1.24686	0.881268	0.626583	0.42672	0.275005	0.201817	0.118783
12.3061	0.325272	0.214741	0.146577	0.140579	0.124642	0.0814936	0.0979893	0.14923	0.235409	0.286648	0.350995	0.459298	0.539138	0.569661	0.72907	0.770803	0.666433	0.772066	0.770191	1.02695	0.370995	0.383704	0.352267	0.397452	0.445354	0.534209	0.538392	0.406355	0.310648	0.232085	0.246572	0.217368	0.112934	0.0259019	0.0280782
4.18204	0.523079	0.530029	0.484635	0.370222	0.292499	0.25279	0.464395	1.2767	1.66957	1.70729	1.71751	1.6718	1.50222	1.32019	1.33924	1.1204	1.23656	1.16232	0.995372	1.19364	1.5255	1.56877	1.52315	1.54829	1.55541	1.55574	1.4181	1.01222	0.695446	0.51899	0.401114	0.256753	0.182669	0.12234	0.0687967
9.62422	0.505677	0.513227	0.486241	0.510703	0.436364	0.371738	0.354691	0.452338	0.568513	0.575968	0.585184	0.633183	0.625964	0.707991	0.716654	0.7524	0.643306	0.709314	0.647783	0.820612	0.555972	0.569651	0.619979	0.603063	0.64968	0.677314	0.700473	0.707255	0.694787	0.587675	0.534144	0.440302	0.337716	0.260005	0.242956
7.67464	0.141698	0.202525	0.207955	0.165989	0.135246	0.152678	0.206037	0.416328	0.634975	0.727291	0.771658	0.855461	0.900955	0.879632	1.00866	0.955241	0.840243	0.719813	0.568752	0.325534	0.660384	0.719137	0.648362	0.694615	0.794926	0.822095	0.590592	0.370439	0.232532	0.162681	0.0997583	0.0615422	0.038909	0.00533929	0.0028187
8.06174	0.425848	0.375597	0.349209	0.298386	0.314939	0.324579	0.37177	0.63359	0.925302	1.11531	1.28719	1.34865	1.33736	1.37043	1.42279	1.36232	1.33821	1.41452	1.66618	1.67522	0.990762	1.06024	1.06205	1.09929	1.22611	1.32619	1.11389	0.779679	0.570054	0.438423	0.352538	0.236713	0.174406	0.10653	-0.00742839
5.92925	0.497729	0.487191	0.414453	0.302574	0.262005	0.367144	0.574744	0.861013	1.21244	1.35136	1.44115	1.38703	1.26078	1.28376	1.19115	1.00655	1.02211	0.947234	1.07931	1.07027	1.1998	1.19056	1.21424	1.23859	1.32489	1.32081	1.00907	0.696672	0.452609	0.317935	0.21719	0.11073	-0.00722843	-0.0686318	-0.136953
8.81486	1.04962	1.12843	0.966458	0.782637	0.594398	0.471553	0.507963	1.02537	1.84269	2.42124	2.91571	3.17064	3.22711	3.2586	3.42413	3.48983	3.49133	3.59296	2.91077	3.07453	2.35921	2.3697	2.21919	2.3958	2.81086	2.99362	2.38343	1.75488	1.30876	0.907045	0.689641	0.511099	0.358291	0.219385	0.15442
21	0.465232	0.336675	0.177616	0.147226	0.0990132	0.066358	0.0483504	0.0691546	0.0666185	0.108454	0.0972788	0.137227	0.241749	0.2664	0.345055	0.449813	0.756409	0.900915	1.05496	1.61662	0.171425	0.194986	0.199976	0.233063	0.263182	0.323011	0.295765	0.335257	0.393502	0.359383	0.366534	0.369113	0.339069	0.239939	0.135229
8.27111	0.142196	0.17375	0.0841659	0.0297114	-0.0192801	-0.0548693	0.0316294	0.310001	0.495579	0.601604	0.666209	0.636549	0.702743	0.767742	0.757393	0.921943	0.850991	0.739029	0.567274	0.56465	0.493885	0.562815	0.58808	0.596016	0.685147	0.762508	0.706022	0.51318	0.338035	0.194141	0.144688	0.0933393	0.0568305	0.00480911	-0.0175008
21	0.109812	0.0955385	0.0864306	0.108335	0.118678	0.129898	0.176682	0.255652	0.29506	0.316552	0.29753	0.291273	0.297986	0.371426	0.428741	0.581718	0.748246	0.875695	1.2469	1.14646	0.370385	0.384082	0.339088	0.329389	0.347548	0.348165	0.231494	0.148165	0.116138	0.0815245	0.0895457	0.0729773	0.120041	0.122684	0.14604
3.0026	0.0871895	0.0936617	0.082534	0.0427093	0.0506335	0.0635319	0.846695	1.69335	1.5643	1.19879	0.985398	0.728728	0.609398	0.55191	0.49229	0.420824	0.344681	0.28272	0.260623	0.341615	1.15469	1.15469	1.13554	1.04375	0.862149	0.677765	0.438588	0.264536	0.152672	0.0734483	0.0377527	0.0148548	-0.0304276	-0.0723998	-0.0435233
7.68648	0.504844	0.43923	0.44251	0.337941	0.321601	0.356728	0.604285	0.864404	1.00929	1.09037	1.40007	1.49184	1.351	1.62637	1.44743	1.44442	0.967162	1.07239	0.658109	0.722291	1.17183	1.26161	1.15537	1.15111	1.20069	1.26113	1.21454	0.945683	0.653473	0.480496	0.345713	0.228855	0.107624	0.0668702	-0.00244258
21	0.28959	0.229546	0.131299	0.113659	0.0855564	0.0525098	0.060754	0.0576784	0.0659169	0.0801601	0.096518	0.118775	0.154937	0.146074	0.185058	0.268738	0.464695	0.375114	0.545969	0.546265	0.100639	0.114663	0.147792	0.149247	0.168808	0.201608	0.214803	0.292533	0.319996	0.273678	0.264233	0.251117	0.219784	0.157274	0.143418
8.70754	0.20112	0.139948	0.0848431	0.0654317	0.0512747	0.0560723	0.214714	0.505349	0.734415	0.873646	0.948642	1.0839	1.17198	1.33243	1.15648	1.08727	0.974712	0.815353	0.925825	0.873092	0.863721	0.842329	0.820221	0.775492	0.847162	0.835929	0.525485	0.286101	0.176235	0.0969332	0.0871579	0.0835642	0.0549384	0.0036964	-0.0543303
14.3049	0.420555	0.318657	0.262356	0.227472	0.166436	0.111257	0.0891026	0.134374	0.270062	0.339531	0.38557	0.510278	0.719706	0.962256	1.33736	1.61326	1.98364	2.10665	2.50328	2.82136	0.616996	0.603983	0.445255	0.583279	0.722979	0.763935	0.51174	0.373227	0.30061	0.259787	0.293366	0.340991	0.386129	0.3038	0.291461
12.8204	0.355088	0.406102	0.360091	0.304448	0.267174	0.242894	0.261844	0.391367	0.550863	0.623192	0.758969	0.811605	0.85026	0.834375	1.01395	0.899266	1.10179	1.19252	1.84427	1.44313	0.817378	0.729943	0.696702	0.70665	0.755228	0.79577	0.617305	0.517035	0.470769	0.428478	0.340141	0.263336	0.209331	0.149988	0.127255
21	0.336383	0.336933	0.326391	0.329576	0.343239	0.353449	0.473592	0.708977	0.77964	0.86219	0.869921	0.870319	0.900675	0.983444	1.26535	1.5601	1.97672	2.13418	2.56308	2.41663	1.0317	1.02654	0.874853	0.921752	0.953625	0.929903	0.684155	0.475522	0.34097	0.286079	0.311277	0.286613	0.27998	0.322275	0.282881
14.9672	0.383607	0.309609	0.171349	0.0746726	0.00860294	-0.0167517	-0.0524233	-0.0553937	-0.0362858	-0.0198317	-0.00559877	0.0113718	0.0782124	0.127255	0.228123	0.294301	0.382502	0.439431	0.443703	0.578662	0.0601512	0.0545033	0.0278815	0.0244947	0.0487679	0.0776871	0.156285	0.182123	0.214927	0.208807	0.190106	0.200791	0.208272	0.189941	0.12738
5.15862	0.536917	0.548377	0.589881	0.480866	0.406895	0.360262	0.61612	1.15772	1.49404	1.66467	1.73952	1.66846	1.70248	1.68641	1.51783	1.37686	1.20912	1.16458	0.959301	0.840853	1.39933	1.45113	1.4326	1.5227	1.5696	1.56796	1.42361	1.08751	0.858741	0.692069	0.507097	0.386769	0.252983	0.141747	0.0595744
2.74395	0.0645805	0.0964374	0.0793562	0.0679981	0.0561341	0.131005	0.879019	1.20261	1.06034	0.850103	0.676772	0.54584	0.454722	0.357905	0.40896	0.317327	0.320081	0.284095	0.269518	0.174981	0.857966	0.80908	0.819534	0.766785	0.634431	0.532705	0.392707	0.224699	0.136879	0.0739446	0.0390295	0.0148088	0.018571	0.000866398	0.0110837
3.13621	0.0992631	0.0660072	0.0550038	0.0647813	0.0618489	0.0935414	0.403373	0.7567	0.810529	0.735489	0.738609	0.624991	0.47732	0.440025	0.413392	0.224539	0.181054	0.249666	0.250043	0.185069	0.618793	0.751986	0.687566	0.641824	0.576901	0.446522	0.293694	0.172163	0.120897	0.0923279	0.0427101	0.0177333	-0.00711557	-0.0346032	-0.0318217
13.9652	0.256722	0.199298	0.129472	0.0800149	0.037728	0.0230794	-0.0116431	0.0056716	0.0125408	0.039568	0.0677086	0.0967852	0.126019	0.0922182	0.20457	0.292331	0.267644	0.216036	0.21401	0.286407	0.0815932	0.0735131	0.0772554	0.0703877	0.0862622	0.12866	0.153957	0.155126	0.192834	0.168274	0.159788	0.160084	0.165312	0.143929	0.144319
12.9966	0.12384	0.118506	0.092548	0.0800558	0.0626398	0.0428007	0.024881	0.0774977	0.128071	0.164062	0.194251	0.291575	0.303327	0.496083	0.687561	0.847234	0.886665	0.886635	1.10814	1.00921	0.288204	0.298091	0.229286	0.270147	0.313571	0.337887	0.222451	0.14704	0.110367	0.100977	0.0794033	0.0677682	0.0789653	0.097045	0.0979236
8.32375	0.342973	0.200065	0.126962	0.0346289	-0.0118468	-0.0452899	-0.0472024	0.0519742	0.363018	0.786704	1.00507	1.18997	1.26229	1.26352	1.16288	1.02793	1.07452	1.26516	1.28174	1.53925	0.591533	0.58347	0.601562	0.682738	0.946965	1.17233	1.01813	0.612029	0.361627	0.195805	0.129883	0.0743872	-0.00505885	-0.0104417	-0.0207949
10.2854	0.342151	0.246461	0.17143	0.110962	0.0817553	0.0504844	0.062459	0.19836	0.413212	0.653882	0.854358	0.928052	1.10042	1.17075	1.20426	1.35895	1.41464	1.51169	1.53664	1.29605	0.662407	0.659593	0.621285	0.624426	0.771284	0.862169	0.796842	0.50347	0.347809	0.212897	0.146834	0.0921472	0.0614559	0.00601218	-0.0094932
6.81799	0.734787	0.508454	0.33149	0.212947	0.174925	0.106003	0.186595	0.801331	1.43462	1.79632	1.92944	1.93486	1.84625	1.90692	1.90438	1.98496	1.97586	1.86396	1.90083	2.18798	1.43835	1.47393	1.44013	1.5308	1.82929	1.96777	1.76842	1.21373	0.829185	0.540071	0.354455	0.262427	0.138518	0.0440482	-0.0600601
9.98686	0.437519	0.302841	0.199996	0.109028	0.0512502	0.0318465	0.0465695	0.221081	0.540602	0.855143	1.10651	1.23117	1.49642	1.56792	1.74536	1.92174	1.88839	1.89075	1.8101	1.49778	0.836891	0.829063	0.809756	0.834149	1.02327	1.15767	1.10476	0.745311	0.482662	0.283034	0.184724	0.104946	0.0814016	0.0375645	0.0188552
12.1203	0.373814	0.255887	0.170865	0.100894	0.0610622	0.0487963	0.021362	0.160103	0.437702	0.614944	0.783247	0.911917	0.941784	1.10405	1.1004	1.30751	1.47634	1.56047	1.61518	1.8858	0.627545	0.61532	0.622959	0.649618	0.830802	1.06298	0.915201	0.615547	0.380826	0.264231	0.172808	0.115882	0.0617579	0.0781642	0.0187107
8.37609	1.06465	0.764651	0.521195	0.363565	0.246094	0.154241	0.158421	0.445351	1.10324	1.8601	2.31541	2.565	2.63439	2.86546	2.92685	3.03012	2.94728	2.76901	2.47772	2.72418	1.58247	1.58208	1.55898	1.64241	2.10153	2.56333	2.51007	1.694	1.14962	0.797534	0.510844	0.372477	0.234385	0.135988	0.0697082
4.46162	0.167059	0.106914	0.0476952	-0.00188355	-0.0242205	-0.0374209	-0.0169256	0.316127	0.724673	0.774489	0.643043	0.588072	0.530672	0.432212	0.307434	0.25913	0.239391	0.218413	0.299404	0.295439	0.478224	0.522021	0.562101	0.615135	0.743981	0.761052	0.588583	0.376641	0.212458	0.121848	0.0548253	0.0307031	-0.00240065	-0.0083257	0.00463297
9.05809	0.956585	0.669002	0.419102	0.264201	0.130269	0.043117	0.0249098	0.339207	0.969403	1.69635	2.23397	2.5837	2.83158	2.97179	2.93898	2.90495	2.91934	3.03709	3.07286	3.41795	1.45986	1.49661	1.48498	1.5908	2.14188	2.53844	2.20238	1.51263	1.01041	0.676559	0.434066	0.301803	0.175471	0.123147	0.0473333
7.31008	0.139153	0.0937937	0.0594832	0.0455038	0.00260656	0.00593354	0.0554675	0.239795	0.358621	0.440545	0.481182	0.465356	0.465205	0.451659	0.499582	0.536311	0.498648	0.505512	0.419488	0.446583	0.38759	0.395762	0.369306	0.383677	0.428492	0.444586	0.384617	0.244596	0.145277	0.0936417	0.0492599	0.0330056	0.0179951	-0.0108962	-0.0156481
2.56628	0.113522	0.0723644	0.0727831	0.0869498	0.143883	0.237922	1.773	2.36376	1.82779	1.2488	0.792663	0.487347	0.303357	0.122832	0.101869	0.0362848	0.00647656	-0.0360935	0.001132	-0.0420938	1.28871	1.32944	1.39814	1.38223	0.97966	0.670606	0.439463	0.279486	0.158256	0.109554	0.085441	0.104069	0.118804	0.0443736	-0.00807898
4.45269	0.121978	0.055978	0.0405436	0.0125643	-0.0173239	-0.0150802	0.0362314	0.316146	0.539486	0.601299	0.542493	0.523106	0.486284	0.303746	0.303697	0.268678	0.235824	0.264485	0.269635	0.306499	0.455484	0.451398	0.464408	0.479872	0.526589	0.514577	0.398051	0.220113	0.139985	0.0725496	0.0332836	0.0312535	-2.03042e-05	0.00220832	-0.0417937
9.02711	0.12497	0.093309	0.0317247	-0.00158879	-0.0384957	-0.0388483	-0.0422932	0.0490477	0.218629	0.38986	0.542173	0.591397	0.649924	0.642991	0.676108	0.710689	0.67944	0.721541	0.680832	0.655809	0.352889	0.322044	0.326996	0.357904	0.484704	0.563427	0.446419	0.257502	0.156526	0.0826014	0.0354759	-0.0149762	-0.0325041	-0.0446026	-0.0635208
7.07125	0.108897	0.0710998	0.0570848	0.0256195	0.0451513	0.0154914	0.00847311	0.00917668	0.00418795	-0.00515815	0.00620158	0.0130994	-0.010311	-0.0233757	0.026026	-0.000104494	0.0186965	-0.0339616	-0.00805447	0.00436984	-0.003001	-0.00790226	-0.0115216	0.0118079	0.00635908	0.368107	0.434009	0.263563	0.175679	0.101694	0.0783778	0.0603702	0.054967	0.0907253	0.105145
8.71288	0.190629	0.121081	0.103007	0.0736575	0.0684569	0.0929473	0.0908782	0.203853	0.36961	0.555423	0.836843	1.09414	1.3893	1.34104	1.56313	1.68033	1.0996	1.44512	1.6018	1.41659	0.660906	0.722665	0.728917	0.721565	0.847902	0.945492	1.1353	0.959377	0.819674	0.768548	0.683515	0.463619	0.377853	0.163016	0.0832572
5.28281	0.745176	0.721036	0.674536	0.675809	0.648502	0.658172	0.853745	1.38964	1.71763	1.78159	1.61443	1.59473	1.6816	1.6026	1.28276	1.25251	1.40358	1.62586	1.43442	1.47374	1.55417	1.53826	1.57975	1.60596	1.75221	1.66516	1.37092	0.966772	0.681079	0.528358	0.476176	0.414348	0.479077	0.585605	0.536395
4.98248	0.801887	0.601875	0.461429	0.355028	0.282581	0.234155	0.62566	1.70078	2.16876	2.4377	2.59001	2.58409	2.40535	2.23348	2.26012	2.17237	1.95299	1.70184	1.86645	1.97855	2.16787	2.2525	2.1093	2.12262	2.26743	2.28216	2.08549	1.48102	1.08589	0.807403	0.564593	0.418549	0.269574	0.195065	0.158309
9.04522	0.197512	0.169162	0.110637	0.0847524	0.0557502	0.0456555	0.0543838	0.162004	0.283861	0.414873	0.643165	0.77907	0.888537	0.989949	1.16207	0.861896	0.894799	0.722356	0.692096	0.495081	0.503362	0.507865	0.459192	0.491632	0.577171	0.63186	0.612015	0.366266	0.244902	0.1743	0.122551	0.0896094	0.0611884	0.0417595	0.0254921
11.0155	1.64121	1.60476	1.68851	1.82957	1.94303	2.09611	2.15953	2.30322	2.54033	2.70959	2.78534	2.85387	2.94064	2.77377	2.94907	2.83388	3.16415	3.73602	3.59111	3.67147	2.67575	2.61356	2.67364	2.76443	2.94833	3.12377	2.95917	2.59749	2.24212	2.05561	2.04788	2.02187	2.15594	2.13601	1.90317
5.1154	0.739762	0.705687	0.804548	0.863637	0.982922	1.12409	1.26351	1.45398	1.571	1.60473	1.51349	1.43506	1.51465	1.42367	1.26041	1.31536	1.23278	1.37741	1.58874	2.00889	1.44408	1.49882	1.4805	1.56698	1.62107	1.59694	1.44992	1.18168	0.909987	0.761451	0.786953	0.829717	0.932192	0.914723	0.788363
4.01031	1.40529	1.06195	0.817398	0.614123	0.46358	0.358746	1.44274	4.03846	4.94944	4.83503	4.47853	4.28761	3.8857	3.51093	3.12758	3.15748	2.91608	2.95475	2.34203	2.58895	4.14244	4.21602	4.23349	4.37712	4.36812	4.1198	3.50645	2.84133	2.20963	1.68213	1.29785	0.974421	0.798468	0.730844	0.594052
7.69436	0.744026	0.496306	0.379935	0.250045	0.170392	0.128811	0.298495	1.02236	1.65078	2.05375	2.42711	2.70588	2.92356	2.97593	3.20999	3.23389	3.36621	3.02717	2.55653	2.27346	2.11677	2.09827	1.97752	2.00715	2.21006	2.44994	2.18052	1.46978	1.04653	0.751354	0.505514	0.36952	0.25223	0.16829	0.0983034
9.39553	0.328194	0.337385	0.350239	0.358874	0.374481	0.397247	0.419587	0.448152	0.494757	0.572573	0.64821	0.699756	0.720148	0.736725	0.725515	0.736179	0.757723	0.78069	0.715981	0.703969	0.610664	0.594276	0.575609	0.573152	0.608906	0.658776	0.645255	0.508949	0.442083	0.439979	0.417	0.413342	0.37008	0.278277	0.21837
10.5238	0.2053	0.134242	0.0848327	0.0714282	0.0668693	0.0657992	0.195118	0.395965	0.617019	0.857106	1.04647	1.23303	1.31493	1.22146	1.17703	1.25175	1.25959	1.06902	1.20437	1.6248	0.934269	0.963265	0.829055	0.826499	0.961206	1.00266	0.742167	0.431369	0.250078	0.164946	0.113121	0.0981529	0.0690329	0.0621087	0.0347685
8.03616	0.646738	0.494128	0.437346	0.475534	0.503358	0.581835	0.999736	1.45377	2.07066	2.58997	2.86544	3.07802	3.12552	2.89932	3.09979	3.10815	3.64643	3.5316	3.46424	2.44461	2.2815	2.33756	2.30586	2.44787	2.86193	2.94461	2.33407	1.50751	1.06502	0.74806	0.571575	0.520705	0.51165	0.450764	0.363948
8.53342	0.362711	0.317947	0.29841	0.281977	0.305642	0.365724	0.408877	0.514424	0.602395	0.751374	0.779675	0.943366	1.0339	0.948208	1.15691	0.967739	1.00505	0.882757	1.21359	0.932572	0.764307	0.700832	0.618626	0.726088	0.776979	0.910353	0.756597	0.531757	0.375954	0.317296	0.311829	0.29266	0.36239	0.471317	0.517423
11.0867	0.63022	0.54665	0.488144	0.441668	0.424872	0.41556	0.433475	0.453057	0.490782	0.446158	0.480254	0.517168	0.562675	0.727499	0.655846	0.588104	0.838224	0.958307	0.332902	0.433161	0.476116	0.464014	0.46622	0.554648	0.700166	0.752243	0.783114	0.833371	0.714396	0.598218	0.54985	0.453673	0.433635	0.397606	0.401912
2.92853	0.0594629	0.0395161	0.0322135	0.0146678	0.0185658	0.0474312	0.617269	0.879268	0.833865	0.679444	0.550204	0.421273	0.268426	0.213484	0.206198	0.0723469	0.0489194	0.0783251	0.0549747	0.0258867	0.703479	0.622922	0.6246	0.598372	0.492397	0.394947	0.25489	0.138798	0.0909088	0.053068	0.0263576	0.0258579	0.0101658	0.0428807	0.0392207
	Stimulus responsive cells. Discrimination task. 4.68 Hz. Activity range [-1 s to +3.2 s] and [-1 s to +2 s] for delay-triggered and stimulus-triggered, respectively.
Cell response latency	Delay-triggered activity_ 1	Delay-triggered activity_ 2	Delay-triggered activity_ 3	Delay-triggered activity_ 4	Delay-triggered activity_ 5	Delay-triggered activity_ 6	Delay-triggered activity_ 7	Delay-triggered activity_ 8	Delay-triggered activity_ 9	Delay-triggered activity_10	Delay-triggered activity_11	Delay-triggered activity_12	Delay-triggered activity_13	Delay-triggered activity_14	Delay-triggered activity_15	Delay-triggered activity_16	Delay-triggered activity_17	Delay-triggered activity_18	Delay-triggered activity_19	Delay-triggered activity_20	Stimulus-triggered activity_ 1	Stimulus-triggered activity_ 2	Stimulus-triggered activity_ 3	Stimulus-triggered activity_ 4	Stimulus-triggered activity_ 5	Stimulus-triggered activity_ 6	Stimulus-triggered activity_ 7	Stimulus-triggered activity_ 8	Stimulus-triggered activity_ 9	Stimulus-triggered activity_10	Stimulus-triggered activity_11	Stimulus-triggered activity_12	Stimulus-triggered activity_13	Stimulus-triggered activity_14	Stimulus-triggered activity_15
3.25792	0.56881	0.556257	0.412479	0.261846	0.178146	0.133142	0.089531	0.0546266	0.0301129	0.0274889	0.0199997	0.0144854	0.0241176	0.0210056	0.0137321	0.00701395	0.00701716	0.0111027	0.00463929	0.0250001	0.0308559	0.0290502	0.0290945	0.0230568	0.0258633	0.026139	0.134083	0.497024	0.495232	0.317676	0.198347	0.134059	0.113547	0.108187	0.094497
3.23648	0.500335	0.500466	0.428799	0.301589	0.206047	0.156365	0.0932168	0.0331882	0.00368741	-0.000689108	-0.0048021	-0.0100272	-0.0125651	-0.0175244	-0.0129443	-0.012783	-0.0185366	-0.038918	-0.0172653	-0.0197532	0.00392288	0.00119478	0.00223815	-0.00266575	-0.00788906	0.0139444	0.191039	0.443967	0.475326	0.352281	0.233984	0.15802	0.112478	0.0736788	0.043602
3.26755	1.90038	1.93096	1.66598	1.10484	0.728601	0.469254	0.2554	0.0844109	0.0347954	0.0248643	0.0273393	0.0188556	0.0112914	0.0236392	0.0129255	0.0231897	0.0330615	0.0216663	0.0231153	0.0202104	0.034286	0.0373385	0.0411476	0.0364106	0.0249697	0.0791395	0.676456	1.65823	1.81423	1.34404	0.855604	0.560417	0.357538	0.246081	0.122012
3.78582	0.455959	0.567755	0.580812	0.477512	0.363467	0.260016	0.16097	0.0777288	0.0235278	0.00979673	-0.0100134	-0.0163385	-0.0204191	-0.0173942	-0.0291593	-0.0232152	-0.0151115	-0.0213469	-0.0324588	-0.0485257	0.01359	0.0165841	0.0134015	0.0153979	-0.00287999	-0.00725926	0.102425	0.408161	0.553537	0.521442	0.405001	0.300958	0.163294	0.0418535	0.0220269
4.34176	0.302739	0.210412	0.148185	0.118745	0.0978058	0.0853116	0.0571837	0.0272764	0.00786197	-0.00590726	-0.0133077	-0.0197962	-0.0201761	-0.0174335	-0.0201444	-0.0153319	-0.0173033	-0.0260971	-0.057288	-0.00481669	0.00355244	0.00137053	0.0106867	-0.00179098	-0.00666484	0.000242748	0.106827	0.268374	0.348042	0.297361	0.21552	0.175715	0.156752	0.201077	0.224302
5.11445	1.14512	1.34817	1.44121	1.40243	1.42633	1.39299	1.08674	0.801611	0.631092	0.529796	0.465759	0.405526	0.332126	0.319032	0.206505	0.257159	0.16176	0.110589	0.0662416	0.137378	0.637744	0.562102	0.575496	0.53553	0.498925	0.509219	0.649851	0.753141	0.835581	0.976556	1.02199	1.00992	0.908469	0.69847	0.56016
4.0398	1.49564	1.34088	1.14557	1.06537	1.01853	0.984454	0.79288	0.608707	0.471633	0.439141	0.523185	0.58911	0.642556	0.572682	0.683893	0.511599	0.534141	0.534749	0.60402	0.409447	0.561912	0.541084	0.540938	0.514232	0.490755	0.500253	0.716765	1.01548	1.1995	1.12407	0.957272	0.860066	0.824493	0.758536	0.645635
5.96499	0.407771	0.297044	0.263614	0.244846	0.2017	0.16686	0.142443	0.149309	0.126395	0.118106	0.128555	0.118565	0.161341	0.188446	0.231973	0.191167	0.179393	0.211481	0.519413	0.98769	0.144163	0.153656	0.172898	0.153104	0.136021	0.152549	0.265374	0.500925	0.570931	0.483505	0.396882	0.361165	0.389236	0.53396	0.702659
2.52646	0.547972	0.494865	0.457387	0.444914	0.441437	0.422941	0.225761	0.130032	0.0895029	0.0602101	0.0568732	0.0447448	0.0472648	0.00659111	0.0214254	0.0189092	0.00957132	0.0019622	0.0216754	-0.00760886	0.088025	0.0841539	0.0827424	0.0804934	0.0550681	0.166315	0.787807	0.661255	0.524387	0.45406	0.390328	0.374649	0.346324	0.231281	0.178501
5.663	1.6088	1.58217	1.49306	1.3534	1.18929	1.10487	1.07771	0.853473	0.598334	0.4094	0.29748	0.207066	0.11853	0.0709333	0.0550364	0.074711	0.150902	0.0891142	0.101986	0.091616	0.488229	0.537676	0.529907	0.509481	0.36394	0.27966	0.396381	0.84315	1.14524	1.20636	1.21565	1.17135	1.20993	1.30681	1.3265
3.71836	3.32847	2.91335	2.52744	2.18782	1.92937	1.71165	1.35173	1.07067	0.88958	0.889132	0.96139	0.955614	0.951712	0.960149	1.01959	1.27704	1.34165	1.4245	1.00873	0.867825	1.00794	0.986475	1.01118	1.014	1.01144	1.04164	1.66601	3.11789	3.30694	3.00595	2.71418	2.45231	2.28552	2.28295	2.43109
4.47978	0.339627	0.329548	0.309493	0.289386	0.257043	0.242912	0.161709	0.114683	0.085266	0.0619148	0.0642252	0.0411711	0.0320751	0.0422642	0.00228947	-0.00720949	0.0339735	-0.00585359	-0.00157332	0.0115506	0.0770574	0.0848006	0.072796	0.0703949	0.0526344	0.0624003	0.156206	0.260248	0.311297	0.312407	0.300857	0.275618	0.241081	0.223421	0.212311
4.27415	1.50752	1.52213	1.43428	1.34241	1.22155	0.994661	0.629684	0.395597	0.250236	0.169657	0.103762	0.0583926	0.0306466	-0.0175192	-0.0283292	-0.0395991	-0.0495046	-0.0489956	-0.0507579	-0.072652	0.239	0.240521	0.226373	0.176195	0.102344	0.267788	0.721302	1.12514	1.31882	1.2723	1.19858	1.10087	0.931414	0.805027	0.748358
5.22276	0.776372	0.648208	0.573144	0.520912	0.463884	0.409361	0.290927	0.181772	0.118604	0.0770838	0.0409834	0.0290457	0.00715981	0.00271652	-0.0120992	-0.0168378	-0.0232206	-0.0344221	-0.0154777	-0.0313482	0.108272	0.0807534	0.107504	0.0899869	0.0528416	0.0386491	0.205185	0.438341	0.521166	0.555807	0.540783	0.511184	0.536557	0.596083	0.662696
6.00294	2.15771	2.3149	2.35886	2.28774	2.11824	1.90289	1.41743	1.05787	0.811313	0.618411	0.438283	0.332755	0.273498	0.23677	0.189016	0.127928	0.12131	0.079131	0.0260685	0.0499642	0.588758	0.650617	0.734633	0.69031	0.531979	0.419682	0.488262	0.970634	1.43401	1.6187	1.74099	1.78692	1.86672	1.80595	1.7934
6.03515	1.03667	1.19814	1.13905	1.14301	0.949389	0.928856	0.665562	0.502841	0.355931	0.273465	0.204694	0.17306	0.123991	0.116393	0.0536552	0.0996457	0.0483627	0.0170498	0.0810066	0.018323	0.286308	0.306701	0.344136	0.321079	0.243796	0.124713	0.228383	0.535158	0.72162	0.858865	0.950781	0.91195	0.99617	0.837678	0.83745
1.69536	0.106273	0.0687978	0.0510432	0.041394	0.0319666	0.0362558	0.0154327	0.00381678	-0.000866329	-0.00122749	0.0034823	-0.000690775	-0.0008591	0.00203931	0.0200639	0.00244627	0.00689303	0.00695806	0.0142466	-0.0123954	0.000409541	0.00213164	0.00367239	0.00410658	0.000785575	0.475047	0.645439	0.394793	0.230289	0.149589	0.104048	0.0822122	0.0780543	0.0838904	0.0970135
4.69519	1.27916	1.39111	1.4122	1.45582	1.43133	1.18711	0.760558	0.513951	0.343316	0.268756	0.259515	0.209341	0.155355	0.095112	0.0784751	0.0720993	0.0727038	0.0333961	0.0161253	-0.00512095	0.368732	0.357146	0.340441	0.281657	0.218243	0.329638	0.689608	0.898013	0.992236	1.02029	1.0521	1.04378	0.989698	0.767794	0.586407
3.84918	0.500509	0.420645	0.309452	0.248823	0.195389	0.151707	0.103031	0.072212	0.0543013	0.0363929	0.0224994	0.0203287	-0.000184036	-0.00440043	-0.0196396	-0.00758081	-0.00638875	-0.0334429	-0.00363218	0.0315701	0.0380086	0.0405831	0.0438565	0.0434541	0.0332159	0.03078	0.171036	0.506879	0.59107	0.534045	0.488851	0.443767	0.428838	0.43036	0.462963
5.43453	0.551232	0.685072	0.74453	0.741294	0.682726	0.516759	0.330013	0.211027	0.140956	0.0950849	0.0647121	0.0465897	0.043125	0.0255571	0.0366663	0.00952388	0.0169787	0.0113688	-0.0224524	-0.00526966	0.14281	0.111864	0.115038	0.115563	0.0807645	0.0767685	0.104291	0.322355	0.505628	0.581867	0.608844	0.61576	0.501789	0.368582	0.238445
6.51596	0.901128	1.48144	1.81922	1.84104	1.72827	1.5069	1.17732	0.76693	0.55459	0.424643	0.323628	0.233057	0.143893	0.118596	0.105209	0.0754347	0.130727	0.0312153	0.0804412	-0.0371943	0.334046	0.496711	0.496636	0.438087	0.327299	0.267872	0.127857	0.224557	0.483007	1.01571	1.47016	1.65237	1.65555	1.49347	1.2858
5.56225	0.94308	0.805755	0.64305	0.542137	0.454931	0.404474	0.356355	0.306652	0.213997	0.151659	0.117093	0.0919103	0.105118	0.0736873	0.0670021	0.117447	0.163349	0.131451	0.219435	0.0546809	0.196492	0.19256	0.178761	0.180072	0.127358	0.119631	0.120048	0.279577	0.571527	0.725369	0.691136	0.615037	0.588287	0.592169	0.581423
3.85572	0.797168	0.648977	0.595478	0.53214	0.487416	0.403112	0.31347	0.243191	0.192234	0.163407	0.105477	0.0953586	0.0802458	0.0541113	0.0651905	0.159068	0.183733	0.285094	0.166866	0.22637	0.215575	0.182804	0.151527	0.134305	0.105308	0.0791706	0.312546	0.670545	0.795345	0.709791	0.609025	0.605764	0.642126	0.918751	1.31507
4.92113	1.1298	1.10979	0.976193	0.786738	0.642892	0.543081	0.401563	0.211992	0.11006	0.0599836	0.0130151	0.00194946	-0.0489883	-0.0602295	-0.0287034	-0.0593452	-0.0786043	-0.0303142	-0.105917	-0.0942319	0.0617478	0.110364	0.0783323	0.0645338	0.0324578	-0.0107201	-0.0156721	0.20208	0.653031	1.1122	1.0369	0.891617	0.772488	0.705716	0.664092
3.52105	1.84463	1.34516	0.956803	0.718787	0.589189	0.490916	0.363649	0.20437	0.124281	0.0988733	0.0745496	0.0918371	0.134177	0.0907503	0.145232	0.196101	0.299705	0.234889	0.207466	0.158411	0.112618	0.199514	0.163349	0.133816	0.11952	0.134852	0.590608	2.2422	2.87189	2.28174	1.74335	1.32759	1.09748	1.02114	1.12598
3.97803	0.541756	0.465063	0.382099	0.330502	0.269503	0.225228	0.15878	0.127863	0.0798586	0.0807373	0.024784	0.0118609	0.0204849	-0.00326866	-0.0503599	-0.00136939	0.0228919	-0.0552154	0.0448804	-0.0380057	0.0920064	0.0710284	0.0402001	0.0612901	0.0224861	-0.00204757	0.0861585	0.382048	0.538179	0.535331	0.455471	0.387715	0.330093	0.373095	0.453913
3.71743	0.70454	0.479911	0.346742	0.234725	0.160653	0.143641	0.115591	0.0578687	0.022911	0.00417221	0.00721008	0.0082297	0.00266281	-0.00745162	-0.0135065	0.0329764	0.0325728	0.0186062	-0.0251637	0.012941	0.0251149	0.0100833	0.0138365	0.0188847	0.00506554	0.00470724	0.104868	0.707541	1.00791	0.82192	0.615442	0.442635	0.350118	0.271957	0.232365
6.07537	1.7899	2.21949	2.21987	2.10755	1.92403	1.69065	1.29875	0.957903	0.641474	0.433592	0.295042	0.273878	0.194436	0.115488	0.0885489	0.0388758	0.0210348	0.0730629	0.0175259	0.00461894	0.524869	0.489795	0.496171	0.522225	0.347444	0.245504	0.169177	0.198706	0.511574	1.0932	1.34672	1.2769	1.27617	1.50555	1.56924
2.76614	0.388896	0.311245	0.265737	0.244139	0.245113	0.239105	0.168495	0.10824	0.0690654	0.0509496	0.0309106	0.03602	0.0527625	0.00310926	0.0248365	0.0136964	0.0550112	0.000265066	-0.00490439	0.0192701	0.0607426	0.0707717	0.0723901	0.0306015	0.0326836	0.0477418	0.386205	0.583213	0.496968	0.382773	0.298402	0.253118	0.268311	0.336968	0.451442
5.7959	0.949955	1.26822	1.27839	1.16669	0.938363	0.731686	0.530624	0.378919	0.243134	0.164202	0.147985	0.0549243	0.0399709	0.0230192	0.00648241	-0.00426838	-0.00655644	-0.0384575	-0.0792079	-0.0613502	0.206207	0.233807	0.161915	0.17132	0.106926	0.0741753	0.0422444	0.0448372	0.261452	0.800414	0.979503	0.907085	0.828095	0.879262	0.967583
2.86147	0.515604	0.411296	0.310846	0.250337	0.216268	0.182167	0.120415	0.0856659	0.102444	0.0822153	0.0814218	0.0791048	0.100203	0.130254	0.186109	0.153426	0.155484	0.0603637	0.227537	0.416895	0.0677937	0.0988404	0.107929	0.089802	0.105951	0.105725	0.492112	0.724208	0.670309	0.526286	0.384138	0.321707	0.24585	0.222953	0.221582
4.83399	0.587611	0.661217	0.599936	0.490704	0.40931	0.343652	0.216575	0.13639	0.0682565	0.026696	0.0309099	0.0143182	-0.0253989	-0.0223928	-0.0498183	-0.0393795	-0.0385442	0.014124	-0.0282464	0.0274033	0.0422418	0.0422941	0.0677632	0.0470524	0.0179355	0.00727422	0.0413889	0.116383	0.316374	0.437712	0.464297	0.417851	0.325687	0.270153	0.216555
6.15892	0.661752	0.741636	0.781643	0.795807	0.78528	0.730511	0.452112	0.336429	0.21331	0.162421	0.136193	0.165746	0.165743	0.11948	0.116137	0.109716	0.0336656	0.0598012	0.0251277	0.0528824	0.168404	0.231172	0.22455	0.18364	0.161375	0.123414	0.0931319	0.179547	0.304794	0.451796	0.477933	0.518804	0.534765	0.516346	0.450685
3.86446	0.570958	0.495196	0.439756	0.371105	0.317001	0.271238	0.216923	0.131461	0.087111	0.0481969	0.0299112	0.00777349	0.0163889	-0.00574783	-0.0353543	-0.0144199	-0.0512052	-0.0440393	-0.0350288	7.0303e-05	0.0723489	0.101828	0.0589387	0.0337078	0.01977	0.0653213	0.330939	0.484673	0.484622	0.432491	0.422612	0.460763	0.471252	0.614896	0.893402
2.27876	0.191474	0.109509	0.0796219	0.0550262	0.0144257	0.0133839	0.0237055	0.00394257	-0.00463226	-0.0226909	-0.0288807	-0.021325	-0.0265243	-0.0182189	-0.0285168	-0.027667	0.00466391	-0.0201658	-0.0239607	-0.0530742	-0.0101844	-0.00784894	-0.00632151	-0.00887746	-0.0220921	0.0422079	0.553557	0.735253	0.524185	0.32733	0.217236	0.141875	0.123519	0.0795665	0.0877846
6.01283	2.14626	2.33929	2.15374	1.93735	1.67744	1.39481	1.17824	1.00303	0.791576	0.592557	0.444825	0.406158	0.337302	0.327915	0.250425	0.249386	0.468851	0.498408	0.494202	0.377817	0.508244	0.584907	0.630908	0.71896	0.63058	0.559335	0.526828	0.54645	0.786046	1.24686	1.42868	1.38876	1.38243	1.55179	1.54341
1.73041	0.28846	0.2039	0.184524	0.199721	0.184969	0.13996	0.104929	0.0574457	0.0333454	0.0282725	0.0426702	0.0410395	0.0497687	0.0308981	0.00279293	-0.0333655	0.0324815	0.042371	0.0111217	0.047186	0.0317962	0.083076	0.0228544	0.031888	0.0232461	0.295773	0.938912	0.641982	0.413043	0.298607	0.177188	0.144182	0.142112	0.166452	0.191013
4.43447	0.784585	0.656152	0.608838	0.585146	0.523259	0.473921	0.273206	0.121037	0.0588019	0.01882	-0.00336747	-0.00130448	-0.0367089	-0.0328208	-0.0592094	-0.0721394	-0.022484	-0.0328049	-0.0454851	-0.0223922	-0.00633529	0.0343709	0.0385242	0.0638135	0.00098646	0.0354822	0.30938	0.535431	0.699166	0.728901	0.659483	0.575171	0.522066	0.485456	0.433767
2.98739	0.712558	0.535826	0.417744	0.31147	0.260154	0.214887	0.102207	0.0284815	-0.0133972	-0.0214981	-0.0142902	-0.0314072	-0.0395319	-0.0435093	-0.0691685	-0.0668271	-0.101131	-0.0366515	-0.025149	-0.0899897	-0.0067306	-0.0120139	-0.0187993	-0.0303214	-0.0420665	-0.0219045	0.52743	1.14514	1.0975	0.834275	0.673269	0.574748	0.504006	0.548466	0.713722
2.18932	0.243567	0.169034	0.103298	0.0371049	0.0196248	0.000504401	-0.0203114	-0.025956	-0.00985381	0.0167751	0.0316547	0.0596057	0.104764	0.109956	0.153056	0.151229	0.132927	0.151168	0.187208	0.140022	0.0431284	0.034113	0.0405924	0.0372332	0.0408342	0.154498	0.676324	0.758664	0.56198	0.336832	0.200445	0.100748	0.0664637	0.0326123	0.0216056
2.61136	0.289727	0.155786	0.102152	0.0482955	0.0275383	0.00437544	-0.000180163	-0.0138105	-0.00299455	0.0140797	0.0129594	0.0416794	0.00546149	0.0856453	0.32147	0.338781	0.127848	0.177599	0.17568	0.19105	0.0284031	0.0137186	0.0196905	0.0347965	0.0588633	0.109987	0.605985	0.88867	0.590015	0.373871	0.237227	0.148021	0.0973883	0.0651707	0.0590569
3.37222	1.70471	1.18537	0.873432	0.662782	0.531154	0.405521	0.297546	0.216441	0.163614	0.160538	0.19264	0.207488	0.214412	0.284357	0.277914	0.255543	0.206527	0.223005	0.229176	0.103246	0.161954	0.172521	0.196261	0.21423	0.197998	0.209659	1.09851	2.50086	2.77576	2.19652	1.66462	1.26519	1.03518	0.968301	0.921869
3.99186	0.714877	0.601916	0.462911	0.336838	0.252636	0.180941	0.114568	0.0444605	0.00324454	-0.0278196	-0.0358703	-0.0243677	-0.039009	-0.0479546	-0.0303669	-0.039409	-0.0971191	-0.0761983	0.00347987	-0.0517594	-0.00910805	-0.00601135	-0.00800457	-0.00530309	-0.0281636	-0.0333026	0.151007	0.425041	0.637606	0.621718	0.552553	0.447468	0.366134	0.326092	0.286104
3.22321	0.316618	0.260911	0.226515	0.21566	0.169099	0.129999	0.091428	0.0604389	0.0404376	0.0179824	0.00670076	0.0120808	0.02952	0.0148964	0.0456644	0.0355475	0.051227	0.0081224	0.022588	0.108945	0.0389468	0.0296168	0.0263576	0.023332	0.0330344	0.0362529	0.16588	0.454861	0.650983	0.676973	0.604911	0.520964	0.451264	0.437591	0.471193
4.12948	0.40939	0.356246	0.28153	0.196823	0.164959	0.165647	0.181433	0.136792	0.134047	0.153087	0.181264	0.234346	0.258511	0.355612	0.340793	0.347729	0.410501	0.36709	0.309972	0.298055	0.172354	0.186467	0.190261	0.194699	0.226607	0.27002	0.321529	0.439502	0.495092	0.474132	0.415117	0.361711	0.307511	0.296333	0.242379
2.46597	0.609678	0.499126	0.438485	0.422971	0.458234	0.547278	0.500899	0.372457	0.378721	0.433463	0.468895	0.522731	0.63368	0.696799	0.596447	0.729794	0.691777	0.786692	0.715539	0.991543	0.453444	0.41128	0.456296	0.476459	0.54792	0.612567	0.970769	1.15507	0.966306	0.740837	0.656053	0.617959	0.620825	0.548842	0.582087
2.92066	0.361957	0.266353	0.214571	0.188924	0.221078	0.230949	0.224903	0.162099	0.115778	0.093213	0.0706514	0.0753406	0.084731	0.112643	0.0817249	0.0853029	0.0708526	0.0441168	0.00533278	-0.0200754	0.0654658	0.0923949	0.114923	0.104045	0.0824474	0.0771284	0.423829	0.730138	0.663615	0.483915	0.374	0.311038	0.300238	0.325827	0.328882
4.87084	1.66879	1.4843	1.20921	0.896697	0.694891	0.559109	0.421306	0.231669	0.16377	0.0919393	0.0560536	0.00746524	0.0735612	0.04823	0.0651085	0.0654627	0.0669829	0.027798	0.0930507	0.218969	0.0723746	0.120288	0.136952	0.117664	0.0993238	0.0715162	0.101857	0.37252	1.0264	1.33172	1.26989	1.08127	0.99491	0.969925	0.965583
6.13935	0.968736	1.33241	1.39542	1.37999	1.31475	1.14275	0.886391	0.59442	0.392359	0.264398	0.19505	0.180243	0.161624	0.153132	0.104505	0.0495915	0.0815099	0.0895747	0.227495	0.190148	0.353216	0.290774	0.327376	0.313408	0.217031	0.19707	0.134945	0.230247	0.52827	0.901498	1.13066	1.16381	1.13817	0.963512	0.718114
5.04514	1.2412	1.2479	0.978609	0.692306	0.495549	0.389391	0.257075	0.142974	0.077582	0.0167209	-0.0235387	-0.0286941	-0.0283496	-0.0454977	-0.0746289	-0.0616621	-0.0554852	-0.0883271	-0.0650393	-0.0918884	0.0381808	0.0327239	0.0274658	0.0228322	-0.0114356	-0.0259601	-0.0106352	0.117277	0.62353	0.9269	0.882375	0.721784	0.622317	0.607587	0.589238
3.3187	0.576261	0.402037	0.283881	0.228457	0.173178	0.131285	0.0807917	0.0476576	0.0137913	-0.00236385	0.0189794	0.00552883	-0.0100367	0.0372028	0.0377361	0.0555336	0.0160491	0.0384321	0.0726302	0.0398268	0.0293725	0.0428901	0.0202022	0.0228504	-0.00191198	0.0170878	0.363004	0.774285	0.830498	0.677338	0.541127	0.410499	0.356166	0.298046	0.303779
3.52425	0.302482	0.189679	0.123032	0.077197	0.0552793	0.0375992	0.0313807	0.01601	0.0168518	0.0213366	0.028745	0.0230148	0.0236029	0.0221192	0.0137781	0.0156997	0.0229908	0.0123842	-0.000547861	0.00355584	0.0192883	0.0182987	0.0173031	0.0205429	0.0272228	0.0509007	0.106991	0.405111	0.451407	0.315854	0.215058	0.151397	0.119605	0.098343	0.070714
6.55744	0.401978	0.651485	0.727874	0.790999	0.768692	0.710885	0.44855	0.220953	0.114903	0.0544891	0.0439622	0.0110003	0.0440083	0.0194913	0.0335128	-0.0285835	-0.0421788	-0.032288	0.00366965	-0.0555329	0.0899479	0.0878513	0.102814	0.0780842	0.0358875	0.0165296	0.0455929	0.0960673	0.247665	0.458712	0.631807	0.683555	0.666383	0.563402	0.330823
5.87426	0.847194	1.10021	1.0535	0.897424	0.750279	0.608793	0.448946	0.299555	0.195687	0.138682	0.0853889	0.0376856	0.0292599	-0.00337187	-0.0230669	0.000486842	-0.0105092	-0.0373254	-0.0164535	-0.0262394	0.134429	0.146874	0.151381	0.125148	0.0846575	0.0834732	0.099017	0.0822027	0.292258	0.661254	0.789424	0.749613	0.69541	0.775969	0.880901
7.57394	1.17295	1.47263	1.62955	1.79408	1.93612	1.95501	1.53331	1.05588	0.732772	0.50401	0.333452	0.241309	0.178791	0.137072	0.143737	0.0809867	0.0883518	0.0502719	0.0658254	0.108855	0.547492	0.552122	0.589244	0.510139	0.361883	0.273938	0.498229	0.686822	0.797171	1.03148	1.24073	1.39007	1.50444	1.36912	1.1184
3.87349	0.499724	0.43234	0.380804	0.361742	0.326013	0.262917	0.211014	0.151428	0.081709	0.0776376	0.0736378	0.0510399	0.0465251	0.0288158	0.0462948	0.030069	0.0194898	-0.0141724	-0.0185988	-0.0441875	0.0614897	0.0892653	0.0656801	0.0549117	0.0416653	0.0761748	0.330352	0.579567	0.586328	0.517359	0.443712	0.422534	0.43787	0.54259	0.759323
6.08483	1.32366	1.32274	1.1739	0.997834	0.797773	0.670407	0.489926	0.328195	0.196547	0.129213	0.0679418	0.0373751	0.0289642	0.015082	0.0428349	0.0340983	0.0602544	0.0248377	0.0204062	-0.00234511	0.12601	0.145968	0.153614	0.148946	0.10762	0.0881945	0.106286	0.150319	0.47765	0.815421	0.920214	0.890063	0.849858	0.953767	1.07588
5.0489	0.839579	0.796771	0.648928	0.505676	0.398246	0.322838	0.231101	0.17295	0.120563	0.0974392	0.0541177	0.0507328	0.0384353	0.041737	0.0260733	0.000175099	0.0252977	0.0161385	0.0333345	0.00636421	0.0915249	0.108421	0.0951889	0.081594	0.0554879	0.0679293	0.0933748	0.135417	0.388828	0.56992	0.545652	0.478491	0.4223	0.463496	0.447483
4.48499	1.6312	1.58548	1.34253	1.03111	0.797066	0.60384	0.388997	0.228405	0.109293	0.0637334	0.0363942	-0.0139269	-0.0343123	-0.0452973	-0.072094	-0.0639818	-0.0830458	-0.0949425	-0.107745	-0.092323	0.098611	0.0818197	0.0686367	0.0579413	0.0138177	-0.0212478	0.0887971	0.532499	1.09289	1.26009	1.12096	0.940408	0.764684	0.675075	0.565402
2.57346	0.394237	0.250351	0.163767	0.110446	0.0639097	0.0408362	0.0321357	0.00997958	0.00689971	0.0267893	0.022643	0.0312455	0.0428964	0.0781031	0.0983647	0.0789454	0.140651	0.127315	0.112278	0.112602	0.0476563	0.0276953	0.0300679	0.0285088	0.0465995	0.107562	0.588197	0.805128	0.622249	0.445899	0.307545	0.208236	0.156028	0.120281	0.118594
5.25859	0.621754	0.676164	0.635305	0.538509	0.490594	0.43113	0.274908	0.137129	0.0716903	0.025248	0.0149152	-0.000106396	0.0530456	0.0742462	0.0215585	0.0350211	0.0269072	0.00241649	-0.0273126	0.0851315	0.0616148	0.0386079	0.082494	0.0634646	0.0413564	0.024961	0.0228563	0.180639	0.43662	0.541064	0.538053	0.471776	0.438859	0.3881	0.329352
3.02502	0.265884	0.185632	0.126717	0.0968101	0.077166	0.0571841	0.0317691	0.0158604	0.0151307	0.00362988	0.0331208	0.00739226	0.0161174	0.0276111	0.0818	0.060676	0.0795365	0.0457696	0.0450948	0.0381764	0.0349347	0.0144471	0.025498	0.0115356	0.0273896	0.0634867	0.26546	0.409867	0.39278	0.297657	0.241678	0.171352	0.145603	0.103486	0.0930285
2.5025	0.390815	0.247207	0.195289	0.16012	0.144957	0.110585	0.089214	0.0542218	0.0382572	0.0467129	0.0587074	0.0628906	0.0437345	0.0535471	0.0494063	0.0721312	0.0694328	0.0297407	0.00334413	0.0392483	0.0443278	0.052805	0.0628769	0.0415743	0.046058	0.152001	0.775564	1.00983	0.683425	0.45257	0.300231	0.239778	0.165433	0.130932	0.0864619
3.40681	0.413361	0.294753	0.226293	0.195812	0.156642	0.122696	0.0569888	0.0198798	0.00971421	0.0107654	-0.00272381	-0.0143884	-0.0100219	-0.0199982	0.0109418	0.0304278	0.00236833	-0.000936594	0.0173094	0.0305525	-0.0127751	0.00267325	0.0124174	0.00392514	0.0081053	0.0350192	0.296943	0.664281	0.696716	0.573731	0.446905	0.366908	0.329459	0.383024	0.504978
3.966	0.589834	0.488157	0.426668	0.366452	0.30443	0.256863	0.228921	0.137052	0.0850689	0.0555151	0.0300736	0.00664673	0.00219042	-0.0223043	-0.0276772	-0.00911109	-0.0145548	-0.0402666	-0.0384054	-0.0531491	0.0626032	0.0684959	0.0615915	0.0435689	0.0249248	0.117037	0.352642	0.540248	0.581111	0.540502	0.50415	0.500672	0.509959	0.620725	0.831772
2.35627	0.149935	0.104191	0.0715971	0.0475678	0.0387689	0.0402339	0.0728131	0.0402695	0.0145453	0.00910955	0.00254926	0.0153004	0.0190657	0.0115174	0.0104397	0.00524142	0.0227357	-0.0255094	0.0706818	-0.0322899	0.00798363	0.033162	0.00674049	0.0131733	0.0107467	0.120413	0.407506	0.437751	0.302998	0.194073	0.112933	0.091714	0.0783077	0.0597458	0.0690181
5.68614	1.1326	1.26502	1.24085	1.14306	1.02255	0.888226	0.584789	0.398027	0.294137	0.237071	0.19951	0.177308	0.144426	0.208482	0.18251	0.205089	0.211803	0.166529	0.146888	0.10241	0.29768	0.294088	0.285089	0.242461	0.211176	0.21169	0.220256	0.431331	0.693016	0.811393	0.831063	0.811223	0.788335	0.803579	0.726929
2.40509	0.464267	0.272656	0.190889	0.129153	0.0977475	0.0678118	0.0482184	0.0267057	0.00410177	-0.00242999	-0.00763615	0.00871641	-0.00892519	-0.0267813	-0.0421266	0.0206898	-0.00664366	-0.0115021	-0.018391	-0.0425562	0.00568905	0.00204557	-0.00160706	0.00157354	-0.000969055	0.17816	0.996026	1.18587	0.886864	0.567617	0.368442	0.263188	0.20149	0.165543	0.164441
6.09402	1.29226	1.20233	0.98744	0.780652	0.63243	0.480479	0.414959	0.335551	0.287343	0.219127	0.170095	0.147067	0.132697	0.120083	0.162131	0.163354	0.182367	0.171658	0.237956	0.18552	0.186765	0.225178	0.242976	0.268899	0.255547	0.285517	0.338293	0.310812	0.45207	0.667724	0.710501	0.704135	0.72058	0.791867	0.914664
2.28171	0.638877	0.454438	0.32094	0.23419	0.171846	0.126857	0.103322	0.0788647	0.0759308	0.0891389	0.113333	0.100658	0.113172	0.158754	0.166672	0.187695	0.242506	0.24577	0.26866	0.198521	0.0925612	0.101185	0.120281	0.101668	0.119021	0.357422	1.28925	1.34545	1.06743	0.783137	0.555759	0.417211	0.331147	0.29732	0.26206
6.92552	0.752773	0.974575	1.19822	1.41346	1.48374	1.34243	0.933987	0.622044	0.425458	0.301177	0.202221	0.13026	0.0880256	0.0801239	0.0811502	0.0331342	0.0328904	-0.000664996	0.0078942	-0.0255067	0.326194	0.31534	0.336804	0.28529	0.204406	0.184391	0.213087	0.276596	0.464479	0.641662	0.798519	0.995046	1.03155	0.910973	0.741739
4.71401	1.12259	0.915911	0.730142	0.542159	0.457306	0.397765	0.324751	0.2155	0.141038	0.101137	0.067823	0.048307	0.0421623	0.0172275	0.0344448	0.0310495	0.0507821	0.0375678	0.0324308	0.075284	0.102168	0.0934469	0.119221	0.118982	0.0833103	0.113536	0.157787	0.491157	0.81811	0.849467	0.795417	0.722987	0.706377	0.783215	0.782283
4.8684	0.688483	0.664137	0.560325	0.384566	0.306873	0.219243	0.119493	0.0672307	0.036922	0.0171612	0.00607008	0.00246555	-0.0169528	-0.0153264	-0.0198792	0.0224816	-0.0251949	0.00977138	0.00865085	-0.0655111	0.0232019	0.0127045	0.0286074	0.0230415	0.00942613	0.00253001	0.00599775	0.154038	0.446111	0.57298	0.552537	0.480553	0.429264	0.396082	0.302506
5.27615	1.24857	1.13853	0.990847	0.889875	0.791653	0.749017	0.693008	0.610737	0.576505	0.54297	0.495774	0.495926	0.569289	0.55116	0.503185	0.515454	0.492371	0.45777	0.578877	0.550333	0.46999	0.56322	0.52336	0.576546	0.537497	0.540273	0.628483	0.875569	0.965017	1.00383	0.974668	0.968335	0.974819	1.04207	1.17388
6.36678	1.39461	1.3826	1.23657	1.10673	0.960713	0.790117	0.605498	0.406523	0.28255	0.189069	0.0879195	0.0559676	0.0367713	-0.00550752	0.0315827	0.0362974	0.0614212	0.0309396	0.00686546	-0.042881	0.186631	0.221804	0.199616	0.193741	0.112131	0.0669897	0.0922062	0.0858792	0.269206	0.617586	0.912332	0.956049	0.914282	0.806698	0.850767
4.27852	0.848247	0.761343	0.703617	0.654632	0.599425	0.530283	0.441291	0.351033	0.271801	0.240497	0.191085	0.145893	0.128713	0.12629	0.0938392	0.100045	0.0907752	0.0140239	-0.0181862	0.015547	0.236985	0.230124	0.220708	0.205506	0.161426	0.141489	0.349049	0.749569	0.977291	0.926615	0.831897	0.774303	0.70296	0.706816	0.829066
3.76589	0.338998	0.263875	0.207579	0.16166	0.0954873	0.102896	0.0803284	0.0465352	0.0259286	0.0127855	0.029872	0.0279626	0.0297466	0.00943953	0.0534525	0.0199904	0.149653	0.0272207	-0.02389	0.0691164	0.037938	0.0232358	0.0419759	0.0385426	0.0146895	0.0156276	0.153262	0.370616	0.407207	0.37893	0.300902	0.268174	0.182772	0.160824	0.153958
4.94655	1.21705	1.18747	1.03444	0.886092	0.688978	0.555498	0.376511	0.236439	0.113357	0.0462867	0.0196088	-0.0201085	-0.0393284	-0.0878551	-0.0661408	-0.0909085	-0.0905174	-0.0598884	-0.0590807	-0.0975909	0.0833562	0.0888983	0.0740086	0.0545923	0.00765989	-0.0233901	0.0209311	0.26333	0.693065	0.863354	0.909206	0.828189	0.709435	0.571867	0.463062
3.03811	0.168555	0.111709	0.071103	0.0569139	0.0359917	0.0384573	0.0173534	-0.0088317	0.0236402	0.0139633	0.026767	0.0313532	0.0493793	0.0273499	0.0273752	0.0181659	0.0618464	0.0187277	-0.00683127	-7.25684e-05	0.034775	0.0145842	0.0048464	0.0281537	0.0158207	0.0226193	0.323492	0.463486	0.406615	0.289545	0.204328	0.14763	0.117894	0.0833612	0.0700988
2.66603	0.127213	0.0659849	0.0363463	0.0212914	0.00508673	-0.000175576	0.0152499	-0.00656469	-0.00957043	-0.0100904	-0.0168216	-0.000581355	0.0104652	-0.000389343	0.00230066	-0.0116304	0.0137819	0.051766	-0.00160482	-0.0269485	-0.0062805	-0.00592844	-0.0174682	0.010756	-0.00756719	0.00877775	0.307084	0.526993	0.398066	0.242987	0.150302	0.0709545	0.0538701	0.0329126	0.0349984
3.57978	0.303355	0.220931	0.161567	0.14114	0.133113	0.113121	0.102745	0.0832123	0.0598671	0.0522756	0.0478723	0.0442967	0.0439649	0.0411344	0.0631805	0.0653246	0.0469597	0.0473015	0.000749592	0.0354143	0.045157	0.0377908	0.0607831	0.0699993	0.0724565	0.0765978	0.193101	0.4084	0.492991	0.46461	0.400522	0.341466	0.281905	0.273939	0.322315
2.22664	0.105757	0.0619205	0.0490323	0.0359878	0.0226434	0.0221946	0.014928	0.00455279	0.0105861	0.0209037	0.0294535	0.0348333	0.0540618	0.0608785	0.0693741	0.085859	0.0832948	0.0937673	0.060412	0.0406832	0.0273673	0.032238	0.0400122	0.0279416	0.0402457	0.0797047	0.412265	0.397586	0.264502	0.177739	0.111178	0.0580076	0.0500832	0.0417103	0.0390347
3.41536	0.252603	0.174363	0.155471	0.141903	0.118129	0.0757815	0.0344216	0.00103513	0.0245931	0.00669619	0.00531076	-0.0191107	0.000828201	-0.00054188	-0.0367791	-0.0115309	0.0504773	0.00133548	-0.0358631	-0.0139351	0.010397	-0.00194845	-0.00342946	0.00457155	0.00830142	0.00749142	0.162121	0.530218	0.57876	0.457649	0.326472	0.278729	0.265187	0.240082	0.317543
2.93549	0.132382	0.0550605	0.0553677	0.0414663	0.0352844	0.0213217	0.0163757	0.0123534	0.0175839	0.0241	0.0117158	0.000590563	0.0084684	0.0603684	0.0413722	0.0609526	0.00476936	0.0840088	0.0715642	0.0685634	0.0252401	0.0111544	0.0150792	0.0246226	0.0290504	0.0423257	0.288567	0.470247	0.359361	0.232912	0.15509	0.0935972	0.0695616	0.0517583	0.0642615
3.36053	0.353094	0.298802	0.226069	0.177695	0.1506	0.111757	0.0675414	0.0512193	0.0350527	0.0210071	0.0295598	0.0388377	0.044942	0.0275569	0.050748	0.0466737	0.0507504	0.0113205	-0.00995039	-0.0336342	0.035022	0.0249837	0.0402728	0.0418352	0.0288192	0.109126	0.227005	0.346562	0.380214	0.343115	0.29042	0.256551	0.201536	0.184844	0.182542
2.49096	0.154652	0.0964616	0.0759631	0.0582944	0.0532972	0.0374433	0.00443738	-0.00704412	-0.00538638	-0.0126362	-0.0121267	-0.00892125	-0.000567266	-0.0302466	-0.0210244	0.00742919	0.0242829	0.00280201	-0.0214014	-0.00269233	-0.0151407	-0.00982765	0.00181342	-0.000483569	-0.00632515	0.111916	0.393565	0.490932	0.399533	0.268813	0.177092	0.114928	0.0990941	0.0897377	0.121526
3.49646	1.07861	0.815754	0.626343	0.498655	0.418288	0.376203	0.307223	0.221994	0.186831	0.13347	0.141035	0.142231	0.127801	0.130911	0.135143	0.152232	0.165225	0.132435	0.0970861	0.117696	0.170024	0.163502	0.167548	0.179575	0.152192	0.159945	0.52765	1.06825	1.15193	0.979604	0.78986	0.626282	0.559486	0.665758	0.837696
2.82243	1.29437	0.893072	0.649962	0.459475	0.375041	0.287184	0.201879	0.0974977	0.0600841	0.00849666	-0.000391516	0.02222	0.0222197	0.0064912	-0.0425688	-0.0109035	0.0358778	0.0215956	0.0677786	-0.0025942	0.0426518	0.0396422	0.0449507	0.0332533	0.0213705	0.087695	1.24726	1.8948	1.54369	1.12538	0.807835	0.581606	0.458039	0.552316	0.630128
2.69556	0.510612	0.338436	0.238999	0.180484	0.164759	0.129904	0.0788304	0.0442689	0.0349359	0.0249184	0.0327002	0.0639515	0.0975604	0.0615837	0.0659413	0.0104891	-0.0322849	0.0034083	-0.00194609	0.00327675	0.0443089	0.0509962	0.053833	0.0411547	0.0298798	0.0660443	0.566257	0.93637	0.678159	0.470893	0.330185	0.229327	0.182731	0.242702	0.290542
2.55805	0.341954	0.205458	0.113657	0.0881195	0.0916565	0.0507283	-0.00610373	-0.0223964	-0.000696308	0.00414513	0.076615	0.127656	0.10155	0.184171	0.15106	0.11681	0.0990859	0.10062	0.0304378	-0.0264355	0.0369893	0.0399331	0.0317079	0.0654142	0.0706717	0.117862	0.592525	0.775558	0.557974	0.336001	0.200378	0.155357	0.14346	0.190397	0.259012
3.43822	1.15219	0.984808	0.79072	0.644124	0.511484	0.430309	0.317167	0.233096	0.157055	0.115105	0.0940599	0.0640696	0.037575	0.0516052	0.0645535	0.0607816	0.0805108	0.053762	0.104178	0.0838994	0.133781	0.139572	0.148092	0.123095	0.0825595	0.0815515	0.493525	1.00186	1.03801	0.914482	0.764763	0.64048	0.539239	0.638154	0.600137
4.68729	0.455799	0.472523	0.410071	0.353601	0.299626	0.255348	0.166968	0.110993	0.0603555	0.0230043	-0.0115986	0.0105793	-0.00553336	-0.028264	-0.0193542	-0.0445269	-0.00386401	0.0231644	-0.0400346	-0.0170046	0.0360319	0.0400052	0.0294624	0.0207275	0.00927201	0.0138093	0.0810284	0.210904	0.358573	0.388657	0.369214	0.311859	0.265388	0.185494	0.141168
2.56129	0.320885	0.193151	0.131671	0.101167	0.0833188	0.0694219	0.0308149	0.0262669	0.0146202	0.00903668	0.035998	0.0169476	0.0158999	0.00860407	0.0191184	0.0379419	0.0164189	0.0149366	0.0115011	-0.0113301	0.0302464	0.0293238	0.0169351	0.00902056	0.0133662	0.0577738	0.509381	0.623994	0.461396	0.285896	0.192789	0.136888	0.10867	0.163243	0.216739
2.85268	1.07946	0.840175	0.711178	0.635008	0.627315	0.565361	0.449553	0.272434	0.16365	0.119213	0.0895989	0.0466343	0.0307026	0.0163677	0.00582783	-0.0452584	-0.0156159	-0.0126903	-0.0363741	-0.00999603	0.155484	0.135751	0.13658	0.116295	0.0703943	0.0825486	0.867413	1.38705	1.17271	0.921327	0.746506	0.622639	0.609724	0.851715	1.03288
2.80502	0.452223	0.28297	0.167256	0.125387	0.110317	0.0891565	0.0534119	0.00339797	-0.00989823	-0.0307804	-0.0382821	-0.039215	-0.0297303	-0.028155	-0.0178115	-0.0160145	0.0328399	-0.0100237	-0.00705063	0.0154252	-0.030731	-0.0451851	-0.00584872	-0.00996496	-0.0195164	-0.00811343	0.35908	0.639045	0.521403	0.358869	0.20113	0.159099	0.139757	0.118476	0.118918
2.89949	0.71937	0.455593	0.297455	0.212475	0.145821	0.0994908	0.0779418	0.0224724	0.00256019	-0.00299994	0.0438977	0.0766731	0.110778	0.163034	0.139259	0.0923479	0.0535767	0.055546	0.0025477	0.0335992	0.0406065	0.036473	0.0305665	0.0268258	0.0442565	0.112561	0.655227	1.17913	1.02873	0.693473	0.483576	0.333729	0.263912	0.221498	0.160517
4.26158	0.624077	0.635135	0.586339	0.557121	0.508222	0.459082	0.344273	0.230955	0.168672	0.149855	0.105348	0.0426799	0.0534814	0.0278401	0.0269734	0.018518	0.000604135	0.0605923	0.11949	-0.0722594	0.0975043	0.143039	0.14426	0.12397	0.104191	0.0737965	0.141295	0.296554	0.409104	0.415762	0.414528	0.377329	0.305295	0.17937	0.109285
3.83995	1.69264	1.38796	1.01132	0.758183	0.587014	0.452707	0.293411	0.210121	0.149255	0.128684	0.0944104	0.105899	0.153817	0.182195	0.139901	0.200401	0.328397	0.198602	0.190019	0.157977	0.161368	0.150846	0.173165	0.155624	0.163688	0.159542	0.439847	1.2102	1.56203	1.42073	1.08448	0.829944	0.667036	0.646743	0.494357
3.80076	0.602172	0.398066	0.254306	0.156805	0.122436	0.0966891	0.0503593	0.032742	0.0363584	0.0343961	0.0316904	0.0246613	0.025749	0.00268479	0.000162654	0.00202028	0.0261164	0.0394178	-0.00880309	0.0255386	0.0400109	0.0251464	0.0280971	0.023424	0.0205727	0.0515971	0.146737	0.424319	0.590492	0.466281	0.32736	0.244242	0.186311	0.239506	0.33995
3.2919	0.640192	0.524202	0.422215	0.378519	0.343027	0.305768	0.192054	0.117643	0.0831649	0.0610619	0.0452721	0.0211616	-0.00872222	0.0242041	0.0174646	-0.0072165	-0.027998	-0.0218673	-0.0691842	-0.0593027	0.0538612	0.0668792	0.0620988	0.0461223	0.0342898	0.0545061	0.344415	0.587112	0.606775	0.490439	0.404952	0.355146	0.327068	0.19656	0.0840927
2.55966	1.25412	0.906663	0.646609	0.505973	0.4675	0.403005	0.281265	0.160921	0.0894294	0.047995	0.053176	0.105157	0.0810624	0.103392	0.128323	0.180312	0.204937	0.181691	0.106812	0.075045	0.0948084	0.102353	0.112954	0.087297	0.0867533	0.200491	1.40808	1.85953	1.48645	1.08782	0.778458	0.564962	0.521887	0.489779	0.393614
2.63823	0.280571	0.188065	0.124633	0.0797452	0.0474848	0.0448982	0.00501321	0.00855173	-0.00607218	-0.00727669	0.00641809	0.0129752	-0.00212371	0.032918	0.00876502	0.00270831	0.00773241	-0.0100732	-0.000224491	-0.0331231	0.000836424	-0.0113194	-0.00132393	0.00486277	0.00349515	0.0354554	0.420612	0.565116	0.379596	0.282114	0.199468	0.13112	0.0860864	0.147006	0.126032
2.93184	0.983745	0.84036	0.713742	0.629782	0.577094	0.528864	0.317924	0.15287	0.0901622	0.0342829	0.0174998	0.00022592	-0.00674452	-0.0181265	-0.02209	-0.0490713	-0.000322633	0.00088971	-0.0584047	-0.0167763	0.0477693	0.0411759	0.0728849	0.0434844	0.0248386	0.0976952	0.653755	0.840648	0.832809	0.730196	0.622708	0.517675	0.45699	0.293012	0.120427
2.6751	0.261108	0.169714	0.10925	0.0903369	0.0638343	0.0479161	0.0262913	0.0282629	0.0473332	0.0528391	0.0875721	0.128135	0.112813	0.163163	0.142464	0.100281	0.116129	0.0641782	0.11171	0.0365403	0.0803964	0.0847234	0.0652332	0.0737914	0.0795307	0.170553	0.387095	0.50744	0.377942	0.256456	0.169082	0.126167	0.0793393	0.0679805	0.0683087
2.87839	0.455465	0.322617	0.190995	0.114442	0.0750481	0.0340206	0.0200338	0.0285884	0.00794643	0.0160475	0.00523115	-0.00452029	0.00191362	-0.00687502	-0.0152184	0.0165791	0.00433971	0.0179043	0.0585637	-0.00664766	0.0172677	0.0111454	0.0167034	0.00477356	0.00248456	0.0484144	0.275881	0.478683	0.410998	0.285502	0.188574	0.104984	0.0586945	0.0424542	0.0360474
4.17674	0.830944	0.703295	0.543652	0.430639	0.338891	0.264095	0.188765	0.131651	0.0633805	0.052557	0.0406749	0.0428499	0.0432017	0.0639518	0.0153269	0.0138296	-0.0263913	-0.030869	0.0353229	0.000883345	0.0753583	0.0779166	0.0728137	0.0609798	0.020306	0.0101937	0.0759414	0.440763	0.771919	0.761032	0.625732	0.501443	0.439848	0.429713	0.355019
5.01638	1.23446	1.45225	1.40192	1.18421	1.01593	0.767768	0.733543	0.67712	0.591783	0.498151	0.439345	0.357139	0.332652	0.218608	0.179559	0.147976	0.123952	0.141061	0.0894487	0.0887454	0.578937	0.47192	0.459495	0.409227	0.316742	0.266041	0.121066	0.421396	0.963107	1.32443	1.29402	1.09	0.974075	0.775228	0.350699
3.33674	0.660478	0.494934	0.394398	0.346706	0.277249	0.231924	0.195066	0.132358	0.104451	0.0577205	0.063673	0.0452226	0.0503941	0.0300491	0.0493809	0.027084	0.0223892	0.0315397	0.0189889	0.0103066	0.09176	0.085787	0.0794953	0.0775285	0.056499	0.0433244	0.447867	0.683011	0.762553	0.664372	0.488778	0.378442	0.314385	0.304306	0.32644
4.95323	0.608489	0.634384	0.626698	0.57092	0.520055	0.475275	0.384945	0.205584	0.117002	0.072314	0.0656208	0.0311206	0.0224544	0.0116288	-0.0294617	0.0214651	-0.00702302	0.0519113	0.00650555	0.0369655	0.0816077	0.0918229	0.109798	0.0769161	0.0506155	0.0373443	0.213006	0.421931	0.398168	0.450069	0.461256	0.410873	0.378108	0.388412	0.347698
3.69172	1.53685	1.3517	1.11933	0.961024	0.866699	0.785376	0.707025	0.511724	0.347264	0.246489	0.161953	0.0979124	0.130612	0.11474	0.0733944	0.0292172	-0.000476877	0.04672	0.0700583	0.0892143	0.221056	0.262243	0.243683	0.229685	0.187639	0.149932	0.375591	1.19804	1.55299	1.44068	1.20595	0.991534	0.834147	0.78804	0.811443
3.71633	0.498669	0.359511	0.245679	0.195997	0.176858	0.136656	0.116228	0.0817284	0.0491089	0.0481127	0.0364799	0.0212269	0.034193	0.0181509	0.00128096	-0.00380804	0.020412	-0.00251966	0.0202882	0.0323417	0.0563704	0.0346862	0.0354602	0.047765	0.0282296	0.00942973	0.143776	0.427557	0.684151	0.556652	0.40213	0.311773	0.235624	0.232241	0.203654
5.94113	0.841684	0.980335	1.03592	0.99589	0.937825	0.877311	0.682666	0.419527	0.22411	0.121371	0.0624739	0.0244197	-0.0231745	-0.0481415	-0.0258728	-0.0270308	-0.0402005	-0.0622938	-0.0217737	-0.047587	0.116896	0.146258	0.161448	0.134402	0.0666527	0.0252875	0.151094	0.369065	0.450539	0.593436	0.682731	0.715774	0.706336	0.637467	0.64764
3.50707	0.823734	0.651919	0.461726	0.377672	0.306189	0.263642	0.168376	0.063509	0.00171874	-0.0188806	-0.0511563	-0.0597821	-0.0410171	-0.0470815	-0.0586744	-0.0540099	-0.0446069	0.0106829	-0.0989558	-0.00896496	-0.0215597	0.00893389	-0.0161474	-0.0196246	-0.0390297	-0.0472662	0.277902	0.811152	0.985644	0.837595	0.615132	0.456362	0.325254	0.26947	0.229168
3.94194	0.997142	0.962643	0.895861	0.821506	0.767144	0.725202	0.590182	0.360632	0.226016	0.163777	0.130209	0.0819352	0.0877151	0.0686726	0.0581582	0.0296888	0.102788	0.180203	0.0661006	0.096925	0.190991	0.217975	0.183503	0.173088	0.120851	0.100687	0.457405	0.913694	0.770357	0.681334	0.644593	0.640335	0.618903	0.58659	0.607365
3.63459	1.26024	1.06676	0.971	0.857602	0.811278	0.799266	0.675414	0.557455	0.457086	0.37075	0.326118	0.256035	0.276666	0.290515	0.213973	0.238018	0.223313	0.26654	0.268738	0.272206	0.397743	0.377526	0.368548	0.37603	0.347491	0.321943	0.779502	1.16869	1.23428	1.09901	0.908361	0.796318	0.733746	0.71031	0.749907
4.39387	0.79427	0.8079	0.738621	0.663185	0.614389	0.52942	0.369616	0.204744	0.12536	0.0838833	0.0385382	0.0307248	-0.00537293	0.00611094	0.0265627	-0.00606066	-0.017303	0.0212804	0.0378926	-0.0423665	0.102496	0.0797461	0.0913388	0.0729166	0.0430161	0.0412232	0.212138	0.471953	0.616601	0.61662	0.587044	0.530246	0.485354	0.476725	0.420026
4.35481	1.26837	1.23687	1.12474	0.959427	0.807192	0.729968	0.546012	0.329438	0.22697	0.142447	0.114115	0.0821406	0.070967	0.0508712	0.0505148	0.0813643	0.0631348	0.0672765	0.0574909	0.00438172	0.138426	0.174507	0.178518	0.160265	0.116469	0.112329	0.623123	0.832703	0.948676	1.00703	0.95493	0.881817	0.752858	0.710072	0.626066
2.11424	0.257677	0.144007	0.0850264	0.040205	0.0315836	0.0194557	0.0403369	0.10724	0.122626	0.101625	0.0728539	0.0592267	0.056753	0.033948	0.0583639	0.0167931	0.0374683	0.0375293	0.0698417	0.0141691	0.0893924	0.0977255	0.0808132	0.0798592	0.0768226	0.0941796	0.834343	0.714234	0.477291	0.292057	0.155253	0.0907939	0.0441445	0.0409803	0.0175653
3.81126	0.977569	0.806949	0.642284	0.520174	0.432586	0.375215	0.281636	0.187564	0.126492	0.0814715	0.0321105	0.0202739	0.0449047	0.0264769	0.024846	0.00829484	0.0644359	0.0353211	0.0294307	-0.00608826	0.105705	0.0664665	0.0883275	0.0782779	0.0493626	0.0353933	0.138976	0.688335	0.895276	0.865212	0.739239	0.602526	0.511817	0.448955	0.457949
6.34889	0.901141	1.03713	1.12694	1.0476	1.01072	0.887631	0.657884	0.458819	0.356119	0.304387	0.285648	0.263578	0.281559	0.209545	0.166308	0.0945545	0.0799489	0.04339	0.0704552	0.038728	0.285198	0.335715	0.292351	0.237545	0.198026	0.16702	0.193945	0.352732	0.448665	0.70771	0.859429	0.890373	0.859705	0.901566	0.924292
2.03503	0.365749	0.254298	0.186637	0.149406	0.0994208	0.0996002	0.0345795	0.0275699	0.00613709	0.0125553	-0.00722424	-0.00869657	-0.0195026	-0.00557209	-0.00853102	-0.0301651	-0.00642315	-0.0425076	0.0187007	-0.0258207	-0.00086162	0.00614945	-0.00239429	0.00683853	-0.00828122	0.100025	0.762332	0.577381	0.439242	0.412439	0.334147	0.271251	0.252316	0.257291	0.337384
3.30431	0.724695	0.687891	0.670235	0.620325	0.602335	0.554325	0.407963	0.262884	0.165548	0.090526	0.042329	0.00526228	0.00492054	-0.0309451	-0.0510022	-0.0363815	-0.0573014	-0.0273072	-0.108489	-0.0736488	0.0687864	0.0939404	0.106705	0.0724152	0.0335738	0.23664	0.804735	0.861342	0.944094	0.921083	0.83587	0.717413	0.646437	0.624405	0.618937
2.88383	0.532935	0.393004	0.299587	0.243086	0.164455	0.143352	0.0575082	0.00132122	-0.0111064	-0.0226882	-0.0193852	-0.0328634	-0.0111192	-0.0233636	0.0355677	-0.0113221	-0.00762418	0.0140877	-0.0256098	0.0764342	-0.0125833	-0.00450399	-0.00716409	-0.0156686	-0.0128773	0.140783	1.29217	2.09531	1.96882	1.47896	1.04074	0.726477	0.520643	0.372121	0.252448
3.17511	0.28954	0.191608	0.160141	0.130216	0.0905843	0.0802073	0.023442	-0.0173308	-0.0559526	-0.0626723	-0.073774	-0.072353	-0.100293	-0.0879052	-0.0744334	-0.09976	-0.0986324	-0.120432	-0.0881746	-0.199766	-0.0708316	-0.0677997	-0.0690533	-0.0512585	-0.0698108	-0.00035276	0.626808	1.24373	1.37226	1.13355	0.798467	0.572139	0.350197	0.252316	0.215318
6.48975	0.966398	1.01393	1.06387	1.09195	1.12795	0.992627	0.629699	0.376394	0.212204	0.140383	0.0975234	0.044972	0.0618403	0.000554367	0.0123503	0.0047285	-0.0437097	-0.025137	-0.0203707	-0.00247532	0.168368	0.172184	0.155685	0.140039	0.0843774	0.0355491	0.151751	0.400446	0.471686	0.591903	0.79583	0.837419	0.828111	0.840357	0.889549
0.591915	0.395917	0.398867	0.324509	0.293816	0.278585	0.271952	0.18928	0.118559	0.103873	0.0620208	0.0892129	0.110544	0.133592	0.166738	0.148968	0.155668	0.184245	0.189866	0.258942	0.280171	0.121724	0.133887	0.111894	0.105946	0.11741	0.16086	0.643719	0.595624	0.504361	0.455713	0.432722	0.418673	0.382653	0.343641	0.290674
4.5519	0.683824	0.630417	0.561594	0.513355	0.433466	0.368714	0.221588	0.0776447	0.0208796	-0.0240619	-0.0457207	-0.057082	-0.0718816	-0.0729536	-0.0728209	-0.0590312	-0.0917145	-0.118151	-0.109654	-0.0382323	-0.0299753	0.00492567	-0.0119555	-0.0146847	-0.0349512	-0.00594689	0.377629	0.546531	0.58325	0.638888	0.647196	0.604065	0.559705	0.495854	0.450589
3.31173	0.536645	0.412859	0.329471	0.279588	0.250242	0.207042	0.106237	0.0821854	0.0258021	0.0368272	0.00253319	-0.0249402	0.00475897	-0.0226266	-0.0112441	-0.0409884	-0.0667928	-0.0640442	-0.0131231	0.0582553	0.0323074	0.0501815	0.0194325	0.0233262	0.00120509	0.0521345	0.594911	1.31584	1.45388	1.29065	1.03443	0.864952	0.697604	0.531491	0.459483
5.36178	2.38011	2.25981	2.13489	2.14597	2.0909	1.87439	1.41298	1.11646	0.913255	0.759514	0.670362	0.60493	0.748522	0.778557	0.932797	0.744532	0.911985	0.92109	1.00532	1.09409	0.791234	0.830151	0.863452	0.892354	0.908795	0.892722	1.08612	1.59254	2.0412	2.19985	2.24872	2.30418	2.21457	2.12618	2.01542
7.71319	1.13427	1.23543	1.27905	1.34974	1.38264	1.25172	0.797332	0.537382	0.379585	0.253132	0.191022	0.158011	0.122791	0.0756618	0.0825648	0.102311	-0.0018803	0.043463	0.0238075	0.0391039	0.245212	0.293474	0.320768	0.302243	0.224324	0.250961	0.342559	0.401019	0.447988	0.551473	0.691789	0.849582	0.978384	1.06867	1.10273
3.08105	0.287772	0.271254	0.266422	0.262877	0.257206	0.228969	0.125555	0.0627824	0.045212	0.0445658	0.0347128	0.0144468	0.00847152	0.000744356	-0.0132082	-0.00677102	0.00239427	0.0352425	0.0209939	0.0209737	0.0482153	0.0498392	0.0279165	0.0355028	0.0198858	0.0671231	0.299028	0.385464	0.344764	0.299598	0.263877	0.245033	0.259203	0.212981	0.187535
6.7875	1.48436	1.55032	1.56584	1.62462	1.53447	1.329	0.971286	0.750274	0.657764	0.511469	0.501323	0.482865	0.343721	0.282721	0.436837	0.649958	0.791458	1.04817	0.933266	1.53657	0.637551	0.561439	0.568209	0.541039	0.502451	0.495198	0.581724	0.610614	0.698936	0.831961	1.01857	1.12157	1.14699	1.09913	1.16754
3.88587	0.563732	0.480661	0.425102	0.389117	0.356483	0.26625	0.154908	0.0846599	0.0213425	0.00887437	-0.00479996	-0.0138672	-0.0695905	-0.0444505	-0.0780629	-0.0608935	-0.0802412	-0.0874903	-0.0657743	-0.126504	0.0538432	0.0313089	0.0179978	-0.00744833	-0.0295342	0.0625716	0.317156	0.582642	0.668902	0.646247	0.610991	0.572447	0.51778	0.462044	0.428659
5.32852	1.04038	0.997732	0.871708	0.846854	0.767305	0.561746	0.321863	0.169951	0.0789311	0.0341202	-0.0096862	-0.028204	-0.0633525	-0.0293414	-0.0609752	-0.054308	-0.0712053	-0.047423	-0.0921364	-0.0852322	0.0400396	0.056856	0.047384	0.0242451	-0.0128431	0.0573398	0.259463	0.522954	0.665865	0.705952	0.732905	0.740633	0.691036	0.642861	0.613755
-3.29751	0.536932	0.533717	0.569847	0.559754	0.533994	0.353112	0.205502	0.0788101	0.0156056	-0.0174366	0.00186817	-0.0185411	-0.0308652	-0.0167004	-0.00994093	-0.0299845	-0.0335999	-0.0232651	-0.0664803	-0.0471804	0.00831955	-0.00457384	0.0150811	0.00313613	0.00577151	0.320959	0.914554	1.01266	0.814544	0.65574	0.568501	0.507474	0.446448	0.541922	0.610202
5.74877	0.785806	0.761549	0.738371	0.675841	0.605145	0.390092	0.24145	0.130081	0.074162	0.0518093	0.0258076	0.0277213	0.0361806	0.00368902	0.0230102	-0.0125139	0.0281875	-0.0173199	-0.0926753	0.00976235	0.0320899	0.0641469	0.0471412	0.0487842	0.0389677	0.133911	0.202888	0.366219	0.484815	0.546235	0.592929	0.567032	0.626111	0.598297	0.54166
6.25989	2.51409	2.57147	2.60236	2.49377	2.28115	1.89807	1.49668	1.1488	0.869867	0.688373	0.53359	0.425727	0.340416	0.276231	0.147719	0.124805	0.0737431	0.13173	0.0265326	-0.0564727	0.703078	0.750317	0.668743	0.558485	0.452622	0.586761	0.811618	1.03708	1.35782	1.71876	2.00349	2.10038	2.09765	2.10715	1.95053
-5	0.575356	0.541984	0.528185	0.487862	0.562084	0.470464	0.33906	0.183743	0.0945454	0.0716554	0.0319779	0.0383018	-0.0214831	0.0477032	0.0688348	-0.0124909	0.210084	0.154913	0.0847378	0.0840388	0.101858	0.111742	0.127072	0.0639313	0.0567153	0.523102	0.785631	0.701792	0.588325	0.553348	0.537781	0.487082	0.439599	0.404705	0.427721
-5	0.232693	0.268526	0.305137	0.334404	0.354089	0.239349	0.133169	0.0597388	0.0294581	0.0314901	0.016912	0.00625401	-0.0170221	-0.0231821	-0.0113538	-0.0256986	-0.0340534	-0.051244	-0.0464725	0.00699827	0.0306678	0.0254296	0.00966611	0.0168397	0.0249407	0.272769	0.392249	0.324812	0.244637	0.196686	0.214385	0.186757	0.197953	0.21966	0.247183
3.78954	0.478262	0.380598	0.306862	0.315932	0.264959	0.213634	0.163209	0.0792998	0.0581275	0.0448568	0.0358371	0.02154	-0.0102482	-0.017712	-0.0103409	0.0451732	0.0229713	0.0111824	0.0678394	-0.00914274	0.0547785	0.0535548	0.053474	0.0157749	0.0268966	0.0213526	0.268401	0.718417	1.17197	1.09883	0.887856	0.697517	0.547796	0.421675	0.438279
3.28346	0.304485	0.281618	0.229576	0.18439	0.162275	0.129486	0.0972991	0.0141202	-0.000997841	0.0134413	-0.0143302	-0.0489814	-0.0155855	0.0116777	0.0163406	-0.009789	-0.018973	-0.00277323	-0.0215086	-0.0609181	-0.000617642	0.00554505	0.00560644	0.00735044	-0.00447888	0.00502589	0.462039	1.19096	1.34504	1.08654	0.778289	0.49028	0.366812	0.249133	0.187224
3.64706	0.365903	0.249793	0.232504	0.175649	0.131063	0.0984147	0.0604118	-0.0339623	-0.0393298	-0.0572975	-0.0700452	-0.120405	-0.096136	-0.0758273	-0.0945658	-0.122691	-0.128165	-0.115173	-0.15479	-0.209453	-0.0486507	-0.0697624	-0.0431453	-0.0404892	-0.0906605	-0.0657872	0.263186	0.769317	1.07134	0.982416	0.771219	0.554915	0.442339	0.327643	0.260054
2.79301	0.549379	0.523588	0.498921	0.472295	0.478562	0.45067	0.299447	0.172513	0.0559409	0.014277	-0.0139184	0.00796681	0.0437437	0.00310703	-0.00170896	0.0326824	0.0913162	0.102342	0.137687	0.124885	0.0981328	0.0843961	0.11162	0.0463139	0.0242926	0.0579572	0.781452	1.11415	0.994578	0.77935	0.533159	0.398588	0.356845	0.29778	0.290845
4.05904	0.881129	0.839667	0.924589	0.920908	0.885763	0.899233	0.577603	0.321622	0.169321	0.113473	0.0892839	0.0446356	0.0119021	0.0351254	0.0231323	-0.0320369	0.0272037	0.0939311	-0.135125	0.00974668	0.140349	0.10702	0.11928	0.106999	0.0926059	0.0498246	0.340452	0.800682	0.89984	0.940557	0.868169	0.793832	0.721017	0.605906	0.547392
5.24766	1.13526	1.03491	0.950547	0.85938	0.791305	0.706814	0.43591	0.275583	0.11843	0.10185	0.00267539	-0.0144257	-0.0243213	-0.0674466	-0.046513	-0.0614653	-0.0702618	-0.119654	-0.0758944	-0.061487	0.0979362	0.0827556	0.0877492	0.0725601	0.0266231	-0.000455043	0.51725	0.863254	0.935393	0.901204	0.951051	0.948102	0.856089	0.812309	0.721698
4.55896	0.704419	0.658214	0.690534	0.637251	0.587234	0.457993	0.311074	0.192364	0.136027	0.0706403	0.0331172	0.0418881	0.0352118	-0.0107036	0.0135113	-0.0464508	-0.0048054	-0.0302831	-0.0606774	-0.0377491	0.0644341	0.0776659	0.0916401	0.0838508	0.0653863	0.136823	0.328306	0.540481	0.563811	0.531006	0.480309	0.468452	0.527999	0.590108	0.658456
5.31705	0.755476	0.757672	0.78697	0.77714	0.725361	0.679939	0.408305	0.239477	0.13786	0.096722	0.0485224	0.0210442	0.0124066	0.0154232	0.0199377	-0.00364876	-0.0446063	0.0335772	0.0736939	-0.0294338	0.0772672	0.0851189	0.112569	0.0992997	0.0763728	0.0937882	0.268977	0.434788	0.501904	0.489268	0.525576	0.505231	0.495237	0.466405	0.508132
5.05665	0.723678	0.607427	0.487245	0.409571	0.344033	0.278269	0.199699	0.129594	0.0733167	0.0358875	0.00929116	-0.00316635	-0.0040858	0.00654276	0.0183393	0.0322032	0.0579267	0.0444134	0.0717284	0.0839475	0.038723	0.0404883	0.0319227	0.0554722	0.0285388	0.0203359	0.198574	0.505101	0.688193	0.671196	0.592382	0.570641	0.535585	0.520285	0.559665
3.5511	0.609817	0.487352	0.407523	0.351651	0.310674	0.276547	0.224011	0.155257	0.140923	0.10809	0.09263	0.0815404	0.0866168	0.0616456	0.0812268	0.0284931	0.0696453	0.0290463	0.0702313	0.0390339	0.108232	0.121942	0.101363	0.117868	0.0956226	0.10632	0.455384	0.933371	1.10782	0.972873	0.835336	0.675026	0.597571	0.491742	0.453778
4.64581	0.469848	0.415411	0.386137	0.371191	0.310068	0.279712	0.219943	0.135918	0.105813	0.0630678	0.0393786	0.0204172	0.0219388	0.00304738	-0.0100355	-0.0301071	-0.0333021	0.00245228	-0.0366418	-0.0507452	0.0761829	0.0736783	0.0613005	0.0641258	0.0338246	0.0245637	0.138292	0.290505	0.419946	0.449342	0.405587	0.350573	0.330402	0.26892	0.269373
2.06243	0.242209	0.177575	0.147876	0.145766	0.127893	0.120459	0.065701	0.0245319	0.0349161	0.0497283	0.0691713	0.0679206	0.0667178	0.115971	0.151535	0.114126	0.142807	0.176279	0.0861103	0.187626	0.0771534	0.0632653	0.0575561	0.0620514	0.106439	0.268881	2.53094	2.10867	1.18036	0.661923	0.417868	0.281842	0.179765	0.137831	0.103598
2.8189	0.449139	0.407574	0.364706	0.290584	0.260813	0.214206	0.153694	0.106253	0.077147	0.0888487	0.0649556	0.0780426	0.0841196	0.076088	0.0772311	0.0350813	0.0534494	0.0315235	0.0133392	0.0317682	0.0717802	0.0723427	0.072844	0.0689675	0.0784663	0.104422	0.650154	1.04461	0.910499	0.725465	0.57294	0.467566	0.475574	0.458941	0.4761
4.97933	1.30326	1.07739	0.989978	0.871789	0.816944	0.858305	0.840001	0.520743	0.307403	0.160496	0.0629086	0.0688175	0.0165873	0.0113052	0.0502261	0.0408489	0.0434087	0.047077	0.122139	-0.0242043	0.217382	0.177756	0.213022	0.214824	0.133753	0.0866576	0.305321	0.622645	1.17413	1.30798	1.15416	0.986906	0.867992	0.801621	0.794296
3.75914	0.790721	0.790237	0.789132	0.799866	0.785775	0.769254	0.532286	0.301224	0.166746	0.120221	0.0662008	0.0534162	0.0697455	0.0409098	0.0304413	0.0569711	-0.00804755	0.044862	0.0100841	0.0902561	0.147727	0.146653	0.13107	0.126863	0.0745137	0.0918932	0.590325	0.987669	0.873674	0.841123	0.78418	0.733727	0.707235	0.687068	0.667323
4.8698	0.498662	0.432917	0.42744	0.426721	0.407418	0.381816	0.272179	0.138715	0.0640707	0.0315855	0.00946099	-0.0337214	-0.0524105	-0.0568183	-0.0342879	-0.0318339	-0.0614765	-0.0932269	-0.110717	-0.093313	0.0491204	0.0384361	0.0380604	0.0309213	-0.0107471	-0.00878333	0.120791	0.386728	0.552301	0.562892	0.555287	0.495334	0.494337	0.455412	0.46568
3.23518	0.355604	0.290807	0.257004	0.232702	0.203239	0.168465	0.128378	0.0824176	0.058951	0.0564788	0.0377854	0.0176089	0.0264153	0.00432977	0.0505549	0.0500161	0.0178876	0.0135396	-0.0308133	0.0154609	0.0452233	0.0529328	0.0414478	0.033899	0.0316548	0.0411748	0.535609	0.628747	0.613084	0.547386	0.438652	0.341144	0.272341	0.24451	0.20069
3.28966	0.480728	0.371351	0.343048	0.312782	0.321799	0.308479	0.193638	0.0661152	0.0409799	0.0569855	0.0423867	0.0216203	0.0419638	0.0307788	-0.00403088	0.0310597	0.00917384	0.0169535	0.0367411	0.0407506	0.0573757	0.036782	0.0450092	0.0405063	0.0287441	0.0103007	0.533751	1.27446	1.21816	0.846971	0.553391	0.399264	0.352033	0.302189	0.296311
3.34995	0.759136	0.638948	0.541837	0.465342	0.398332	0.36785	0.229748	0.109969	0.0614279	0.0454729	0.0754285	0.0997772	0.129494	0.181536	0.254645	0.282272	0.267358	0.240427	0.200168	0.298084	0.121368	0.111907	0.109012	0.11383	0.121896	0.25737	0.758728	0.925088	0.91969	0.842488	0.68021	0.552122	0.4269	0.371336	0.337116
5.37165	0.815161	0.782719	0.75397	0.724011	0.733571	0.71407	0.468066	0.278868	0.209847	0.19108	0.191777	0.167903	0.176098	0.139812	0.150385	0.106648	0.119581	0.0972402	0.0744273	0.106805	0.185938	0.203695	0.194245	0.183434	0.179204	0.183902	0.305376	0.645158	0.850157	0.851581	0.858721	0.820308	0.780658	0.778386	0.790191
4.70554	0.513958	0.501252	0.499764	0.441878	0.447099	0.410471	0.256537	0.159131	0.109992	0.0657273	0.0548415	0.0231412	0.0193073	0.0265986	0.0227809	0.0654945	0.0426037	0.0438405	-0.0101124	0.0252841	0.0900173	0.0963313	0.0817833	0.0764383	0.0439268	0.0237166	0.151855	0.424411	0.534877	0.582173	0.539555	0.525163	0.478868	0.427466	0.428485
3.3047	2.02819	1.71751	1.55902	1.41677	1.31342	1.24315	0.918904	0.647473	0.480429	0.364911	0.248947	0.199305	0.198314	0.146968	0.228303	0.15499	0.144177	0.124205	0.0678229	0.0970586	0.384439	0.338521	0.400148	0.350122	0.281465	0.237979	1.5257	2.81982	2.96097	2.42516	1.97663	1.64047	1.38642	1.20633	1.14955
3.47024	1.69536	1.53674	1.34424	1.22124	1.10692	0.97894	0.576031	0.297995	0.127648	0.0289857	-0.0688682	-0.100488	-0.157088	-0.118531	-0.174944	-0.178107	-0.218142	-0.199735	-0.108384	-0.19192	0.0695322	0.0506176	0.0435855	0.0240496	-0.0597386	0.0125315	1.35049	1.72592	1.82688	1.73944	1.60286	1.40619	1.18613	1.01845	0.941369
7.18845	1.2597	1.46596	1.55277	1.63375	1.65626	1.65767	1.17168	0.663135	0.360736	0.195847	0.113848	0.0436238	0.0145231	-0.0035632	-0.0292764	-0.0203561	-0.0271801	-0.00407798	-0.046857	-0.042592	0.311889	0.257341	0.250302	0.216777	0.12869	0.0471608	0.129021	0.250957	0.367428	0.75566	1.0952	1.27762	1.33448	1.44517	1.44257
5.33879	0.548052	0.589544	0.610021	0.577384	0.505863	0.448813	0.278476	0.110543	0.0413506	0.0024797	-0.00837138	-0.0366005	-0.0350369	-0.0446446	-0.0624183	-0.0779608	-0.0425752	-0.129714	-0.0432435	-0.0942605	0.0362631	0.0243786	0.00687537	-0.0186606	-0.027205	0.00249788	0.207646	0.231867	0.246543	0.270221	0.288424	0.339088	0.357965	0.335763	0.312634
3.43291	0.412579	0.346567	0.25669	0.261801	0.235568	0.185911	0.137804	0.0708632	0.039652	0.0292799	0.0268569	-0.00654859	0.00820998	-0.0224768	0.0203882	-0.0607432	-0.028286	0.0108347	0.0050254	0.00714134	0.0217798	0.0441459	0.0303456	0.0317583	0.0181485	0.0112581	0.278753	0.757632	0.832841	0.637426	0.461435	0.318406	0.23885	0.203309	0.232635
5.94588	1.06218	1.04755	1.0907	1.21594	1.28975	1.26436	0.89288	0.72357	0.647031	0.559008	0.498269	0.58631	0.626565	0.642188	0.564454	0.529129	0.505991	0.510074	0.278472	0.368412	0.678878	0.619832	0.619845	0.582261	0.588409	0.585777	0.500452	0.751577	0.941693	1.03633	1.04207	1.03982	1.08458	1.1714	1.0597
3.58727	0.57993	0.517216	0.443792	0.369618	0.307864	0.253591	0.139298	0.0596356	0.0271508	0.00785466	-0.000841858	0.00919159	0.0199589	0.0116747	0.045461	0.0599326	0.0340919	0.108282	0.118915	0.0681371	0.0219057	0.0257684	0.0384355	0.0376386	0.017017	0.0610871	0.263936	0.529114	0.632873	0.554471	0.49676	0.405893	0.322478	0.28779	0.26161
4.06207	0.342178	0.32149	0.261638	0.231444	0.204727	0.139383	0.0672296	0.0247494	0.00514358	0.00817598	-0.0260086	-0.00652013	-0.0179502	-0.00713075	-0.0158609	-0.0452794	-0.0130606	-0.0440056	-0.016708	-0.0368542	0.0105187	-0.0117968	0.0092993	0.00238053	-0.0142273	0.0634151	0.255582	0.344905	0.408878	0.329133	0.298712	0.275399	0.240095	0.229828	0.213276
3.65082	0.928555	0.856648	0.77705	0.74316	0.719741	0.610441	0.352098	0.209088	0.139048	0.0917465	0.0719783	0.0448315	0.0169488	-0.000702284	0.0217418	0.0355611	0.0578327	0.0482859	-0.032879	-0.00870024	0.13318	0.125047	0.109972	0.083972	0.0433033	0.134858	0.846364	1.48296	1.56218	1.41219	1.27239	1.12195	1.01753	0.972751	0.91846
3.1074	0.449426	0.387986	0.351986	0.325796	0.28134	0.200981	0.116029	0.0947351	0.052085	0.0278697	0.0196367	0.0245184	0.0238053	0.0221144	0.0436322	0.00465852	0.00510638	0.00649452	-0.00941734	-0.0381015	0.0360445	0.0474202	0.0454466	0.057762	0.0239266	0.149787	0.513399	0.617151	0.54638	0.471828	0.446817	0.403046	0.371827	0.353395	0.354925
4.22229	0.868402	0.851079	0.818407	0.782561	0.751056	0.575707	0.327452	0.187889	0.0949752	0.0398173	0.00972268	0.00127223	-0.042386	-0.0349183	-0.0335652	-0.0757599	-0.0769183	-0.0446325	-0.0787045	-0.110244	0.0671407	0.0655868	0.0643733	0.0414488	0.000740336	0.0964501	0.362102	0.725918	0.815295	0.761315	0.681938	0.654196	0.630311	0.613662	0.616331
8.19707	1.0326	1.21642	1.35683	1.51883	1.62922	1.48066	1.01187	0.673195	0.410617	0.270942	0.194928	0.106083	0.0699725	0.0441372	0.0293259	-0.00250962	0.0151355	-0.0562916	0.0035267	-0.0291876	0.374755	0.319534	0.283909	0.239218	0.151369	0.0584056	0.0942213	0.132891	0.317448	0.577675	0.858039	1.13391	1.26237	1.46774	1.57173
6.47751	0.837906	0.875086	0.960831	0.9448	0.969361	0.850283	0.563862	0.356953	0.22388	0.16079	0.104035	0.0543609	0.0152114	0.00391007	-0.0189013	-0.0581585	-0.0820868	-0.0721574	-0.0464416	-0.133446	0.17717	0.162007	0.162824	0.137736	0.079058	0.0752636	0.124333	0.181703	0.358023	0.616051	0.78845	0.888597	0.879011	0.865686	0.822841
3.55725	1.71957	1.6383	1.47057	1.27874	1.06559	0.916875	0.677743	0.429376	0.299696	0.222924	0.174089	0.159942	0.117988	0.198449	0.23386	0.0916842	0.0533997	0.0233293	0.0201506	0.0260266	0.222561	0.20173	0.224302	0.238546	0.182438	0.203156	0.819461	1.64174	1.79133	1.59789	1.3084	1.04847	0.872849	0.66885	0.422407
5.70552	1.27806	1.13011	1.00831	0.931762	0.830018	0.662881	0.492318	0.349289	0.267391	0.210792	0.148958	0.11281	0.094144	0.0637434	0.0597193	0.0595212	0.0448602	0.0336724	0.0170683	0.0207132	0.173753	0.181939	0.205961	0.158341	0.117494	0.130971	0.422283	0.404556	0.578331	0.66406	0.717393	0.683483	0.750202	1.14279	1.59562
5.00539	2.27175	2.5672	2.67901	2.65948	2.5543	2.43816	2.08665	1.64779	1.33438	1.13995	0.975901	0.932968	0.826753	0.878627	0.919227	1.01	0.860544	1.04966	0.899459	1.20933	1.14357	1.11444	1.11874	1.18452	1.13247	1.08252	1.11299	1.89386	2.4992	2.62904	2.6664	2.58359	2.38578	1.76568	1.16431
4.0971	0.761408	0.811178	0.730789	0.623762	0.536353	0.418214	0.283599	0.183231	0.103804	0.0783501	0.0645478	0.0221125	0.00252117	0.0305036	0.0140459	0.0316743	-0.0400824	0.0200459	0.00544555	-0.0124879	0.0461295	0.0692579	0.0518086	0.0661432	0.0352355	0.0208288	0.343246	0.477226	0.573029	0.592861	0.486714	0.38936	0.373258	0.347053	0.436363
7.36763	2.28533	2.3779	2.43538	2.52431	2.70406	2.77495	2.22784	1.50739	0.989382	0.644711	0.402729	0.270843	0.101769	0.0320044	-0.0173411	-0.0689622	-0.111075	-0.154771	-0.175315	-0.183481	0.604062	0.57705	0.668784	0.57704	0.358105	0.233264	0.807842	1.3064	1.61882	1.81699	1.97415	2.17275	2.57242	2.65998	2.58227
15	1.25677	1.21531	1.27271	1.48142	1.66137	1.83051	1.46826	0.949673	0.622007	0.393688	0.251464	0.159682	0.0749095	0.0134603	-0.0177233	-0.0389116	-0.0611561	-0.0583412	-0.0794181	-0.123669	0.409	0.350488	0.438824	0.367732	0.23086	0.358988	1.25174	1.15804	1.0226	0.978961	1.01825	1.2172	1.61151	1.93871	2.09367
3.64496	1.87179	1.73598	1.39489	1.12198	0.865622	0.637011	0.394255	0.235227	0.143283	0.100102	0.068624	0.0220151	0.0179718	0.0239652	-0.0110404	-0.0238464	-0.0303432	-0.0248904	-0.0336921	-0.024345	0.0862599	0.084463	0.0983869	0.0799952	0.048962	0.0747948	0.889993	1.49917	1.71136	1.595	1.29467	1.02895	0.910329	0.78806	0.745555
2.72869	1.05075	0.808132	0.559913	0.415245	0.284625	0.217849	0.141572	0.0662587	0.0328835	0.00389925	-0.0308987	-0.0264079	-0.0418489	-0.0137109	-0.0288986	-0.0240601	-0.0359903	-0.0317802	0.00775082	-0.0102613	0.0190227	0.0136661	0.0103165	0.00594615	-0.0128154	0.0921423	0.976801	1.31823	1.11791	0.791858	0.541492	0.354451	0.259425	0.175738	0.0687298
3.08983	1.37886	1.19692	0.968171	0.735273	0.571001	0.438231	0.23665	0.137504	0.0830098	0.0514508	0.0323976	0.0353565	0.00859277	0.0170427	0.0375789	0.0218688	0.103002	0.133305	0.104528	0.0927931	0.0793543	0.0681008	0.0627687	0.0615641	0.059561	0.128	1.05516	1.45799	1.36828	1.06445	0.83439	0.600848	0.478332	0.353039	0.259412
4.26133	0.485585	0.359292	0.234832	0.175182	0.123511	0.0594061	0.0362072	0.0298921	0.00978871	-0.00937598	3.45958e-05	-0.000919051	-0.0149909	0.00993461	-0.0489117	-0.0246603	0.00448582	-0.00216812	0.00312931	-0.0409328	0.0215029	0.00146895	-0.00648816	-0.00604606	-0.00634233	0.0101569	0.0639863	0.36274	0.61411	0.667649	0.575086	0.478361	0.455425	0.614436	0.753012
4.67885	0.770761	0.711437	0.691882	0.594057	0.549017	0.523455	0.390036	0.275499	0.207185	0.146399	0.0943731	0.037254	0.0275789	0.0107816	0.0388713	-0.00354161	-0.0669608	-0.0579056	-0.0403581	-0.0862887	0.122872	0.125914	0.107541	0.104778	0.0740768	0.238362	0.74813	0.718243	0.631489	0.553324	0.540375	0.529841	0.529921	0.691825	0.848501
10.3281	1.28656	1.14641	1.06613	0.975215	0.841074	0.632549	0.440197	0.273772	0.157313	0.106485	0.0540643	0.0153566	0.00583488	-0.0267637	-0.0191401	-0.0251378	-0.0192675	-0.0168074	-0.0218574	-0.0539457	0.0686588	0.0921214	0.127387	0.0861172	0.0420319	0.14801	0.308844	0.376045	0.486347	0.573143	0.588593	0.545224	0.657692	1.03361	1.54054
4.96757	2.13568	2.32659	2.36277	2.26868	2.11255	1.86593	1.35128	0.969583	0.68683	0.452186	0.332007	0.296043	0.217996	0.158495	0.104729	0.0983727	0.0759792	0.0547604	0.0270902	0.0116915	0.457695	0.404444	0.390475	0.433318	0.318363	0.34933	1.04571	1.57841	1.78732	1.82727	1.791	1.75723	1.6318	1.3667	1.17688
5.96008	1.46517	2.34613	3.41037	4.1974	4.33588	4.30495	4.05073	3.17029	2.39453	1.79881	1.29967	0.967948	0.70257	0.512116	0.371009	0.255577	0.206182	0.0624649	0.0874506	0.00415576	1.88339	1.79795	1.72933	1.54924	1.15598	0.857731	1.01287	2.06279	2.78778	3.39908	3.61636	3.05441	2.37637	1.71665	1.31686
3.47311	1.37361	1.52934	1.63635	1.70656	1.78955	1.75467	1.60548	1.18595	0.892953	0.667884	0.488652	0.376806	0.253507	0.198817	0.154087	0.114556	0.0555776	0.0411128	-0.0176439	-0.00277818	0.687173	0.679759	0.648488	0.596281	0.43808	0.323799	0.825629	1.69401	1.66028	1.60685	1.50532	1.09233	0.660035	0.442302	0.308106
3.91234	0.608293	0.862031	1.01864	1.10932	1.18723	1.2434	1.20468	1.04863	0.871791	0.797341	0.728487	0.700608	0.576265	0.553431	0.577827	0.492425	0.395666	0.335966	0.299076	0.460187	0.871718	0.804042	0.790005	0.740384	0.663602	0.596936	0.765489	1.01147	1.09921	1.16995	1.07842	0.686766	0.303809	0.0512926	0.00674581
4.44357	1.1849	0.948636	0.865856	0.875944	0.869453	0.78374	0.648106	0.471406	0.341766	0.268619	0.185726	0.145569	0.0908512	0.0885598	0.0615392	0.0103386	0.0156927	-0.0292657	-0.0127831	-0.00423661	0.288986	0.280522	0.265869	0.20126	0.160597	0.109798	0.375179	0.576261	0.587435	0.610477	0.686795	0.913882	1.14936	1.18977	1.13229
6.88868	1.02516	0.744866	0.646274	0.602854	0.587027	0.552695	0.411188	0.23698	0.137245	0.0685353	0.0614671	0.0248069	0.012534	0.0354027	0.0121426	-0.0234299	-0.0223943	-0.0382338	0.00260695	0.0346644	0.12486	0.126944	0.104126	0.072784	0.0408017	0.0408745	0.27132	0.417694	0.453019	0.52106	0.662907	0.961742	0.859273	0.692869	0.566911
10.1202	0.698688	0.605046	0.608501	0.660286	0.618953	0.504406	0.363499	0.214397	0.124764	0.0871727	0.0617712	0.0465816	0.0216047	0.0332644	0.00576583	0.0026089	-0.00816908	-0.0210555	-0.0184681	-0.0102841	0.125956	0.104802	0.099569	0.0774956	0.0482601	0.0231145	0.215652	0.360618	0.358971	0.378208	0.423475	0.598941	0.779122	0.771986	0.644026
4.44086	1.30643	2.2884	3.21976	4.09652	4.61627	4.74489	4.09634	3.08735	2.30667	1.78592	1.41259	1.17616	0.90495	0.681289	0.620557	0.508624	0.411829	0.352002	0.31929	0.200759	2.05445	1.78017	1.71716	1.57066	1.20607	0.935803	1.15617	2.78794	3.52976	3.98249	3.81754	2.48407	1.21176	1.06807	0.766099
3.2613	1.58666	1.92611	2.18133	2.31336	2.41214	2.51042	2.38757	2.14944	1.91315	1.77955	1.72267	1.69854	1.47958	1.48674	1.47266	1.34688	1.17371	0.967925	1.06705	1.33022	1.91446	1.77877	1.7584	1.72513	1.55546	1.58609	2.09687	2.30019	2.3543	2.46461	2.27539	1.67881	0.825131	0.348777	0.292825
10.8792	1.89683	1.75927	1.88933	1.60587	1.23388	0.906909	0.616956	0.42538	0.282005	0.196537	0.141725	0.0813043	0.0617554	0.0226147	0.0195031	0.00732927	0.00666865	-0.0329937	0.0144558	-0.0289073	0.233881	0.251422	0.195489	0.176618	0.122356	0.0921101	0.220478	0.392611	0.6038	0.777192	1.13765	2.21062	3.13929	3.16647	2.76381
13.1432	0.787874	1.17618	1.94139	2.33755	2.19852	1.92268	1.42046	0.96552	0.641792	0.432748	0.269564	0.152844	0.0847508	0.053699	0.0528561	0.0498334	0.044322	-0.0332332	-0.0943768	-0.0646612	0.590367	0.490883	0.473167	0.402224	0.262758	0.148976	0.191598	0.504725	0.884024	1.21763	1.5536	2.15809	2.53146	2.80248	2.26672
9.66394	1.12359	1.20133	1.32439	1.19666	0.984769	0.761316	0.472774	0.251522	0.150383	0.0902647	0.0539693	0.0189545	0.0228851	-0.029426	-0.00049993	-0.0362799	-0.0159542	-0.0412048	-0.018567	-0.0538027	0.139989	0.112956	0.0738005	0.0832651	0.0406275	0.00815846	0.114901	0.368198	0.619553	0.769171	1.02434	1.54394	1.78793	1.65004	1.35691
2.75074	0.501675	0.481823	0.39016	0.316708	0.260811	0.228326	0.14032	0.0602396	0.0630975	0.111479	0.0908126	0.0436991	0.0175576	0.101453	0.0729552	0.113221	-0.0200691	0.0221063	0.0321248	0.230666	0.0809997	0.0374744	0.101878	0.0750258	0.0642266	0.0838019	0.373738	0.629366	0.503704	0.405028	0.326097	0.268457	0.191554	0.123397	0.127962
2.71252	1.26569	0.901717	0.515468	0.292868	0.165902	0.120154	0.0654874	0.0399648	0.0170502	0.0117914	0.00694266	0.00463812	0.0281704	0.0105273	0.0159068	0.0185246	-0.0238773	0.0452256	0.00685212	0.0459211	0.0265698	0.00139162	0.0368723	0.0141095	0.00472246	0.0734448	0.75427	0.924134	0.713122	0.485995	0.422317	0.531694	0.495458	0.349868	0.253496
4.05266	0.505944	0.906377	1.29855	1.49622	1.49208	1.32779	0.854779	0.533081	0.383665	0.254447	0.223999	0.24183	0.239872	0.233251	0.276254	0.320361	0.307104	0.260932	0.416374	0.491625	0.381061	0.34353	0.322024	0.314923	0.269051	0.2366	0.728578	1.19924	1.24227	1.2678	1.0633	0.818394	0.73779	0.537032	0.554448
2.50959	2.46642	1.68455	1.1186	0.757407	0.518093	0.348462	0.231048	0.145886	0.0915617	0.0841936	0.0775002	0.0631865	0.0333593	0.0238817	0.0251312	0.0259997	0.0141999	0.048732	0.0147631	0.0357336	0.0988129	0.0755197	0.0800029	0.0726924	0.0661143	0.411875	1.53882	1.68746	1.39553	1.06815	1.02985	1.3021	1.33695	1.15283	0.838193
4.02176	0.254571	0.459295	0.648375	0.787912	0.797599	0.695783	0.430926	0.260357	0.134401	0.09403	0.0179892	0.0020901	-0.0257468	-0.0323676	-0.029907	-0.0570937	-0.0645852	-0.0443023	-0.0524598	-0.0688825	0.110792	0.102022	0.0942948	0.0521756	0.0284549	0.0348479	0.454579	0.521069	0.594362	0.630046	0.596475	0.374942	0.194981	0.0487234	0.0567665
2.46195	0.413997	0.312331	0.258553	0.220221	0.185807	0.162851	0.105073	0.0709	0.0703258	0.0852294	0.0922198	0.115087	0.0762028	0.0395001	0.0523494	0.153693	0.0944945	0.0737782	0.0858799	0.234423	0.0455662	0.113888	0.0855712	0.0845911	0.063867	0.128406	0.364598	0.435773	0.36219	0.299739	0.215066	0.215679	0.169303	0.0755844	0.118283
4.49296	0.606554	0.820899	0.87448	0.82123	0.700405	0.571344	0.416829	0.25548	0.138685	0.108366	0.0636591	0.0364037	0.0279197	0.0219704	0.0222214	-0.00616041	-0.0102931	-0.00552613	0.0227162	-0.0338158	0.130928	0.107596	0.0968681	0.109241	0.0591546	0.0365774	0.152089	0.509685	0.740091	0.816232	0.839794	0.727346	0.547296	0.301887	0.123073
5.23129	0.489351	0.658672	0.691407	0.788764	0.758765	0.707469	0.554702	0.259616	0.122063	0.0154887	-0.00862293	-0.00622223	-0.0366798	-0.0352085	-0.0833834	-0.0468439	-0.0917629	-0.157189	-0.0193039	-0.0211113	0.123809	0.0913149	0.0538831	0.0115123	0.00132288	-0.0285666	0.0639187	0.337293	0.510201	0.52499	0.572078	0.602381	0.474947	0.296492	0.149366
5.9116	1.41419	1.85394	2.07596	2.04914	1.94715	1.81476	1.54103	1.16068	0.897884	0.670759	0.530856	0.3834	0.301644	0.237912	0.155113	0.106402	0.0752016	0.0293011	-0.0722251	0.0246829	0.755468	0.661435	0.674665	0.663294	0.483731	0.386615	0.670424	1.1217	1.52276	1.64807	1.59374	1.54539	1.36628	1.01544	1.03353
3.31225	0.981246	1.02669	0.971668	0.839564	0.734629	0.627153	0.42542	0.250198	0.139593	0.0843859	0.0520506	0.023414	0.0240509	0.0121261	-0.0292786	-0.000855557	-0.0309834	-0.0226009	0.0934726	-0.0606256	0.102377	0.113351	0.117339	0.081806	0.0462734	0.0218049	0.570595	0.938763	0.959769	0.866801	0.749217	0.61476	0.462627	0.433578	0.365128
2.76054	0.683751	0.58392	0.534845	0.477134	0.44214	0.38848	0.241454	0.102038	0.0220639	-0.00645548	-0.0219495	-0.0303996	-0.0649437	-0.0750368	-0.071819	-0.028095	-0.106796	0.00227632	-0.0615688	-0.152942	0.0156988	0.0262548	0.00981232	-0.0214309	-0.0421742	-0.00740897	0.532976	0.614472	0.55326	0.492392	0.391769	0.352207	0.371077	0.331796	0.26516
3.53975	0.318856	0.412615	0.408579	0.335095	0.259913	0.202183	0.10271	0.0688757	0.0547136	0.021234	0.00769375	0.00904398	0.0284211	-0.0165229	-0.0163366	-0.0455351	0.0112456	-0.0250459	-0.0600088	0.0246536	0.0297468	0.0194144	0.0434505	0.0205628	0.0108785	0.00361878	0.208262	0.227061	0.303696	0.254019	0.192425	0.146921	0.0857505	0.091295	0.0684014
4.99623	0.340411	0.506238	0.564566	0.503154	0.446865	0.373535	0.226571	0.0944494	0.0433874	0.0158486	-0.0252341	0.0060977	-0.018224	-0.0354973	-0.0612787	0.0254877	-0.0267893	-0.0656186	0.0014319	-0.0812667	0.0392122	0.0301962	0.0341388	0.00473255	-0.00356779	-0.00849834	0.0378473	0.150986	0.36984	0.458704	0.420907	0.367853	0.371753	0.264142	0.124445
7.97399	0.485192	0.539737	0.464345	0.46159	0.51258	0.49331	0.407568	0.242961	0.111686	0.0700322	0.0296913	-0.0124991	0.0230841	0.0178485	0.0331736	-0.044339	-0.0126146	0.0463399	0.0220328	-0.107034	0.115097	0.0949226	0.088231	0.0559367	0.040124	0.0182328	0.177279	0.267777	0.399433	0.377879	0.396947	0.399811	0.509824	0.658787	0.644185
1.56553	0.438119	0.246974	0.166468	0.0862661	0.0624034	0.0327726	-0.0054796	-0.0439151	-0.0501371	-0.0471793	-0.056667	-0.0408383	-0.0423872	-0.0330008	-0.0497897	-0.0614088	-0.0508789	-0.0884401	-0.0499533	-0.0310331	-0.0472373	-0.0484356	-0.0458906	-0.0356195	-0.0495182	0.291461	0.934366	0.631048	0.385926	0.244296	0.147511	0.0816891	0.0656267	0.0768027	0.0927322
5.25585	0.512792	0.430369	0.305546	0.254907	0.185972	0.137427	0.0697557	-0.00225227	-0.0201595	-0.0346241	-0.0120331	-0.0641472	-0.0420493	-0.0600788	-0.0103899	-0.0305301	-0.0178233	-0.0482723	-0.0368446	-0.0919949	-0.0223109	-0.0175808	-0.0328461	-0.0358156	-0.0426005	-0.00685526	0.165445	0.2878	0.417822	0.441045	0.36055	0.346012	0.52712	0.868273	0.954029
5.17813	0.608009	0.766022	0.819015	0.770579	0.692973	0.590351	0.367506	0.207405	0.12101	0.0619516	-0.00176457	-0.00871806	-0.0219638	0.00819069	-0.0590363	-0.0455623	-0.0647305	0.000613633	-0.0164237	0.0634757	0.100947	0.0889036	0.0664921	0.0440369	0.0271157	0.00848453	0.111955	0.273015	0.482885	0.551668	0.539065	0.49428	0.528498	0.55639	0.415626
2.63689	0.279956	0.297389	0.252113	0.232048	0.228646	0.168565	0.119171	0.0406926	0.0175742	-0.00611757	0.011084	-0.00161251	-0.0192521	-0.0171574	-0.0416673	0.000335545	0.0269861	-0.0260397	-0.0530428	-0.00634217	0.0206567	-0.00707558	0.00288299	0.0252359	-0.00759569	0.0621515	0.232058	0.222453	0.234601	0.21751	0.207425	0.182613	0.189408	0.156388	0.151034
3.23061	1.80396	1.61911	1.45221	1.35009	1.22621	1.13575	0.958578	0.732831	0.589134	0.502242	0.393392	0.308939	0.251873	0.298179	0.389202	0.382387	0.21396	0.171033	0.214313	0.248783	0.460695	0.54834	0.53498	0.510929	0.4644	0.418772	1.36728	2.44217	2.31148	2.08102	1.82078	1.56094	1.3425	1.16727	1.05385
5.97322	1.3698	1.20698	0.971371	0.879418	0.773621	0.68847	0.619019	0.404153	0.243877	0.148715	0.061015	0.027092	0.0136266	-0.010207	-0.00456989	-0.0269657	-0.0655276	-0.04577	-0.0606287	-0.0694915	0.143	0.215275	0.205022	0.168711	0.0855194	0.0552566	0.212014	0.43591	0.743913	1.02105	1.13352	1.15558	1.06838	1.13649	1.62277
4.42921	1.93205	1.54797	1.26194	1.05558	0.879174	0.704979	0.592206	0.434241	0.321107	0.229003	0.161382	0.0988298	0.066934	0.060471	0.0197882	0.0313843	0.0368865	-0.00622954	-0.0302835	-0.0302525	0.215549	0.265075	0.27748	0.216835	0.152731	0.106184	0.435335	1.32793	2.01069	2.3943	2.29634	2.0272	1.78363	1.94803	2.63206
4.0573	3.59639	3.58747	3.44418	3.18624	2.9219	2.61218	2.25959	1.74445	1.32643	1.02899	0.778184	0.634001	0.467449	0.355248	0.275547	0.314472	0.364548	0.813995	1.02671	0.797426	1.10158	1.17582	1.19145	1.15467	0.891385	0.720613	1.00679	3.0352	3.61847	3.67729	3.43901	3.14765	2.86995	2.48316	2.06752
4.68439	1.08856	1.19006	1.14846	1.01447	0.911796	0.882066	0.692972	0.494319	0.330694	0.200427	0.12201	0.0440885	0.038936	0.0138613	-0.0165898	-0.0521536	-0.0383963	-0.0329832	-0.0836444	-0.0522005	0.177822	0.205937	0.269044	0.283043	0.190521	0.137066	0.39464	1.03794	1.19951	1.11084	1.03107	0.979867	1.00786	0.996459	1.05705
4.55162	0.823247	0.811965	0.773604	0.7436	0.651871	0.591558	0.520517	0.399344	0.349111	0.268041	0.175223	0.142148	0.135832	0.202587	0.117896	0.0789837	0.134401	0.244049	0.264058	0.292511	0.239676	0.274379	0.315957	0.295447	0.252518	0.218246	0.36077	0.692632	0.827368	0.788928	0.719191	0.643407	0.61279	0.52176	0.429756
3.39834	0.425017	0.359744	0.359083	0.308698	0.252307	0.229337	0.181397	0.173676	0.127148	0.125668	0.110174	0.119591	0.12903	0.0764592	0.0862436	0.13498	0.126028	0.172279	0.198995	0.179773	0.101488	0.140479	0.13735	0.137776	0.115316	0.113311	0.313646	0.845538	0.740461	0.527235	0.448507	0.285265	0.284917	0.288653	0.209322
3.01238	0.653429	0.494625	0.414861	0.380639	0.340453	0.321104	0.242494	0.145755	0.0742608	0.0453847	0.0237662	0.0202924	-0.00589634	0.0324204	0.122912	0.118224	-0.0349206	-0.0354996	0.0743173	0.0896177	0.0330002	0.0853346	0.0626084	0.0698298	0.066027	0.054555	0.554074	0.845661	0.689769	0.588264	0.51777	0.420968	0.310315	0.235921	0.236322
4.18684	1.32037	0.901962	0.673186	0.527125	0.40778	0.303263	0.216972	0.123239	0.0627232	0.0547928	0.0303263	-0.00946976	-0.00687159	-0.00298415	-0.0312576	-0.0160372	0.00070278	-0.0364793	-0.00513278	-0.040442	0.0573322	0.0671228	0.0505361	0.0521273	0.0117253	0.00865885	0.397237	0.960002	1.4834	1.60435	1.45626	1.10588	0.872458	0.891326	1.15693
3.40111	0.336699	0.278758	0.200093	0.156767	0.127977	0.104497	0.0447943	0.0033319	-0.0134914	-0.0170112	-0.0228668	-0.00946149	-0.0223706	-0.0320262	-0.0110021	-0.0247393	-0.0229571	-0.0148428	-0.0106567	-0.0280703	-0.015871	-0.010323	-0.00612879	-0.0140774	-0.015825	-0.0192631	0.143434	0.360135	0.403091	0.330267	0.254545	0.182812	0.132217	0.10723	0.0946813
4.25061	1.58386	1.22754	0.984814	0.794254	0.659208	0.524789	0.378452	0.245474	0.165421	0.120597	0.05798	0.0247425	0.0171859	-0.0151326	-0.0280967	-0.00265155	-0.0547403	-0.038786	0.00334809	0.0314261	0.0817784	0.122235	0.153291	0.130502	0.0854136	0.057805	0.542004	1.13531	1.50498	1.73815	1.73	1.4289	1.17215	1.18157	1.53781
4.90767	0.785078	0.591822	0.463892	0.418177	0.332034	0.252046	0.193731	0.118539	0.0690724	0.0248538	0.0048677	-0.00995533	-0.0329638	-0.0369151	-0.0553307	-0.0271004	-0.0578976	-0.0452531	-0.0700867	-0.0968289	0.0120427	0.0296905	0.0632297	0.0403206	0.0190359	0.00278683	0.172907	0.422025	0.605041	0.811266	0.820661	0.731393	0.593563	0.718291	1.08575
4.23225	1.90024	1.80597	1.6434	1.5422	1.37756	1.28964	1.26585	1.13466	0.948179	0.820636	0.723944	0.643382	0.738817	0.622466	0.662834	0.822316	0.796377	1.20685	1.13043	0.69795	0.934638	0.899056	0.86826	0.843064	0.72222	0.657937	0.852565	1.60014	1.79866	1.8002	1.66208	1.59015	1.40464	1.26793	1.07943
2.44096	0.703154	0.635573	0.623118	0.629933	0.586133	0.575643	0.455931	0.356161	0.354994	0.298236	0.353526	0.418274	0.391362	0.466958	0.530169	0.661328	0.935359	0.761418	0.583893	0.150307	0.332449	0.388463	0.384328	0.426748	0.437315	0.53075	1.00303	1.14666	0.95023	0.768212	0.696438	0.680263	0.652734	0.591485	0.499565
1.57897	0.198918	0.151777	0.123471	0.134177	0.155403	0.118748	0.0657641	0.0291858	0.00808516	-0.00796225	-0.0202154	1.35421e-05	-0.00329565	-0.0110396	-0.0207839	-0.0146553	-0.0620086	0.0199039	-0.0064018	0.0012981	0.00931655	0.0100361	0.0123765	-0.00178332	-0.0129107	0.368071	1.13017	0.639982	0.382653	0.298033	0.257437	0.223398	0.195839	0.231656	0.302058
6.47522	1.42884	1.65733	1.7161	1.68108	1.69982	1.636	1.1911	0.717496	0.436628	0.279284	0.193529	0.118124	0.0950592	0.0777205	0.0696573	0.0376512	0.0643037	0.0138838	-0.00587328	0.163942	0.333022	0.35728	0.364352	0.346746	0.253759	0.150933	0.36149	0.929356	1.15328	1.38443	1.57264	1.61907	1.71356	1.63687	1.22201
3.84392	2.04068	1.79156	1.53229	1.33493	1.12628	0.859663	0.567812	0.310107	0.169983	0.0954995	0.0256387	-0.00792109	-0.0325325	-0.0592022	-0.071556	-0.0889599	-0.0961883	-0.0915167	-0.0773386	-0.086751	0.117478	0.149524	0.137499	0.107337	0.0315534	0.0325626	0.673971	1.54053	1.91373	1.92418	1.73893	1.41718	1.15174	0.949167	0.809337
3.3669	1.0953	0.986925	0.878987	0.766289	0.636189	0.540611	0.350783	0.21678	0.146602	0.0830162	0.0316959	0.00895195	-0.0228562	-0.0056511	-0.0387922	-0.0543328	-0.064997	-0.0582753	-0.104102	-0.0779859	0.102063	0.0908785	0.107586	0.100149	0.0472932	0.122833	0.78041	1.33023	1.32767	1.111	0.931899	0.81468	0.709062	0.60767	0.521704
3.6266	1.27163	1.3186	1.20924	1.06903	0.904716	0.714161	0.43961	0.267307	0.16087	0.0767466	0.0380859	0.000239987	-0.0314076	-0.0607798	-0.0546778	-0.0819037	-0.136342	-0.106462	-0.12856	-0.100815	0.106013	0.103292	0.116994	0.106082	0.0575911	0.216819	0.900304	1.04884	1.0933	1.08054	1.0213	0.957136	0.863865	0.673968	0.494641
4.26738	0.616223	0.457948	0.379616	0.32455	0.221438	0.170965	0.112445	0.0616453	0.0384016	0.0154434	0.00894769	-0.0131394	-0.0124525	-0.0315624	-0.0231876	-0.0119975	-0.0168455	-0.000443348	-0.0382688	-0.0121543	0.0138642	0.0289738	0.0327831	0.01986	-0.000971621	0.0723246	0.2884	0.526611	0.871602	0.927964	0.77297	0.616835	0.560924	0.643049	1.00041
	Stimulus responsive cells. WM task. 4.68 Hz. Activity range [-1 s to +3.2 s] and [-1 s to +2 s] for delay-triggered and stimulus-triggered, respectively.
Cell response latency	Delay-triggered activity_ 1	Delay-triggered activity_ 2	Delay-triggered activity_ 3	Delay-triggered activity_ 4	Delay-triggered activity_ 5	Delay-triggered activity_ 6	Delay-triggered activity_ 7	Delay-triggered activity_ 8	Delay-triggered activity_ 9	Delay-triggered activity_10	Delay-triggered activity_11	Delay-triggered activity_12	Delay-triggered activity_13	Delay-triggered activity_14	Delay-triggered activity_15	Delay-triggered activity_16	Delay-triggered activity_17	Delay-triggered activity_18	Delay-triggered activity_19	Delay-triggered activity_20	Stimulus-triggered activity_ 1	Stimulus-triggered activity_ 2	Stimulus-triggered activity_ 3	Stimulus-triggered activity_ 4	Stimulus-triggered activity_ 5	Stimulus-triggered activity_ 6	Stimulus-triggered activity_ 7	Stimulus-triggered activity_ 8	Stimulus-triggered activity_ 9	Stimulus-triggered activity_10	Stimulus-triggered activity_11	Stimulus-triggered activity_12	Stimulus-triggered activity_13	Stimulus-triggered activity_14	Stimulus-triggered activity_15
3.25792	0.796659	0.721108	0.542738	0.342047	0.230872	0.172002	0.114182	0.0642458	0.0291304	0.0305881	0.0255078	0.0405134	0.028999	0.0293677	0.00205011	0.0230245	0.0180449	0.00632469	0.0371556	-0.0148087	0.040443	0.0618515	0.0400704	0.0274344	0.0220704	0.027479	0.187658	0.663157	0.703899	0.508773	0.320286	0.219065	0.183654	0.114565	0.0817557
3.23648	0.646909	0.608607	0.466791	0.279166	0.167021	0.0990724	0.0468185	0.00321186	-0.0105132	-0.0143245	-0.0203303	-0.0305998	-0.0147467	-0.0300506	-0.0082266	-0.0270866	-0.0369465	-0.0416582	-0.0344471	-0.00908956	-0.0103254	-0.00871202	-0.00905666	-0.0157025	-0.0250415	0.00147915	0.20807	0.526398	0.584637	0.462514	0.278282	0.186233	0.143214	0.126771	0.0477939
3.26755	0.776296	0.786576	0.628029	0.408988	0.263097	0.175951	0.109523	0.0434863	0.0197519	0.00573153	0.00230044	0.01736	0.00919483	-0.00583773	0.00164553	-0.000960092	-0.0218014	-0.0310139	-0.043033	0.0370299	0.0247444	0.0234504	0.0189993	0.0082408	-0.00273305	0.021631	0.240085	0.641334	0.693947	0.585351	0.359153	0.250235	0.171121	0.130548	0.0761133
3.78582	0.197285	0.240122	0.242347	0.201796	0.157249	0.103814	0.0568866	0.0185269	0.00453424	-0.00861659	-0.018884	-0.0212819	-0.0194361	-0.00744924	-0.0095705	-0.0167676	-0.0223718	-0.0130423	-0.00734794	0.01692	-0.006511	-0.00520012	-0.00379753	-0.00465674	-0.0106423	-0.00520294	0.0410931	0.163988	0.228369	0.236535	0.19531	0.15652	0.0969774	0.0439881	0.0381335
4.34176	0.493648	0.458276	0.400021	0.344383	0.299311	0.215355	0.138691	0.0909595	0.0507179	0.021168	0.0232871	0.0082684	0.00797229	-0.00386577	-0.00876833	-0.0093738	-0.0192939	0.00233267	-0.0469582	0.0325989	0.0721557	0.0536665	0.0443993	0.0439715	0.0163797	0.0816444	0.224676	0.350779	0.414516	0.420579	0.415272	0.423516	0.499923	0.579887	0.648222
5.11445	1.19661	1.37505	1.53636	1.56102	1.55244	1.43387	1.16933	0.919273	0.740743	0.579879	0.506601	0.481532	0.428254	0.512188	0.391708	0.384184	0.401218	0.404612	0.383953	0.666165	0.676796	0.657077	0.702143	0.716791	0.607196	0.64988	0.855368	0.963326	1.08065	1.14214	1.16245	1.1026	0.920022	0.696713	0.508078
4.0398	0.794907	0.865107	0.911263	0.851075	0.856113	0.830137	0.624341	0.447465	0.388471	0.339382	0.289704	0.33898	0.416893	0.586705	0.528759	0.426823	0.371756	0.219461	0.577611	0.339243	0.391569	0.375253	0.380939	0.411642	0.407254	0.392068	0.507077	0.680008	0.733276	0.779012	0.70491	0.682593	0.61586	0.564191	0.528019
5.96499	0.589562	0.478142	0.435977	0.399261	0.33877	0.260661	0.20572	0.142366	0.137672	0.135022	0.16891	0.146511	0.215854	0.153288	0.0888845	0.109779	0.080427	0.0718679	0.128481	0.0710933	0.201128	0.149491	0.120608	0.104447	0.127904	0.171576	0.303206	0.435923	0.521034	0.502116	0.492012	0.552429	0.608054	0.817958	0.945399
2.52646	0.666222	0.646993	0.592051	0.567348	0.541918	0.544099	0.396103	0.178584	0.10185	0.073368	0.0612405	0.0484623	0.0380837	0.0362051	0.0204538	0.0235307	-0.00645614	0.0316654	-0.00806025	-0.0157486	0.114071	0.117065	0.105134	0.0995141	0.0604899	0.0436472	0.505175	0.855002	0.68116	0.594271	0.546098	0.491203	0.393629	0.269293	0.223999
5.663	1.13797	1.29929	1.20544	1.07908	0.934081	0.816347	0.799134	0.683554	0.46112	0.313934	0.21388	0.129137	0.103872	0.025924	0.0191038	0.0410137	-0.0275551	0.00322029	0.0134591	-0.046634	0.375753	0.448211	0.422846	0.349208	0.241018	0.163822	0.15407	0.333352	0.662241	0.823101	0.857938	0.835945	0.900229	0.989012	1.00568
3.71836	2.96255	2.81327	2.3573	1.94725	1.68827	1.51351	1.22873	0.895314	0.711956	0.707099	0.870643	1.35362	1.67177	1.6499	1.34782	0.885834	1.5877	2.1445	1.61983	0.667433	1.17338	0.9341	0.951816	0.909719	0.913823	1.01077	1.17033	1.99988	2.67441	2.61842	2.38972	2.03533	1.85812	1.87121	1.85145
4.47978	0.61827	0.592963	0.540538	0.530646	0.510047	0.487039	0.407187	0.259594	0.181577	0.130817	0.0965939	0.0656174	0.0424139	0.0346815	0.0418229	0.0196731	-0.0196038	-0.0289003	-0.0167221	-0.00184048	0.182234	0.185217	0.171645	0.15621	0.101964	0.074138	0.177349	0.327902	0.496696	0.523978	0.533588	0.501751	0.486177	0.479791	0.425793
4.27415	2.23897	2.30235	2.29768	2.33585	2.34482	2.24917	1.70153	1.08473	0.693163	0.478877	0.339739	0.203783	0.131237	0.0833045	0.0605138	0.0235673	-0.0148692	-0.0174907	-0.0351358	0.0568357	0.71658	0.828403	0.653974	0.533514	0.344353	0.289901	0.88185	1.33953	1.79585	1.91165	1.9802	1.95425	1.82585	1.69256	1.40878
5.22276	0.675433	0.619547	0.528336	0.464607	0.424516	0.39493	0.319591	0.207605	0.121285	0.0668531	0.0479165	0.0228284	0.00613931	-0.0164512	-0.0120182	0.00317415	-0.0388969	-0.0382306	-0.039792	-0.0272326	0.105639	0.119932	0.131107	0.101983	0.048449	0.0188016	0.0429904	0.222428	0.370112	0.431977	0.435753	0.388727	0.440972	0.550933	0.588304
6.00294	2.04992	2.51483	2.71061	2.61721	2.50059	2.30141	1.86696	1.37222	1.04109	0.826708	0.654901	0.53216	0.530661	0.415192	0.2424	0.133071	0.0809881	0.0345149	0.0176731	0.126592	0.955432	0.995902	0.95928	0.95281	0.710446	0.557191	0.473189	0.765056	1.39388	1.76824	1.93761	1.98214	1.90878	2.08398	2.10463
6.03515	1.14536	1.3144	1.31871	1.12934	1.18055	0.987777	0.862045	0.604971	0.423017	0.367316	0.277232	0.248405	0.244324	0.153961	0.197782	0.0483804	0.00552222	0.00878212	0.0929588	0.037351	0.555976	0.453188	0.42658	0.3783	0.291519	0.17095	0.159405	0.36956	0.681417	0.886593	0.9559	0.87374	0.9464	0.960525	1.03098
1.69536	0.25204	0.131441	0.0948264	0.0851967	0.0611935	0.0484947	0.0401973	0.00525702	-0.0029883	-0.00857948	-0.000406619	-0.00115446	-0.0063558	-0.0119089	-0.0221574	-0.00512866	-0.0127465	-0.00958043	-0.0049406	0.00285987	-0.000435941	-0.00198331	0.00176323	-0.00368982	-0.00566629	0.0842676	1.04451	0.752762	0.474958	0.292135	0.188427	0.166821	0.172852	0.156256	0.165683
4.69519	0.766477	0.903523	0.8508	0.873027	0.892793	0.879492	0.556227	0.313553	0.201667	0.133113	0.0722577	0.0460213	0.0282187	0.0165429	0.0143696	0.0467211	0.14052	0.129982	0.122008	0.127425	0.23188	0.203977	0.186899	0.1508	0.101342	0.0952838	0.474455	0.723825	0.711986	0.680547	0.64495	0.639706	0.568301	0.404075	0.315493
3.84918	0.463289	0.409964	0.351618	0.262206	0.210857	0.174254	0.14011	0.0929553	0.0586161	0.0390193	0.0175129	0.00991401	0.0193423	-0.00101413	-0.00803439	0.0231665	-0.00921586	-0.00789166	0.011377	-0.00394393	0.0418669	0.0557386	0.0678974	0.0505141	0.0309119	0.0231687	0.0415523	0.321251	0.527435	0.501111	0.422741	0.375826	0.415791	0.377773	0.385814
5.43453	0.33538	0.501352	0.637951	0.670185	0.68041	0.585947	0.383278	0.255333	0.154158	0.113952	0.0708582	0.0254839	0.0336695	0.0241882	0.0351753	-0.0348744	-0.0158116	-0.0327418	0.07007	0.01353	0.0835499	0.175992	0.185573	0.132037	0.0884695	0.0777446	0.0888373	0.171337	0.372384	0.469094	0.537252	0.552739	0.52835	0.394178	0.269736
6.51596	0.82997	1.18643	1.43497	1.40977	1.35544	1.25127	0.902193	0.577064	0.40497	0.286314	0.223412	0.207848	0.179977	0.163847	0.0855476	0.108848	0.270582	0.239595	0.00252285	0.030679	0.353736	0.397293	0.32146	0.31938	0.259604	0.224947	0.167092	0.308781	0.569778	0.952261	1.14029	1.16064	1.11335	0.805206	0.581838
5.56225	0.621859	0.576202	0.465837	0.336073	0.257839	0.224685	0.199702	0.170115	0.132087	0.087614	0.112726	0.104209	0.0165429	0.0266345	0.0698653	0.0316574	0.0433088	0.0208896	-0.00926619	0.0386456	0.147975	0.125273	0.104767	0.117055	0.0639629	0.0742349	0.0318371	0.142635	0.351945	0.463705	0.450727	0.48763	0.508855	0.569263	0.566653
3.85572	1.2268	0.986124	0.818635	0.712409	0.71589	0.620119	0.465626	0.305818	0.261246	0.159444	0.10065	0.0817856	0.0432004	0.074086	0.0704533	0.0738048	0.102276	0.0941388	0.355619	0.3164	0.161751	0.16506	0.18477	0.179859	0.15128	0.11569	0.350986	0.841263	1.02773	0.990021	0.932839	0.779524	0.758033	0.918522	1.27847
4.92113	0.859883	0.960211	0.768558	0.607863	0.450967	0.39829	0.31089	0.213512	0.120517	0.0969243	0.0714942	0.0240377	0.00809353	0.0197635	-0.0332782	0.151648	0.109449	0.0196639	0.0795172	-0.0856473	0.0830917	0.134903	0.129748	0.0979999	0.0468305	0.0581741	0.06191	0.23982	0.608067	0.798754	0.742997	0.644759	0.547127	0.522973	0.411453
3.52105	1.40583	0.92479	0.60031	0.44399	0.338241	0.278168	0.217917	0.0857262	0.0479716	0.0218055	0.0464995	0.0187801	0.0772196	0.0498338	0.10736	0.0557475	0.0784232	0.133444	0.0936	0.115863	0.0730675	0.0956242	0.0461967	0.032571	0.0558484	0.0710984	0.381415	1.50033	2.09167	1.70913	1.25809	0.945822	0.835351	0.774924	0.790865
3.97803	0.871917	0.691062	0.532935	0.412068	0.326332	0.293395	0.251021	0.168091	0.110512	0.0609655	0.0257022	0.0558534	0.0162646	0.0416475	-0.0809073	-0.00937397	-0.0368051	0.0452954	-0.095595	0.0594334	0.0854525	0.0472611	0.0984646	0.0577799	0.0326151	0.0734513	0.233604	0.461475	0.713659	0.719094	0.618195	0.497116	0.443628	0.47779	0.478305
3.71743	0.581583	0.414399	0.290892	0.178385	0.124707	0.0805952	0.0649681	0.0257252	0.0189908	0.00299688	0.0092761	0.00801656	0.014786	0.00203729	0.0280528	-0.0278118	-0.0109399	-0.0206613	0.000779737	0.00756598	0.0154994	0.0240075	0.0119233	0.0152852	0.00921858	0.00462746	0.0706743	0.417472	0.679832	0.580982	0.384536	0.26718	0.215935	0.160804	0.128844
6.07537	1.77442	2.53037	2.51518	2.2989	1.84807	1.51599	1.23245	0.801912	0.528186	0.31223	0.20608	0.131967	0.115268	0.0636495	0.107057	0.0778901	0.119039	0.0138478	0.0496359	0.110327	0.444465	0.363427	0.378967	0.412289	0.283767	0.177168	0.112496	0.243197	0.763507	1.52126	1.86587	1.7246	1.65426	1.66568	1.67517
2.76614	0.518622	0.403111	0.347109	0.385824	0.439336	0.411608	0.330198	0.211277	0.131942	0.0948672	0.0780682	0.037787	0.0906594	0.0897097	0.030657	0.00338013	0.0762661	0.0628551	-0.0350566	0.000398269	0.112182	0.094337	0.117888	0.113867	0.0753498	0.123622	0.573309	0.805983	0.718559	0.543499	0.422862	0.324816	0.29383	0.360201	0.484487
5.7959	1.14795	1.61656	1.82935	1.60501	1.28512	1.05222	0.766273	0.543324	0.346309	0.2518	0.150797	0.0734475	0.0546567	0.00373483	0.00968975	-0.00321836	-0.0544991	-0.0562039	-0.0360876	0.00383006	0.23074	0.255307	0.286182	0.259796	0.165128	0.105521	0.0982316	0.137188	0.413611	1.09429	1.35925	1.30611	1.20846	1.16958	1.28439
2.86147	0.298753	0.319098	0.261906	0.198945	0.243454	0.267115	0.188236	0.150033	0.107182	0.0850848	0.087411	0.0772628	0.0269218	0.0677694	0.0230768	0.0572522	-0.0208003	-0.0358226	-0.019863	-0.00531524	0.0715729	0.10481	0.0963398	0.0947297	0.0627686	0.0353012	0.159079	0.307688	0.301462	0.231987	0.218213	0.19491	0.214022	0.159425	0.133084
4.83399	0.723986	0.794083	0.713826	0.600348	0.464337	0.401517	0.266436	0.171054	0.121113	0.059109	0.047113	0.0427503	0.00401904	0.0252185	0.0425586	0.0216003	0.0196036	-0.140923	0.0267973	-0.173321	0.0769326	0.0888591	0.0760235	0.102141	0.0299708	0.0307213	0.0455697	0.191684	0.439751	0.554505	0.512464	0.444418	0.354229	0.31049	0.275985
6.15892	0.91273	1.15689	1.22682	1.28007	1.1996	1.05923	0.716851	0.449172	0.297684	0.237656	0.191892	0.140865	0.0818925	0.0785543	0.136779	0.104663	0.175873	0.134739	0.33793	0.340909	0.270337	0.241037	0.250954	0.243342	0.18631	0.163794	0.18054	0.34353	0.582396	0.724211	0.819706	0.83521	0.805444	0.714691	0.632436
3.86446	0.527756	0.426972	0.381609	0.328324	0.304484	0.293317	0.231161	0.164009	0.10974	0.0770752	0.0231165	-0.00565842	-0.0215056	-0.00409148	0.0122916	-0.0014619	-0.0906096	0.0499188	0.0604332	-0.08859	0.0777608	0.0602282	0.0853631	0.0701036	0.0483689	0.0787363	0.242936	0.473048	0.512683	0.457528	0.438706	0.379425	0.362352	0.455938	0.636805
2.27876	0.423137	0.270048	0.167934	0.124083	0.0932127	0.0802405	0.0771702	0.0375945	0.00387216	0.0117079	0.0124691	0.0285014	0.013787	0.0185769	0.0170046	-0.052116	-0.0579668	-0.0573898	-0.0457764	-0.00829066	0.0272359	0.00509484	0.022602	-0.00191105	0.0170474	0.140635	0.781548	0.880879	0.621521	0.392648	0.261272	0.179454	0.13079	0.108398	0.0680639
6.01283	1.19873	1.34442	1.19693	0.970492	0.770761	0.634244	0.517936	0.393881	0.260068	0.206987	0.137796	0.127419	0.103499	0.053003	0.113403	0.0976339	0.174386	0.0639816	-0.0321075	0.0587722	0.22609	0.19592	0.210827	0.234958	0.183394	0.0789354	0.0841554	0.186795	0.424859	0.727214	0.783273	0.757571	0.840146	0.861786	0.93731
1.73041	0.797866	0.581015	0.488231	0.518442	0.469742	0.427961	0.281824	0.167381	0.122245	0.0872721	0.0690784	0.0759562	0.0662835	0.0534266	0.0529462	0.0239026	0.245594	0.140809	0.253576	0.105735	0.139126	0.118004	0.0778971	0.0934072	0.0929852	0.475492	1.57045	1.35837	0.945402	0.687895	0.510019	0.376901	0.370643	0.375714	0.448217
4.43447	1.20494	1.21337	1.07544	1.05651	0.982924	0.881004	0.551076	0.335114	0.19501	0.116707	0.0616093	0.0496499	0.0472798	-0.0226258	0.0229218	-0.010533	-0.00675255	-0.00969581	-0.0274472	0.0643072	0.147785	0.14871	0.154891	0.144576	0.0837921	0.0840209	0.379005	0.662814	0.871166	0.920943	0.875825	0.897819	0.84243	0.85226	0.763695
2.98739	0.599237	0.398587	0.317557	0.249558	0.227434	0.240571	0.118753	0.0544855	0.0341784	-0.00367728	-0.0219976	0.00306464	-0.0400171	-0.0233648	0.0146663	-0.0532783	-0.0627121	-0.0714592	-0.0362953	0.0368449	0.0251624	-0.00805948	0.0220497	0.015353	-0.0086175	-0.0069039	0.343353	0.770315	0.730209	0.568645	0.466778	0.366946	0.356508	0.333662	0.36174
2.18932	0.243922	0.135457	0.0997863	0.0499402	0.0408683	0.0191699	0.00803787	0.0106555	0.00909125	0.0362313	0.102356	0.148497	0.184201	0.110112	0.11399	0.134092	0.148628	0.0810728	0.148074	0.180935	0.0619181	0.0625334	0.0500971	0.0748668	0.11743	0.148291	0.480662	0.489356	0.308667	0.173482	0.12219	0.0837306	0.0521467	0.0557832	0.0342958
2.61136	0.495352	0.273121	0.142648	0.0818398	0.0416947	0.050778	0.00583434	0.0104839	0.0179297	0.012677	0.0227727	0.0479846	0.0394903	0.0588193	0.0688584	0.113832	0.0900462	0.0941807	0.142651	0.111234	0.0538686	0.0566072	0.0172262	0.0192151	0.0274968	0.0801499	0.619263	1.02525	0.735145	0.462686	0.261698	0.178615	0.0902724	0.0729933	0.0423766
3.37222	2.40733	1.78318	1.27446	0.992897	0.768388	0.652184	0.479018	0.329535	0.251861	0.244134	0.231093	0.265497	0.272535	0.30331	0.475143	0.660025	0.579773	0.626967	0.689089	0.87666	0.333919	0.387334	0.343225	0.32317	0.340691	0.330829	1.05455	2.70895	3.30583	2.78517	2.17528	1.63648	1.30774	1.22954	1.13825
3.99186	1.10821	0.929758	0.718758	0.541647	0.397159	0.280251	0.234188	0.121661	0.0591593	-0.00953938	-0.0326182	-0.0825113	-0.0316653	-0.0575845	0.00105287	-0.00925091	-0.0420427	-0.0807965	-0.0468748	0.0332085	0.0515037	-0.0029103	0.0330903	0.0151205	-0.000733057	-0.0158469	0.162712	0.664114	0.944303	0.978927	0.813571	0.676285	0.567735	0.519275	0.456483
3.22321	0.740064	0.670307	0.58409	0.516575	0.47603	0.420915	0.318341	0.19896	0.140573	0.108006	0.0941873	0.0736596	0.0596023	0.0398248	0.0222553	-0.00160203	0.00112328	-0.00683205	0.0553848	0.00919943	0.106576	0.112278	0.116566	0.10066	0.0919757	0.0887612	0.315206	0.808188	0.986158	0.875435	0.736749	0.642472	0.589311	0.503648	0.490969
4.12948	0.678512	0.612509	0.51308	0.405589	0.315259	0.249203	0.280696	0.235854	0.19191	0.194854	0.29694	0.377313	0.456302	0.567757	0.580732	0.532572	0.531792	0.49756	0.512423	0.430346	0.373919	0.312867	0.287411	0.302311	0.316754	0.352305	0.383897	0.548376	0.693947	0.756487	0.724485	0.658024	0.596125	0.519424	0.504419
2.46597	0.506932	0.386634	0.346445	0.369427	0.345582	0.328183	0.302434	0.229821	0.230186	0.25456	0.297927	0.336932	0.340394	0.317479	0.26379	0.246555	0.31584	0.31959	0.433384	0.451961	0.266811	0.295065	0.340104	0.327194	0.359595	0.437737	0.81288	1.13991	0.954042	0.739102	0.639775	0.584571	0.596864	0.583693	0.650125
2.92066	0.473829	0.334578	0.276085	0.266643	0.247412	0.257615	0.260334	0.185146	0.13197	0.119212	0.087344	0.070063	0.0462174	0.0106834	0.0287994	0.0523866	0.154174	0.128581	0.0992167	0.149645	0.108327	0.145539	0.144239	0.152059	0.123935	0.123407	0.398211	0.85068	0.83944	0.634888	0.498393	0.434452	0.408123	0.440426	0.469308
4.87084	1.08464	1.06206	0.837218	0.613223	0.403454	0.35509	0.261432	0.137801	0.0687578	0.067907	0.0745722	0.034203	0.0022516	0.0635623	0.059502	0.105126	0.122254	0.032332	0.155512	0.188505	0.1365	0.128693	0.103879	0.0889791	0.055905	0.0709926	0.0914177	0.233792	0.612786	0.919704	0.845221	0.754012	0.625876	0.544098	0.582504
6.13935	0.608868	0.966317	1.11215	1.09333	1.01912	0.896492	0.679368	0.425828	0.30575	0.214896	0.151679	0.116496	0.112124	0.103331	0.186123	0.325748	0.290379	0.30881	0.465893	0.699785	0.239149	0.342903	0.309613	0.28817	0.210015	0.191237	0.120981	0.150422	0.265002	0.603567	0.812231	0.9095	0.913344	0.729629	0.580536
5.04514	1.76435	1.8603	1.53537	1.14133	0.809336	0.59195	0.4563	0.262484	0.164184	0.0681519	0.0217876	0.0291363	-0.0186241	-0.0165228	0.00228008	-0.0502708	-0.0700395	0.00959033	-0.0475737	0.0461738	0.0932226	0.100469	0.0993772	0.101372	0.0731941	0.0221318	0.0440323	0.181309	0.704646	1.21718	1.2025	1.02095	0.940272	0.920119	0.863614
3.3187	0.706165	0.528496	0.36216	0.266086	0.235676	0.185209	0.133293	0.0857471	0.0351434	0.0213193	0.0307016	-0.0118567	-0.00539	0.0561665	0.023725	0.0164421	-0.0107526	0.0138747	0.0280779	-0.0202255	0.0593237	0.0243595	0.0388067	0.0360199	0.0352804	0.0366829	0.300737	0.803487	0.899683	0.745187	0.590107	0.487027	0.40594	0.353006	0.347105
3.52425	0.384738	0.230289	0.118602	0.0836565	0.0580043	0.0376904	0.0123964	0.00805768	0.00939565	9.30934e-05	-1.58355e-05	0.00391535	0.0209485	0.0353379	0.0441107	0.0190473	0.0236471	0.000280358	0.00871703	0.00327502	0.00887341	0.00838069	0.0116884	0.00777749	0.0162892	0.0180691	0.089871	0.4564	0.57922	0.45404	0.308432	0.207643	0.125468	0.114443	0.0981676
6.55744	0.591453	0.80842	0.962398	1.01039	1.05025	1.05439	0.723424	0.377864	0.233708	0.141521	0.054062	0.0866365	0.0934101	0.0758785	0.228222	0.166331	0.218903	0.261616	0.136621	0.253136	0.164171	0.175921	0.211464	0.216663	0.184592	0.119327	0.12139	0.17678	0.293534	0.500493	0.645701	0.774522	0.91095	0.785941	0.635027
5.87426	0.501356	0.690276	0.658454	0.548861	0.443648	0.392553	0.289842	0.204605	0.137801	0.107837	0.0793253	0.0658928	0.0422619	0.0226736	-0.016704	0.0266391	0.0249192	-0.00885104	-0.00105146	0.032246	0.109006	0.132318	0.13347	0.0921419	0.0789797	0.0580214	0.115245	0.0686594	0.140763	0.375735	0.458035	0.443296	0.380669	0.429051	0.461817
7.57394	1.01538	1.28609	1.48851	1.67622	1.80624	1.91267	1.51468	1.05705	0.744372	0.541012	0.434912	0.337979	0.342441	0.296126	0.265401	0.211792	0.237103	0.241685	0.366673	0.272754	0.598694	0.539145	0.642849	0.59285	0.46482	0.382625	0.634932	0.768318	0.704606	0.798623	0.991825	1.23285	1.34857	1.33304	1.08873
3.87349	0.560551	0.483969	0.431734	0.402533	0.35466	0.323956	0.305072	0.233971	0.173549	0.182672	0.167059	0.147449	0.106692	0.0749677	0.0805699	0.0745698	0.11013	0.0141943	0.0745388	0.00264706	0.188868	0.18436	0.178189	0.163052	0.148348	0.147025	0.30061	0.524721	0.546892	0.517534	0.446757	0.397686	0.412916	0.516396	0.61027
6.08483	0.786404	0.944094	0.899675	0.825207	0.704759	0.642408	0.440938	0.295697	0.218057	0.135328	0.115702	0.0757527	0.0564599	0.0349844	0.0400169	0.0193914	0.0132715	0.040147	-0.00109012	0.00416639	0.134529	0.245201	0.184067	0.154459	0.105882	0.091275	0.105819	0.0690579	0.135635	0.353079	0.452599	0.482225	0.505302	0.599519	0.706642
5.0489	0.634454	0.593065	0.49551	0.389336	0.315142	0.251969	0.19866	0.165046	0.112988	0.0847493	0.062912	0.0458773	0.0396448	0.0316203	0.0241389	0.0383598	0.0402886	0.0381704	0.0108834	0.00524214	0.10429	0.0875924	0.0925043	0.0938645	0.0684324	0.0544956	0.11092	0.129528	0.279732	0.400979	0.402917	0.373431	0.337553	0.338765	0.323057
4.48499	1.9396	1.91126	1.67848	1.34128	1.12142	0.918238	0.659422	0.394448	0.262061	0.189574	0.111502	0.0809962	0.0347321	0.0222087	0.0184704	-0.0171858	0.0222249	-0.00600743	0.000927139	-0.0643817	0.218025	0.210248	0.170389	0.150185	0.101194	0.0575206	0.100839	0.447135	1.1302	1.50045	1.36828	1.15838	1.0256	0.910348	0.844115
2.57346	0.355	0.23877	0.160562	0.0925902	0.0481863	0.0158929	-0.00709782	-0.0136861	-0.0227947	-0.0275405	-0.0123799	0.000554332	0.0325131	0.0496898	0.0378295	0.0933595	0.0880409	0.182708	0.11464	0.142612	0.0264917	0.0136996	0.0136541	0.00124341	0.0103498	0.0425723	0.491974	0.788776	0.658146	0.475954	0.297709	0.207977	0.132849	0.106023	0.107256
5.25859	0.800105	0.863714	0.836329	0.725111	0.67427	0.583374	0.393901	0.208258	0.101493	0.0414161	0.0304509	-0.0133359	0.0240518	0.031351	0.0768682	0.0625906	0.0701919	0.15565	0.0319659	0.0555064	0.0712335	0.109247	0.0902066	0.0973598	0.0418674	0.0431514	0.0207415	0.176986	0.416691	0.627697	0.638214	0.59081	0.627084	0.58411	0.562108
3.02502	0.257962	0.189709	0.14029	0.12428	0.0978063	0.0799807	0.0508493	0.0361098	0.0230474	0.0296394	0.0266383	0.0399725	0.0389182	0.0414321	0.0289945	0.034418	0.0903458	0.133882	0.0638255	0.0407045	0.0239228	0.0240776	0.0299181	0.0524711	0.0205123	0.0267015	0.233821	0.374615	0.349091	0.284734	0.227918	0.179467	0.160998	0.152892	0.145283
2.5025	0.33506	0.232398	0.191428	0.142233	0.126103	0.102778	0.0663325	0.0384439	0.0361492	0.0255743	0.0213447	0.0124898	0.0283697	0.0283005	0.012771	-0.00686605	0.0238466	0.0371848	0.0149688	0.0397736	0.0285331	0.0338457	0.0435841	0.0302476	0.035478	0.109341	0.526094	0.731874	0.6092	0.425539	0.286702	0.191298	0.14048	0.117265	0.0921835
3.40681	0.1248	0.0970954	0.0809864	0.0699792	0.0350946	0.000170364	-0.0039296	-0.0163411	-0.034106	-0.0408826	-0.052194	-0.0356151	-0.0288427	-0.0230873	-0.0241076	-0.0755742	-0.0469397	-0.033135	-0.0796662	-0.0723895	-0.0414509	-0.0107381	-0.0512936	-0.0411319	-0.0232625	-0.0198018	0.0582511	0.218711	0.252728	0.260488	0.248583	0.208454	0.17475	0.213712	0.276098
3.966	0.5797	0.482504	0.433095	0.378824	0.333721	0.270222	0.2458	0.171392	0.103086	0.0715293	0.0571275	0.0319024	0.0278965	0.0151171	-0.0127902	-0.025494	-0.00843295	-0.00227976	-0.0311702	-0.045108	0.0595129	0.124567	0.0784689	0.0736735	0.0602624	0.0874917	0.267329	0.434058	0.53537	0.5694	0.514921	0.434347	0.447522	0.514857	0.645062
2.35627	0.206516	0.122451	0.119212	0.0908627	0.0881954	0.101631	0.105708	0.0673932	0.030178	0.0270516	0.0468218	0.0551422	0.013148	0.0414393	0.0493168	0.0206123	0.0504522	0.0273947	0.0240954	0.0674562	0.0497957	0.0580229	0.051793	0.0372101	0.0229489	0.10665	0.488447	0.54075	0.371799	0.226821	0.157767	0.143999	0.123201	0.107756	0.04281
5.68614	0.935131	0.962999	0.970782	0.931984	0.974006	0.924965	0.594938	0.415368	0.308293	0.288619	0.287594	0.299733	0.281527	0.216517	0.27617	0.218087	0.287327	0.247146	0.337911	0.457905	0.367294	0.353195	0.29812	0.286596	0.264709	0.236092	0.21378	0.271211	0.477175	0.615269	0.643424	0.678031	0.742644	0.783595	0.737224
2.40509	0.494449	0.306551	0.217938	0.174488	0.151213	0.111716	0.112789	0.0659482	0.0211801	0.0225423	0.0402483	0.0545845	0.000363151	0.0229178	0.0239272	0.0478609	0.0833163	0.0958888	0.0759042	0.0938965	0.0551657	0.0668228	0.0482224	0.0396725	0.00951409	0.164865	1.03286	1.34644	0.998189	0.646848	0.440329	0.296586	0.25479	0.223081	0.176769
6.09402	1.29823	1.2777	1.0503	0.906707	0.78219	0.649665	0.486413	0.428242	0.330601	0.255095	0.221324	0.218485	0.17954	0.133803	0.12507	0.0619705	0.0253276	0.127696	0.0774792	0.00745326	0.276123	0.320254	0.269052	0.306601	0.279236	0.332666	0.333881	0.313957	0.444211	0.586322	0.687609	0.698352	0.703658	0.811083	0.944168
2.28171	0.369353	0.245863	0.176667	0.13473	0.0875547	0.0642226	0.0629613	0.0552204	0.0524135	0.0646348	0.0253675	0.0809955	0.090871	0.10598	0.105196	0.160333	0.192846	0.206081	0.256867	0.215409	0.106263	0.0749307	0.0654131	0.0629189	0.0913839	0.210886	0.751539	0.812362	0.641661	0.449257	0.31952	0.228571	0.161296	0.143725	0.104071
6.92552	0.690288	0.92538	1.13213	1.27997	1.40645	1.31178	0.898626	0.602277	0.404727	0.288747	0.182375	0.12846	0.087183	0.0359964	0.0725213	0.0545494	0.0663553	0.0300612	-0.00875563	0.0450916	0.300761	0.306772	0.346612	0.29283	0.20077	0.169473	0.206289	0.21883	0.364124	0.542912	0.746464	0.876864	0.985678	0.930231	0.789294
4.71401	1.87137	1.63367	1.32735	1.08666	0.858848	0.693677	0.520341	0.353822	0.254749	0.168086	0.121342	0.0987743	0.118246	0.0791645	0.0568746	0.0754185	0.0345425	0.104034	0.0345247	0.0175278	0.220054	0.197094	0.192135	0.189454	0.146112	0.156024	0.162694	0.598258	1.1177	1.21005	1.18779	1.05454	0.982342	1.03603	1.09766
4.8684	0.595481	0.574718	0.456816	0.362668	0.295263	0.232974	0.158168	0.100977	0.03001	0.0141407	-0.0146881	-0.0326658	-0.0172158	-0.0315958	-0.0128055	-0.0052314	0.011445	0.00709579	-0.0461439	0.0128545	0.00496663	0.0152197	0.047485	0.0201079	0.0174789	-0.00581433	-0.00402304	0.0764063	0.284991	0.424509	0.432193	0.359779	0.282431	0.282526	0.323775
5.27615	1.36446	1.22106	1.06381	0.879932	0.792487	0.70817	0.679682	0.575951	0.482325	0.499862	0.486337	0.415617	0.406104	0.335259	0.213788	0.197943	0.230629	0.00879296	0.0896685	0.316656	0.564098	0.505718	0.54323	0.449188	0.370762	0.403506	0.421034	0.59919	0.776775	0.905043	0.986922	1.05758	1.07453	1.2109	1.26743
6.36678	0.99581	1.24241	1.21431	1.08652	0.953507	0.775555	0.508899	0.338222	0.222642	0.136327	0.0804279	0.0496121	0.0424638	0.00122622	-0.0138697	-0.0152647	-0.0120684	-0.0444257	0.009431	0.0130701	0.137047	0.245268	0.175728	0.139409	0.0997017	0.0505097	0.0528343	0.0544169	0.175234	0.414563	0.562137	0.633424	0.662289	0.786726	0.86604
4.27852	1.255	1.08287	1.00849	0.894026	0.770852	0.673934	0.56354	0.418634	0.344042	0.245576	0.224039	0.180706	0.131877	0.142012	0.128092	0.00470641	0.0781198	0.0531004	0.0368323	0.019827	0.272679	0.268227	0.282997	0.277545	0.215147	0.181711	0.349902	0.87394	1.14238	1.17762	1.06089	1.01559	0.994183	1.08085	1.09513
3.76589	0.565123	0.500289	0.386777	0.28462	0.215008	0.218384	0.139566	0.0857646	0.0360656	0.033039	-0.00392958	0.0408704	0.0105516	0.0413918	-0.0636024	-0.0495199	-0.0847009	-0.026507	0.0165839	0.122178	0.0382286	0.0419059	0.0194672	0.0334682	0.0279865	0.0271604	0.171491	0.534307	0.589688	0.59344	0.555567	0.482958	0.444413	0.403053	0.318619
4.94655	0.50571	0.555048	0.487996	0.42239	0.340433	0.264253	0.194571	0.107589	0.0427944	0.0109103	-0.00688935	-0.0192455	-0.0359267	-0.0486206	-0.0177948	-0.0335834	-0.0212929	-0.0419057	-0.00674411	-0.071656	0.0306628	0.0185889	0.0326886	0.020624	-0.00874027	-0.0269322	0.0171858	0.138527	0.326233	0.444117	0.451406	0.405664	0.384481	0.367299	0.279896
3.03811	0.318135	0.17939	0.154554	0.0827579	0.0755	0.043775	0.00556398	0.0109546	0.00808656	0.00334112	0.0202777	-0.00746093	0.00379847	0.0466877	0.0249964	0.0432367	0.0420226	0.0708289	0.188392	0.0553738	0.0188138	0.0265863	-0.00196789	0.0116635	0.0309244	0.00801944	0.323517	0.600548	0.673623	0.612521	0.498584	0.427989	0.330343	0.242954	0.201793
2.66603	0.081014	0.0589718	0.0336365	0.0342306	0.0112473	0.000643788	0.0579813	0.0144614	0.0113045	0.0149075	-0.00241684	-0.00170426	0.00256189	0.00455518	0.0591125	0.0146374	0.119534	0.0485032	-0.040863	0.00774127	-0.00326494	0.0281748	0.0175651	0.00509653	0.0258365	0.0197455	0.260421	0.351014	0.26794	0.204105	0.158073	0.0868566	0.0729828	0.056468	0.047022
3.57978	0.108615	0.0911243	0.0652128	0.0403287	0.0402816	0.0654473	0.0555164	0.0288148	0.0149029	0.0088752	0.00991139	0.000723659	0.0147492	0.030311	0.0362497	0.064817	0.0374989	0.0655944	-0.0117972	-0.011338	-0.0133899	-0.00524456	0.00334313	0.0356556	0.0320736	0.00934626	0.0541201	0.155064	0.193893	0.187866	0.1243	0.143184	0.157697	0.17526	0.159099
2.22664	0.230458	0.142489	0.0933743	0.0752721	0.0513906	0.0238581	0.0243155	0.0107873	0.00900802	0.0255455	0.0480734	0.0684658	0.0696812	0.0887534	0.15944	0.075897	0.127643	0.148323	0.16971	0.107157	0.0491975	0.0386743	0.0422197	0.0520869	0.0702571	0.125168	0.974885	1.00838	0.789812	0.543072	0.396584	0.254513	0.183343	0.138186	0.116881
3.41536	0.137514	0.107117	0.101799	0.0692316	0.0676685	0.0491886	-0.000652505	-0.0178327	-0.0314724	-0.0145165	-0.0234536	-0.0154854	0.00650218	-0.0581655	-0.0678091	-0.0448014	0.0170075	0.0347342	0.0423522	0.0415749	-0.00655926	-0.0352332	-0.023392	-0.0102697	-0.0220892	-0.00472214	0.0633934	0.194614	0.212544	0.205915	0.156064	0.151669	0.117661	0.128476	0.141037
2.93549	0.188707	0.113652	0.0877139	0.0608934	0.0607327	0.0548521	0.0252058	0.017564	0.0418803	0.0368979	0.022377	0.0241291	0.0544156	0.0186579	-0.00220041	0.024466	0.0471829	-0.0296841	0.188513	0.00987603	0.0346874	0.032325	0.0421722	0.0194148	0.0290718	0.04554	0.289223	0.570061	0.561976	0.425715	0.292914	0.245089	0.210827	0.148831	0.122022
3.36053	0.259038	0.199837	0.188814	0.133963	0.128911	0.106329	0.0509675	0.0256113	0.0230925	0.0184384	-0.0144666	0.00109641	0.00999735	0.0306671	0.0347676	0.0104316	0.0152158	0.0443474	0.00045166	0.0765358	0.0242064	0.0247369	0.0126244	0.00384449	0.00610131	0.0938662	0.233421	0.339403	0.364649	0.346806	0.288633	0.239896	0.240398	0.202778	0.188448
2.49096	0.284982	0.18371	0.159244	0.133085	0.0880441	0.0522159	0.0204727	-0.00955151	-0.0133074	-0.028475	-0.0331508	-0.0306712	-0.0112632	-0.0271293	-0.038077	0.00134978	-0.0559961	-0.0224176	-0.0307768	0.0223056	-0.0237975	-0.0167576	-0.0289076	-0.0129255	-0.0223134	0.0968434	0.535534	0.642466	0.55985	0.435976	0.312307	0.260041	0.214338	0.188936	0.169511
3.49646	1.95082	1.53066	1.17495	0.957021	0.787989	0.63725	0.473772	0.342039	0.256278	0.233823	0.18791	0.201721	0.179896	0.113427	0.115587	0.19958	0.130272	0.160228	0.0713845	0.136213	0.259373	0.242572	0.228314	0.227291	0.170104	0.174865	0.559037	1.48601	1.87361	1.74753	1.50248	1.24175	1.14901	1.26977	1.37572
2.82243	1.42099	1.0325	0.736199	0.553397	0.428187	0.30834	0.224552	0.132603	0.0508607	0.0187693	-0.0147038	0.0125896	0.0421882	0.0741092	0.0800265	0.0925115	0.194084	0.0604869	0.0406967	0.289183	0.071485	0.0582327	0.0678229	0.0560258	0.0324023	0.0315603	0.688104	1.50102	1.48689	1.13776	0.90397	0.754146	0.682759	0.693678	0.659988
2.69556	0.198276	0.119157	0.0960739	0.0709361	0.0422721	0.0291013	0.0199448	0.00703584	0.00323986	-0.00554996	0.00342497	0.0142794	0.0258036	0.032216	0.0346329	0.0461865	0.0264207	0.0565793	0.00223336	0.0625696	0.00814489	0.0117223	0.028194	-0.00321915	0.0186021	0.034103	0.0956481	0.354602	0.327346	0.216582	0.167383	0.118411	0.095006	0.0837463	0.0982256
2.55805	0.2738	0.138109	0.0817258	0.0502841	0.0306925	0.0422702	0.00014656	0.0105515	-0.00172894	-0.0144141	0.0141088	0.0343634	0.0674425	0.0683495	0.0730037	0.0457877	0.0571825	0.0176523	0.0900529	-0.0890018	0.0319106	0.057904	0.0112615	0.00938595	0.0187644	0.00555398	0.184822	0.395789	0.449471	0.293014	0.210239	0.181827	0.178266	0.232862	0.174299
3.43822	1.42742	1.39155	1.21207	0.998439	0.853938	0.702662	0.544433	0.372993	0.228191	0.19337	0.117341	0.13675	0.0773616	0.0817906	0.137687	0.148683	0.142226	0.0568187	0.0264004	0.14136	0.202961	0.208982	0.245136	0.179015	0.142334	0.159605	0.41456	1.04614	1.2593	1.20287	1.05067	0.96665	0.866706	0.900541	0.887378
4.68729	0.434573	0.508448	0.517454	0.431805	0.388607	0.327862	0.243052	0.142932	0.0969922	0.0638308	0.0359992	0.00382248	0.0180599	0.0213907	-0.00490876	-0.00836778	0.0121207	-0.00975805	0.0301642	-0.046927	0.0705972	0.056832	0.0531796	0.0556745	0.0387746	0.0190268	0.0679214	0.19917	0.336612	0.404002	0.375735	0.33177	0.354598	0.322585	0.280853
2.56129	0.233425	0.144176	0.115652	0.0766223	0.0614305	0.0529973	0.0352856	0.0250542	0.0199459	0.0189456	0.0133866	0.0572047	0.0446363	0.0490971	0.0433122	0.0530528	0.0329028	0.0502401	0.083342	0.00678912	0.0199877	0.0258558	0.0229417	0.0326537	0.0226999	0.0327425	0.171104	0.383012	0.324205	0.246361	0.158619	0.103384	0.136256	0.144	0.158599
2.85268	0.737871	0.584302	0.462494	0.430517	0.377291	0.36396	0.324268	0.202576	0.112311	0.0668011	0.0478278	0.0499708	0.01869	0.0235306	0.0125767	0.0219614	0.0185604	0.0515846	0.0317099	-0.038204	0.0997127	0.105943	0.0801437	0.0735115	0.043726	0.0277218	0.238489	0.600176	0.641585	0.554479	0.468287	0.391348	0.411001	0.469191	0.431501
2.80502	0.190153	0.126816	0.0726853	0.0622288	0.0495947	0.0317342	0.0105351	0.00708357	0.00196854	-0.00335491	0.0435423	0.00593344	-0.00029171	0.0508469	0.0612116	0.109193	0.0244765	0.00815828	0.0372146	0.0313562	0.0395242	0.00698364	-0.0029425	0.0146309	-0.00307115	0.0106785	0.0767487	0.290387	0.254552	0.160121	0.0851481	0.0715857	0.0989997	0.0607909	0.0587301
2.89949	0.525239	0.334803	0.203355	0.142348	0.0996565	0.0750925	0.0531155	0.0221077	0.00261394	-0.021052	-0.00539632	-0.00109662	0.0721339	0.146444	0.162005	0.143276	0.156696	0.0671852	0.11027	0.217083	0.0395934	0.0724492	0.0430953	0.0347357	0.0338082	0.0390266	0.196859	0.524995	0.632516	0.505616	0.37114	0.298597	0.258919	0.275008	0.270783
4.26158	0.785415	0.956741	0.943132	0.834187	0.726669	0.648831	0.531771	0.35686	0.26079	0.192972	0.136346	0.120379	0.0586407	0.058068	0.0289371	0.0151559	0.0753354	0.0175708	0.048537	0.0520488	0.210746	0.168634	0.250037	0.184638	0.140209	0.11936	0.220325	0.423823	0.596445	0.622041	0.617279	0.568115	0.454332	0.335283	0.259955
3.83995	1.4237	1.34419	1.01006	0.742869	0.557219	0.444804	0.282087	0.155415	0.099727	0.0793622	0.0684732	0.113991	0.153966	0.152225	0.203195	0.389873	0.505194	0.739178	0.707301	0.561015	0.134904	0.166713	0.198439	0.150786	0.143099	0.154161	0.197062	0.560897	1.02506	1.12727	0.971917	0.848472	0.775282	0.731082	0.769796
3.80076	1.22626	0.987058	0.66476	0.425914	0.285034	0.195326	0.143116	0.0827084	0.046722	0.0207524	0.0267507	-0.00115493	0.00747066	0.014123	0.0163614	0.0186049	-0.00170531	0.0147601	0.0289889	-0.0218468	0.0356985	0.0345443	0.0403796	0.014456	0.0232825	0.012707	0.139635	0.491671	0.835963	0.729	0.62673	0.539173	0.495103	0.529374	0.648112
3.2919	0.844057	0.779672	0.629884	0.529731	0.483949	0.432145	0.302299	0.185382	0.115553	0.0859864	0.0544414	0.0229667	0.0235367	0.00817243	0.0261199	0.0448603	-0.0166665	0.0615878	0.0352681	0.151985	0.0938722	0.0878321	0.0820435	0.0890579	0.0552266	0.0277439	0.254283	0.591073	0.688853	0.634709	0.593772	0.516406	0.476515	0.416951	0.312932
2.55966	0.660919	0.49297	0.346352	0.272851	0.212301	0.175393	0.108249	0.0616415	0.036641	0.0199673	0.0532585	0.0681571	0.150019	0.120592	0.265097	0.300377	0.334232	0.306463	0.302695	0.186649	0.144542	0.0998635	0.0760928	0.070959	0.0696507	0.0868189	0.623458	1.08988	0.881438	0.672996	0.497624	0.381365	0.331357	0.301957	0.254644
2.63823	0.244423	0.130003	0.0724119	0.0529178	0.029487	-0.00454649	-0.00787189	-0.0367125	-0.0298784	-0.0415103	-0.0189697	-0.0140879	0.0225369	-0.00694089	0.0309405	0.0325931	0.0182125	0.0378388	-0.0298914	-0.0232111	-0.00756146	-0.0265741	-0.0348123	-0.0312757	-0.0162693	0.00839362	0.273548	0.542339	0.433715	0.298249	0.196201	0.111041	0.109029	0.0930724	0.0701867
2.93184	0.803128	0.757493	0.654819	0.570854	0.535025	0.470291	0.344681	0.171198	0.101539	0.0302599	0.0183692	0.018279	-0.00832896	-0.0102539	0.040519	-0.0215163	0.0386552	0.0333244	0.0177548	0.0263165	0.0603613	0.069648	0.0700669	0.045356	0.0219114	0.0426939	0.463294	0.696436	0.705661	0.632195	0.532165	0.471378	0.410714	0.336014	0.29398
2.6751	0.374926	0.249401	0.177636	0.121269	0.0909449	0.0628743	0.0260208	0.0330044	0.0336308	0.0343277	0.0475612	0.0853912	0.122089	0.189241	0.149977	0.179594	0.209093	0.113074	0.103377	0.104725	0.0927516	0.0814459	0.0777888	0.0806229	0.0585	0.128175	0.295786	0.50824	0.505763	0.39521	0.334915	0.23165	0.188329	0.199062	0.229594
2.87839	0.500239	0.379113	0.253755	0.141149	0.103324	0.0540755	0.0354071	0.00872607	0.0278049	-0.00477079	0.00344825	-0.00369605	0.00156522	0.0248388	0.000640613	0.0360149	0.0353178	-0.0245902	-0.0297182	0.0109648	0.0234366	-0.00115173	0.00706052	0.00963611	0.00204849	0.0320258	0.226739	0.456823	0.45488	0.329809	0.218633	0.162083	0.104304	0.0848468	0.0637959
4.17674	0.472351	0.476207	0.367429	0.282607	0.211589	0.152776	0.101839	0.0538549	0.0364751	0.0206482	0.00446148	-0.00671656	-0.00687448	0.00356913	0.0314156	-0.00431884	-0.00324363	-0.0463836	0.020383	0.0316743	0.0317609	0.0322307	0.00872109	0.018211	0.0201337	0.00840716	0.00327648	0.0892686	0.278786	0.348939	0.331326	0.291663	0.276878	0.336583	0.373398
5.01638	0.761213	1.0361	1.05372	1.07447	0.980011	0.827115	0.709992	0.604552	0.455039	0.424684	0.32343	0.310067	0.318658	0.313688	0.343406	0.322757	0.319644	0.389585	0.440683	0.357803	0.524144	0.413527	0.424557	0.320146	0.247303	0.207244	0.147761	0.185931	0.457645	0.740715	0.83081	0.840861	0.759235	0.689672	0.432114
3.33674	1.53525	1.42863	1.399	1.20497	1.1076	0.928709	0.836216	0.620743	0.428973	0.281411	0.194662	0.154033	0.0986058	0.1037	0.118606	0.0237866	0.0531709	0.00672564	-0.0641461	0.067675	0.228441	0.347441	0.353159	0.351611	0.237839	0.175601	1.09737	1.6571	2.13555	1.83013	1.67203	1.41324	1.24517	1.11258	1.10611
4.95323	0.612288	0.590768	0.612469	0.631317	0.618128	0.578532	0.416382	0.26777	0.161167	0.130181	0.0597042	0.0449022	-0.0489146	0.0644179	-0.0293455	0.00553136	-0.0142206	-0.0153486	0.0224273	-0.0539343	0.0957374	0.122813	0.137207	0.133858	0.0663402	0.0433935	0.172396	0.499719	0.473839	0.515784	0.555969	0.497019	0.493086	0.488271	0.449052
3.69172	0.416404	0.393231	0.368289	0.380413	0.321316	0.312986	0.268269	0.178116	0.115646	0.0771734	0.0640366	0.0499805	-0.000328101	0.00910426	0.0147737	-0.0223406	-0.00316416	-0.000187815	-0.0854269	-0.059255	0.0183363	0.0972759	0.0814904	0.0979824	0.083094	0.0556597	0.110518	0.402934	0.475958	0.482309	0.368327	0.320478	0.307778	0.345226	0.322196
3.71633	0.264765	0.217344	0.209611	0.170156	0.140854	0.101783	0.0989238	0.0618004	0.0376521	0.0360806	0.0609736	0.00247609	0.0301234	0.0251232	0.0343797	0.0465099	0.0144478	0.0834386	-0.0454112	0.0916809	0.0614791	0.0448762	0.0506829	0.0354169	0.024427	0.0252838	0.103102	0.295687	0.423852	0.406663	0.302856	0.258257	0.209301	0.215381	0.198702
5.94113	0.650698	0.668463	0.669981	0.641736	0.610524	0.55677	0.470032	0.329813	0.213706	0.140866	0.072793	0.0464921	0.0239588	0.0193425	0.017903	-0.00983411	0.0481862	0.0229332	0.00154864	0.0135694	0.0965194	0.148271	0.192693	0.164874	0.10901	0.0663338	0.186592	0.328027	0.348601	0.368385	0.444342	0.441072	0.472672	0.478841	0.459437
3.50707	0.466159	0.408271	0.387623	0.402959	0.346813	0.293036	0.245955	0.131492	0.0563906	-0.0136437	0.000923326	-0.0154735	-0.0207183	0.0330937	-0.0777251	-0.0689426	0.0184179	-0.0625364	-0.0378495	-0.0237437	-0.00954301	0.00472968	0.0501949	0.0250562	0.0338391	-0.0334023	0.208606	0.576468	0.696721	0.620553	0.473402	0.379435	0.300219	0.330163	0.320646
3.94194	0.633	0.633747	0.631291	0.603222	0.538968	0.591032	0.478148	0.321774	0.202505	0.143437	0.07747	0.0489342	0.0630411	0.0140219	0.0577407	0.107385	0.0335775	0.158233	0.407837	0.375904	0.0839289	0.147456	0.217376	0.213516	0.156985	0.121784	0.222328	0.513826	0.46604	0.440009	0.422128	0.403959	0.385262	0.417993	0.396972
3.63459	2.13648	1.91898	1.93118	1.90785	1.79556	1.66777	1.47961	1.12246	0.812592	0.625532	0.490143	0.500644	0.174439	0.190891	0.129556	0.0854673	0.0620407	0.00531824	0.00312738	0.0212163	0.388714	0.735006	0.685257	0.743276	0.530654	0.42456	1.0494	2.0512	2.34876	2.0201	1.83837	1.67381	1.66759	1.58164	1.56446
4.39387	0.606542	0.57949	0.505847	0.389574	0.38201	0.338975	0.226516	0.14823	0.0692948	0.0264861	0.0146909	-0.00569879	-0.00224798	-0.00825439	-0.0226016	0.00362601	-0.0258126	-0.0620106	-0.0116466	-0.0280392	0.00260084	0.0519078	0.0656525	0.0509758	0.0165597	0.0389654	0.244332	0.526123	0.67464	0.678644	0.540366	0.483861	0.427102	0.422666	0.375608
4.35481	1.73235	1.6736	1.56458	1.50834	1.35392	1.23129	0.980034	0.593228	0.391734	0.305117	0.16912	0.136203	0.156135	0.14962	0.0894392	0.107813	0.0583126	0.115456	0.0861207	0.0252122	0.241302	0.348102	0.368587	0.327177	0.241785	0.225434	0.65556	0.908463	1.10155	1.22704	1.22385	1.27867	1.22185	1.12907	1.13395
2.11424	0.506487	0.424156	0.331075	0.262973	0.223768	0.175627	0.172774	0.126801	0.0801706	0.0363024	0.0381013	0.0300979	0.0327671	0.0448527	0.033408	0.0264115	0.0609594	0.0493724	0.121012	0.0442424	0.0435041	0.0669341	0.0827775	0.0701265	0.054734	0.101564	1.27551	1.31675	1.03375	0.742207	0.558934	0.419455	0.35224	0.289469	0.23862
3.81126	0.276261	0.239132	0.231869	0.198174	0.179707	0.177756	0.126735	0.12252	0.0852014	0.053972	0.0405635	0.0475413	0.0782839	0.0787415	0.0394151	-0.00769295	0.0250803	0.0813627	-0.00115351	0.0274019	0.0783788	0.108398	0.0771754	0.0741462	0.0552137	0.0544157	0.109411	0.286152	0.322364	0.339801	0.282953	0.258469	0.232771	0.211821	0.197902
6.34889	0.44452	0.461813	0.473493	0.467321	0.472308	0.467892	0.298785	0.169422	0.147494	0.130046	0.0568831	0.0988192	0.0968469	0.0331315	0.00208892	0.0640917	0.0110525	0.0959578	0.052695	0.0756903	0.0550971	0.095576	0.125696	0.126838	0.143607	0.165033	0.141509	0.17225	0.19611	0.246011	0.264578	0.298033	0.32621	0.336817	0.410834
2.03503	0.566492	0.500098	0.406225	0.391143	0.322009	0.253609	0.128066	0.0690134	0.0362639	0.0131574	-0.0102317	-0.0336888	-0.00333249	-0.00203443	-0.0514827	-0.0499978	0.0168621	-0.0163382	0.0530452	-0.00125283	0.00852433	0.0119317	0.0167512	0.0355782	-0.0139906	0.103806	0.82746	0.833278	0.75392	0.568115	0.459151	0.403005	0.334941	0.301467	0.289959
3.30431	1.20733	1.11952	1.09774	1.07761	0.986533	0.882348	0.748284	0.532077	0.389154	0.293239	0.163187	0.0985307	0.0951804	0.0795992	-0.0261018	0.0132177	-0.0321054	-0.0386487	-0.0450419	-0.0678772	0.202546	0.263165	0.30574	0.238309	0.185441	0.318761	0.907015	1.10416	1.21569	1.19053	1.1228	1.12259	1.02826	0.984657	1.0005
2.88383	0.611464	0.485166	0.42905	0.361762	0.290524	0.260189	0.145662	0.085768	0.0470721	0.0303753	0.010405	0.0303189	0.0376868	0.062369	-0.00283896	-0.00121985	-0.011158	0.0208546	-0.00383718	-0.0589023	0.0271128	0.0572957	0.0461615	0.0460314	0.0384536	0.163995	0.967676	1.46267	1.44744	1.17985	0.960262	0.757488	0.584465	0.490035	0.422374
3.17511	0.161381	0.108426	0.0957422	0.0972701	0.0778036	0.0952823	0.0384653	0.0200694	-0.00919001	0.00658669	-0.0120069	-0.0513125	-0.0271692	-0.0140447	-0.0460813	-0.0264415	-0.0442438	-0.0297011	0.0581367	-0.0644474	0.0117475	-0.0185709	0.0179995	-0.0143332	-0.0225473	0.036853	0.362535	0.601114	0.638627	0.530108	0.374108	0.294313	0.199078	0.147888	0.0985582
6.48975	0.960564	0.945297	0.874795	0.901643	0.880733	0.785004	0.531008	0.303039	0.176439	0.0861204	0.0597067	0.0570534	0.104819	0.0838249	0.0555464	0.0088148	-0.00725265	0.041028	-0.0561908	-0.0598895	0.178871	0.138131	0.132241	0.0893145	0.0772015	0.0697516	0.160634	0.296503	0.342053	0.460435	0.61938	0.66659	0.652046	0.66529	0.677529
0.591915	0.639053	0.646524	0.618767	0.736929	0.739652	0.64541	0.39247	0.273426	0.21055	0.144199	0.122575	0.132265	0.146038	0.102089	0.0934706	0.159417	0.195941	0.088949	0.101711	0.154371	0.181818	0.139532	0.167281	0.144452	0.163407	0.201467	0.588128	0.539173	0.483796	0.434825	0.447478	0.484474	0.506868	0.51278	0.537783
4.5519	0.334361	0.313432	0.283343	0.297774	0.296357	0.261172	0.185192	0.111519	0.0587431	0.0293466	0.00780583	0.00481824	-0.0035743	-0.00972712	-0.00563597	0.015872	0.0236032	0.0595785	0.0337321	-0.0127289	0.0046567	0.0632802	0.0394014	0.0281649	0.0384762	0.0431615	0.130548	0.169986	0.180307	0.209196	0.210328	0.255638	0.238304	0.245848	0.235854
3.31173	0.469751	0.367284	0.326289	0.279616	0.251133	0.204912	0.191889	0.0886861	0.0554103	0.0459095	0.0236532	0.060846	0.0638786	0.0706058	0.0164404	0.0679865	0.079929	0.115367	0.0724693	0.0674798	0.0541752	0.0950379	0.0863261	0.0784838	0.0427709	0.0605336	0.427967	1.00291	1.1693	1.03526	0.877464	0.696826	0.579271	0.450516	0.361881
5.36178	1.07239	0.883857	0.860667	0.775482	0.7741	0.675287	0.506089	0.365753	0.298992	0.303984	0.311291	0.307789	0.319798	0.331511	0.497824	0.515795	0.504862	0.415494	0.328084	0.479148	0.29737	0.33204	0.402436	0.388093	0.4091	0.387948	0.476346	0.667688	0.835514	0.963143	1.05225	1.01494	0.984387	0.949265	0.883096
7.71319	1.66765	1.6379	1.71271	1.79152	1.83221	1.65084	1.08839	0.704434	0.479637	0.325238	0.238463	0.253249	0.110943	0.126602	0.0714201	0.0329337	0.00610703	-0.0078528	-0.0411688	0.0543697	0.347109	0.436656	0.395678	0.336661	0.274194	0.298632	0.519371	0.630389	0.867669	1.00008	1.25186	1.30461	1.37093	1.36264	1.39237
3.08105	0.473876	0.419224	0.33449	0.376652	0.351372	0.349535	0.180397	0.0718324	0.0351202	0.00337646	-0.00924336	-0.0139353	-0.0108078	-0.0259393	0.00314282	-0.0288547	-0.0390378	-0.0523431	0.00888012	-0.0801863	0.0230064	0.0323597	0.0276008	0.00266696	-0.000813917	0.0842634	0.394395	0.555594	0.55946	0.513365	0.427001	0.403473	0.400841	0.389377	0.405202
6.7875	0.712575	0.790404	0.755057	0.765201	0.768772	0.6676	0.437579	0.312318	0.245511	0.245854	0.182377	0.190646	0.150062	0.109789	0.114222	0.102202	0.174553	0.278123	0.518775	0.589123	0.274289	0.247331	0.232825	0.22323	0.20261	0.198649	0.189075	0.287696	0.353181	0.388147	0.444168	0.573124	0.567031	0.55009	0.567305
3.88587	0.211799	0.187103	0.188099	0.132704	0.132266	0.0852463	0.039864	0.0109957	-0.00653929	-0.0200255	-0.030502	-0.0292553	-0.0599773	-0.05141	-0.028711	-0.0562666	-0.0537242	-0.0932279	-0.0364983	-0.00109301	-0.0365599	-0.0155213	-0.0112811	-0.0229025	-0.0320483	0.0421018	0.227152	0.383514	0.377488	0.353661	0.31269	0.276732	0.247918	0.219883	0.212732
5.32852	0.654392	0.628044	0.615875	0.550668	0.508173	0.385673	0.204034	0.100775	0.0329263	-0.0340649	-0.0112812	-0.0103382	-0.0362183	-0.0465824	-0.0289787	-0.0397981	-0.0380166	-0.0540325	-0.0661808	0.0050322	0.00280801	0.000348261	0.0511341	-0.00672807	-0.012606	0.0255556	0.134214	0.239046	0.334197	0.401791	0.502225	0.509077	0.522975	0.515801	0.499621
-3.29751	0.473509	0.482972	0.507301	0.521001	0.468266	0.337074	0.177101	0.11297	0.0430754	0.0305147	-0.00172171	0.000293272	-0.0270984	-0.000444436	0.0203257	-0.0459074	-0.0201954	-0.0543111	-0.0138959	-0.0446391	0.0470087	0.0488935	0.0373552	0.0099504	-7.01761e-06	0.202501	0.720231	0.860321	0.837825	0.70731	0.613074	0.49417	0.488511	0.520217	0.589453
5.74877	0.601332	0.542323	0.56438	0.512859	0.506095	0.368941	0.200628	0.129789	0.11341	0.0555297	0.00205851	-0.00119618	0.00405782	0.00730527	-0.0159912	0.0454888	-0.0212627	0.0136202	-0.0654957	-0.0708291	0.0490841	0.0239253	0.0640034	0.0459117	0.0595085	0.11692	0.221537	0.335168	0.397576	0.462755	0.492247	0.499732	0.483233	0.466529	0.474108
6.25989	1.66681	1.67003	1.60131	1.62591	1.65543	1.3951	0.994443	0.710057	0.534789	0.377027	0.258603	0.176817	0.127119	0.0886066	0.0423603	0.0386763	0.0203361	0.0616953	-0.0183355	0.00983447	0.365629	0.361107	0.36519	0.361717	0.223371	0.317593	0.464266	0.510425	0.751093	0.965967	1.17946	1.33721	1.32397	1.28565	1.26895
-5	0.218234	0.161828	0.246382	0.337426	0.327152	0.234971	0.0935042	0.0135557	-0.0126001	0.0166795	0.0130129	-0.0900127	-0.0316373	-0.044265	0.0101984	-0.1339	0.00762846	-0.0884661	-0.0219408	0.098423	-0.0967956	-0.0504678	-0.0132821	0.00283198	0.0384832	0.141498	0.229415	0.224865	0.215739	0.243763	0.273214	0.242441	0.240321	0.20952	0.258822
-5	0.564762	0.555183	0.511447	0.563814	0.65754	0.48413	0.27914	0.181025	0.106952	0.0657411	0.0488062	0.0391296	0.0329094	-0.000754405	0.00187918	0.0222054	-0.0116273	0.00719032	-0.0303079	0.0737434	0.0490861	0.0919087	0.0769428	0.0774175	0.0499722	0.56419	0.996855	0.826799	0.705754	0.604621	0.562502	0.501504	0.45154	0.454453	0.490892
3.78954	0.373744	0.324351	0.286283	0.266738	0.212953	0.211674	0.190003	0.198374	0.161762	0.0760887	0.0380563	0.00799912	0.0040646	0.0354799	0.018578	0.0249144	-0.0289481	-0.0194109	-0.000840477	-0.0636565	0.0834899	0.11088	0.0815362	0.112213	0.0464592	0.0510274	0.19014	0.52991	0.687876	0.683462	0.6115	0.468242	0.409555	0.321254	0.278307
3.28346	0.246729	0.181779	0.115199	0.10268	0.113122	0.111827	0.0429473	0.0296584	-0.0127717	0.00111596	-0.0112077	0.0213763	-0.0356185	-0.0121784	0.0158881	-0.00279437	0.00736219	-0.0388353	0.0716864	0.020831	-0.0130681	0.0140017	-0.01165	0.0137456	-0.00676851	0.0252333	0.338167	0.788505	0.8307	0.673564	0.471887	0.322863	0.211727	0.150902	0.13373
3.64706	0.209153	0.135269	0.14983	0.108616	0.0800498	0.0824645	0.0467816	-0.00468974	-0.0298821	-0.0645799	-0.0169442	-0.0200431	-0.0200222	-0.000104263	-0.0482262	-0.012214	-0.0273197	-0.0708758	-0.0718106	0.131727	-0.0233875	0.00333485	-0.052443	-0.0243716	-0.0149395	-0.00305657	0.179675	0.422302	0.518557	0.467736	0.385841	0.300305	0.189974	0.178318	0.109473
2.79301	0.480806	0.388219	0.294208	0.265034	0.217938	0.218754	0.112364	0.0484694	0.0254611	-0.0036781	0.0314684	0.0171246	-0.0404727	0.0172523	0.0320094	0.079367	-0.00749888	-0.0223733	-0.187699	-0.111254	0.0364722	0.033042	0.0224878	0.008074	0.0276468	0.0751343	0.872673	1.57495	1.48336	1.28269	0.943642	0.710541	0.500196	0.394456	0.355956
4.05904	0.770647	0.622299	0.59461	0.524094	0.435689	0.428065	0.236845	0.125715	0.0686403	0.0195524	-0.0220613	-0.0151671	-0.0158488	0.0212935	-0.0215255	-0.0678904	0.0187175	-0.0773403	-0.172546	-0.120824	0.00986639	0.0446761	0.043594	0.0141131	0.021463	-0.023284	0.334818	0.751861	0.798478	0.914006	0.837064	0.713359	0.673216	0.614541	0.532132
5.24766	1.32794	1.14954	1.14859	1.08278	1.04312	0.996561	0.699644	0.317386	0.214385	0.127042	0.0307236	0.0421217	0.0170922	-0.014902	-0.0534543	-0.0547345	-0.116128	-0.10753	-0.00925248	-0.0365344	0.122315	0.177854	0.131539	0.100277	0.0759947	0.0561495	0.305841	0.353481	0.541626	0.690617	0.788314	0.797264	0.874338	0.8948	0.963373
4.55896	0.333878	0.272355	0.285284	0.253263	0.221228	0.154409	0.0951612	0.0505408	0.0366821	0.0190686	-0.00180103	0.00464706	-0.0273283	-0.0109532	-0.0347865	0.00543457	-0.0624007	-0.0371394	-0.00285686	-0.0221999	0.0532689	0.0136821	0.00936336	0.000659053	0.01318	0.0421815	0.171175	0.373985	0.381332	0.399863	0.408415	0.36173	0.325016	0.248665	0.253454
5.31705	1.3839	1.1516	1.09109	1.03788	0.998144	0.831665	0.490594	0.267979	0.140891	0.0457007	0.0306434	0.0166495	0.00204983	-0.0223183	-0.0414582	-0.0724856	-0.0355467	-0.00988177	-0.0997021	-0.0577577	0.0126193	0.09018	0.0891188	0.103048	0.066687	0.0856737	0.284109	0.57651	0.864182	0.926793	0.962932	0.979913	0.877482	0.93519	0.974394
5.05665	0.484173	0.396469	0.346622	0.284119	0.244949	0.187498	0.113039	0.065151	0.0913123	0.066989	0.0755036	0.0709958	0.0521164	0.115661	0.00784046	0.0138555	-0.0494914	-0.0225751	-0.00488567	0.0644473	0.0746501	0.082907	0.0588988	0.0577281	0.0717075	0.0524142	0.147082	0.270332	0.395316	0.434352	0.403663	0.413226	0.421022	0.482951	0.510759
3.5511	0.871024	0.72852	0.656332	0.576369	0.502886	0.403363	0.333307	0.263276	0.176435	0.113668	0.0714033	0.0994356	0.0611527	0.139673	0.0554877	0.0617069	0.0497004	0.140387	0.16102	0.136174	0.162732	0.143558	0.149341	0.15652	0.0997796	0.0950779	0.39003	0.971862	1.3234	1.28268	1.12199	0.958554	0.813705	0.741157	0.713903
4.64581	0.901965	0.807974	0.769994	0.736969	0.68803	0.606939	0.501879	0.346372	0.221465	0.18477	0.127452	0.0911209	0.0363815	0.0620741	-0.00428823	0.0312716	0.0294686	0.0243474	-0.00999726	-0.081114	0.18352	0.171777	0.205981	0.155724	0.126375	0.0952983	0.185704	0.383302	0.593793	0.738881	0.788344	0.716157	0.601516	0.590791	0.617798
2.06243	0.223064	0.172673	0.152752	0.138574	0.119821	0.0933093	0.0808407	-0.000618166	-9.27125e-05	-0.000851883	0.0276209	0.0829945	0.0723887	0.208683	0.154365	0.261448	0.0973964	0.165966	0.264816	0.0877151	0.0381553	0.0481894	0.02842	0.0853464	0.0810357	0.116725	1.29841	1.50732	0.901111	0.513637	0.302918	0.22948	0.206119	0.141904	0.137106
2.8189	1.01308	0.887036	0.820566	0.732508	0.622393	0.584428	0.454642	0.267193	0.207752	0.145778	0.175473	0.145959	0.0970414	0.117556	0.179492	0.129674	0.0499745	0.0114581	0.0100421	0.0792098	0.204355	0.23143	0.161682	0.166032	0.139234	0.134015	0.709182	1.20441	1.07275	0.905443	0.802126	0.822904	0.938398	0.956987	1.05434
4.97933	1.07331	1.03181	1.0137	1.08747	1.09605	1.05608	1.13836	0.843062	0.513552	0.325837	0.162562	0.158891	0.0986469	0.080687	0.0512635	0.0237575	0.0219905	0.0410739	0.0207903	0.0888822	0.341221	0.329375	0.438747	0.35905	0.239975	0.176179	0.25945	0.422151	0.826852	1.04716	0.981042	0.944244	0.911706	0.929039	1.01931
3.75914	1.09039	1.10775	1.05042	1.09217	1.08232	1.0537	0.839447	0.497231	0.2838	0.235065	0.148743	0.178153	0.0311856	0.121599	0.19673	0.225557	0.0948167	0.177606	0.113641	-0.0575512	0.266533	0.294474	0.2398	0.26828	0.191852	0.144305	0.523519	1.19925	1.07748	1.08499	1.02644	0.973842	0.860824	0.811747	0.739168
4.8698	0.31573	0.296311	0.300729	0.316574	0.291552	0.28788	0.21181	0.105081	0.103685	0.0247406	0.035408	-0.0213232	0.0048961	-0.0148746	0.0754342	-0.0114091	-0.0341848	-0.0934494	-0.128778	0.0207356	0.0269971	0.0729575	0.0604762	0.0892862	0.0419299	0.0494601	0.0272502	0.180862	0.259731	0.316236	0.325932	0.310729	0.3302	0.34283	0.379097
3.23518	0.850239	0.844755	0.777958	0.705274	0.650258	0.639791	0.553549	0.359648	0.240453	0.161521	0.0900409	0.0787425	0.0915974	0.0267915	0.0291089	0.116465	-0.0359071	0.0518888	0.0400031	0.148671	0.261254	0.213263	0.14906	0.146708	0.121942	0.0221693	0.685591	0.967815	1.13715	1.10194	0.977146	0.760811	0.628712	0.572198	0.635365
3.28966	0.626349	0.528998	0.499502	0.496965	0.468439	0.362916	0.2699	0.100116	0.072896	0.0435994	0.00697871	0.0468669	0.0348484	0.0635892	0.0339895	0.0047771	0.0924975	-0.048519	-0.041972	0.00732638	-0.00203166	0.0637495	0.0374729	0.0382561	0.0654434	0.0265247	0.218619	0.989339	1.09992	0.928883	0.726706	0.577751	0.482777	0.428135	0.394577
3.34995	0.380993	0.307484	0.296614	0.273343	0.285701	0.243557	0.120148	0.0533805	0.00675058	-0.0227734	-0.00974299	-0.0091181	0.0169289	0.0351771	0.0360753	0.074229	0.0547062	0.0932564	0.139298	0.106281	0.0343178	0.0337701	0.0206004	0.0109034	-0.0101711	0.0248586	0.292645	0.446257	0.447518	0.425165	0.364082	0.280674	0.24391	0.213606	0.227303
5.37165	0.277532	0.250907	0.242289	0.223752	0.234785	0.250965	0.176671	0.0862149	0.0589026	0.066217	0.088342	0.0717785	0.0429322	0.122366	0.0235171	0.0110731	-0.027755	-0.0389535	-0.0636364	-0.0594434	0.08274	0.0780858	0.103217	0.0532241	0.0458561	0.0336215	0.0682968	0.215151	0.335486	0.380203	0.376436	0.36124	0.345299	0.321731	0.327469
4.70554	0.875244	0.906598	0.835534	0.824269	0.805569	0.754834	0.564045	0.322773	0.205394	0.144033	0.0935858	0.0703237	0.0628541	0.0617466	0.00253369	0.0233117	0.0336535	0.00609009	-0.0228872	0.14913	0.176393	0.17334	0.185686	0.122006	0.0860766	0.0907017	0.1907	0.681154	0.903063	0.95236	0.948119	0.914815	0.859935	0.783714	0.740491
3.3047	2.92504	2.73399	2.56864	2.51722	2.37434	2.17202	1.81711	1.26246	0.860815	0.570771	0.427329	0.320792	0.230024	0.166989	0.108843	0.0693948	-0.011652	0.0287102	-0.0112837	-0.0983891	0.621172	0.594413	0.633683	0.600609	0.426639	0.323031	1.01511	2.69393	3.32751	3.21365	2.94278	2.67333	2.39571	2.13215	2.10596
3.47024	1.72583	1.49652	1.37049	1.22741	1.19236	1.09083	0.747566	0.418762	0.219431	0.105823	0.0455517	0.00840422	-0.0349952	-0.0087831	-0.064452	-0.0559311	-0.118176	-0.120143	-0.0880041	-0.129785	0.205907	0.18916	0.189983	0.144408	0.0521367	0.0224662	0.742577	1.11747	1.19493	1.24173	1.19771	1.20786	1.06326	0.9348	0.888517
7.18845	0.529099	0.593519	0.637377	0.760011	0.844089	0.960009	0.68208	0.373293	0.210042	0.143846	0.0931326	0.0477214	0.0376264	0.0374219	0.0622191	0.0684985	-0.0274399	0.0519632	-0.0226531	-0.030212	0.148912	0.174426	0.207984	0.173353	0.116381	0.0760374	0.109493	0.23396	0.237996	0.345785	0.428469	0.44226	0.430213	0.463657	0.449841
5.33879	0.986669	1.01635	1.03689	0.995122	0.986125	0.905257	0.641147	0.346022	0.212167	0.0964028	0.102771	0.0249489	0.046207	0.0231887	-0.0010947	-0.0413986	-0.0706941	-0.0673848	-0.00531655	-0.121475	0.169111	0.128087	0.141169	0.144016	0.104114	0.0610021	0.429356	0.579144	0.591622	0.648108	0.662896	0.690129	0.654065	0.629886	0.600641
3.43291	0.912506	0.824461	0.70446	0.736009	0.650491	0.547186	0.419571	0.261624	0.155442	0.054686	0.0470201	0.060504	0.0112351	-0.0120195	-0.0690167	-0.00265578	-0.0126818	-0.0124558	-0.0831053	-0.0911159	0.0481597	0.1133	0.110443	0.10521	0.0538745	0.0403562	0.294346	0.852433	1.06471	0.986279	0.83714	0.683076	0.677414	0.626647	0.754677
5.94588	1.35501	1.40097	1.43519	1.54018	1.68851	1.57634	1.09297	0.780453	0.628941	0.669558	0.596483	0.60225	0.575708	0.431869	0.375665	0.340911	0.28495	0.306522	0.116804	0.205902	0.632335	0.6512	0.661409	0.600864	0.558354	0.45017	0.455113	0.910476	1.30477	1.37329	1.41518	1.41849	1.34566	1.26839	1.23044
3.58727	0.315965	0.275626	0.224202	0.215199	0.183187	0.141602	0.0878241	0.0566044	0.0835307	0.0857808	0.0931957	0.104255	0.0930766	0.125923	0.138134	0.0832799	0.20031	0.178072	0.20048	0.257331	0.0539639	0.101571	0.0847913	0.0873381	0.102633	0.124582	0.175327	0.285337	0.319393	0.306088	0.289763	0.265771	0.207563	0.175781	0.208125
4.06207	0.568173	0.525095	0.445345	0.407293	0.36624	0.274612	0.157341	0.0524765	0.0296305	-0.023992	-0.0350495	0.00834529	-0.0214293	-0.0481686	-0.0258152	-0.0451772	-0.0232586	-0.0154608	-0.0981509	-0.0150995	0.0347857	0.00562404	0.00472947	0.00705848	-0.0125385	0.0489694	0.264291	0.418038	0.610148	0.613714	0.546901	0.547054	0.551814	0.518097	0.483004
3.65082	1.37039	1.2497	1.17469	1.02703	1.01087	0.830988	0.506648	0.2975	0.153879	0.095406	0.0571318	-0.00215288	0.0103827	-0.0057013	0.0113743	-0.0628002	-0.0504868	-0.0388159	-0.0788391	-0.00615824	0.058031	0.128277	0.161806	0.142077	0.0840635	0.108781	0.648818	1.37355	1.67646	1.70605	1.56984	1.47173	1.34392	1.22829	1.2373
3.1074	0.301361	0.26158	0.25213	0.207589	0.174363	0.142251	0.0621859	0.0187531	-0.0245153	-0.0319994	-0.0350162	-0.028967	-0.0260864	-0.0293579	-0.061303	-0.0048419	0.00991633	0.00904466	-0.104664	-0.0388313	-0.0364363	0.00125742	-0.0455837	-0.0211713	-0.035602	-0.0169268	0.178244	0.310554	0.317501	0.305119	0.321539	0.3585	0.372203	0.364046	0.387981
4.22229	0.520093	0.530413	0.497925	0.463515	0.463167	0.373621	0.226984	0.142691	0.0553339	0.0272469	-0.00569742	0.0047247	-0.00721752	-0.00320318	-0.0529438	0.000682337	-0.0258979	-0.0209129	-0.0172561	0.110231	0.0500716	0.021714	0.0455441	0.0226924	0.0442018	0.0458796	0.190215	0.341941	0.407072	0.40764	0.439955	0.450827	0.433151	0.420501	0.426706
8.19707	0.712243	0.839878	1.00183	1.15119	1.23792	1.12462	0.743192	0.519615	0.33191	0.212697	0.111328	0.135973	0.0406601	-0.00372044	0.00701936	0.0249354	0.0718399	-0.0966707	-0.115488	-0.051425	0.22302	0.264802	0.306653	0.256495	0.168457	0.0971728	0.0978262	0.173617	0.205945	0.401963	0.594153	0.773303	0.870775	1.00251	0.915148
6.47751	0.396235	0.473486	0.542658	0.524665	0.554734	0.523879	0.340245	0.224988	0.169197	0.0954386	0.0785555	0.0730461	0.0469854	0.0228794	0.0658575	0.0512619	0.0544788	0.00317416	-0.075957	-0.0404413	0.126788	0.143244	0.142369	0.106715	0.0848002	0.0872176	0.100229	0.125381	0.173224	0.25621	0.357502	0.3954	0.419835	0.398356	0.379063
3.55725	2.1121	2.24898	2.21698	2.00012	1.76761	1.55051	1.18649	0.835036	0.588886	0.457796	0.41933	0.268321	0.193611	0.2412	0.153967	0.119186	0.203716	0.0429485	0.0970761	0.0361609	0.43246	0.561826	0.527733	0.483215	0.365544	0.285612	0.63937	1.63321	2.10474	2.1665	1.93003	1.666	1.42951	1.15927	1.07617
5.70552	1.7202	1.52237	1.24142	1.02294	0.856396	0.692798	0.565269	0.393139	0.290485	0.221016	0.111864	0.084259	0.0616239	-0.0124453	-0.0138034	0.0529766	0.0385483	0.000447335	-0.0311863	-0.055176	0.182155	0.213845	0.231164	0.219914	0.162574	0.103248	0.699741	0.796103	0.966036	1.1579	1.22439	1.13932	1.43083	2.13965	2.71056
5.00539	1.54716	1.87382	2.10636	2.2371	2.18881	2.1852	1.91884	1.51943	1.28149	1.2651	1.46268	1.55531	1.62224	1.56703	1.67289	1.60754	1.51792	1.1252	2.07198	2.28487	1.46219	1.30113	1.44209	1.3689	1.2782	1.31349	1.04102	1.4069	1.96333	2.16149	2.19004	2.18206	1.80848	1.01157	0.661999
4.0971	1.59906	1.80211	1.75478	1.41843	1.18783	0.960381	0.692737	0.443732	0.267629	0.249547	0.206053	0.0869795	0.0552256	0.0542507	0.0302761	0.0231866	0.0401524	0.0834158	0.0324286	0.15029	0.243114	0.272126	0.226372	0.210804	0.146778	0.0980797	0.524731	0.860555	1.2255	1.28829	1.29961	1.10723	1.13909	1.09363	0.873907
7.36763	0.976002	1.1101	1.26331	1.44419	1.72945	1.9252	1.62986	1.11145	0.7303	0.479305	0.32415	0.175713	0.0982279	0.0905618	0.107679	0.0438662	0.0127107	0.0377872	-0.0301267	0.031033	0.52181	0.584492	0.598575	0.455752	0.306889	0.206062	0.383968	0.670945	0.793949	0.967257	1.11651	1.27387	1.2862	1.29394	1.1481
[truncated: 57 more rows]

## Sheet: Fig. 2c-d, h (Area M2)
	Delay responsive cells. Discrimination task. 4.68 Hz. Activity range [-1 s to +3.2 s] and [-1 s to +2 s] for delay-triggered and stimulus-triggered, respectively.
[truncated: 583 more rows]

## Sheet: Fig. 2f-g (Area AM)
	Discrimination task. 4.68 Hz. Delay activity + 2 s stimulus activity.
[truncated: 9 more rows]
[truncated: 11 more columns]

[truncated: 1 more sheets: Fig. 2i-j (Area M2)]
