# Supplementary material for: Cortical feedback loops bind distributed representations of working memory
Source: Nature. 2022 Jul 27;608(7922):381–9. doi: 10.1038/s41586-022-05014-3 (PMC9365695; doi:10.1038/s41586-022-05014-3)
Supplement: Supplementary file 5 — Source Data Fig. 3 [file 41586_2022_5014_MOESM5_ESM.xlsx]

## Sheet: Fig. 3b
Task coding dimension (CDTASK) decoding accuracy.
Area (1 = M2, 2 = AM)	Training set (all data)	Test set (all data)	# of cells used_ 1	# of cells used_ 2	# of cells used_ 3	# of cells used_ 4	# of cells used_ 5	# of cells used_ 6	# of cells used_ 7	# of cells used_ 8	# of cells used_ 9	# of cells used_ 10	# of cells used_ 11	# of cells used_ 12	# of cells used_ 13	# of cells used_ 14	# of cells used_ 15	# of cells used_ 16	# of cells used_ 17	# of cells used_ 18	# of cells used_ 19	# of cells used_ 20	# of cells used_ 21	# of cells used_ 22	# of cells used_ 23	# of cells used_ 24	# of cells used_ 25	# of cells used_ 26	# of cells used_ 27	# of cells used_ 28	# of cells used_ 29	# of cells used_ 30	# of cells used_ 31	# of cells used_ 32	# of cells used_ 33	# of cells used_ 34	# of cells used_ 35	# of cells used_ 36	# of cells used_ 37	# of cells used_ 38	# of cells used_ 39	# of cells used_ 40	# of cells used_ 41	# of cells used_ 42	# of cells used_ 43	# of cells used_ 44	# of cells used_ 45	# of cells used_ 46	# of cells used_ 47
2	0.996914	0.950617	0.564701	0.597737	0.626136	0.633182	0.66726	0.675451	0.6706	0.700799	0.700802	0.737963	0.727639	0.741371	0.765818	0.762731	0.786971	0.770554	0.789922	0.793344	0.786968	0.796433	0.80289	0.814745	0.827878	0.820485	0.829365	0.821282	0.822493	0.83785	0.83966	0.843056	0.852089	0.856284	0.857619	0.868908	0.868285	0.86011	0.865226	0.860768	0.876984	0.86552	0.874001	0.874728	0.885896	0.895342	0.884356	0.875772	0.886101
2	0.998069	0.996139	0.575361	0.607965	0.620675	0.642165	0.699324	0.689226	0.713226	0.723976	0.742857	0.761699	0.787054	0.795958	0.805944	0.811454	0.818574	0.833443	0.82529	0.840524	0.851952	0.844444	0.870525	0.866839	0.882688	0.883047	0.886468	0.883021	0.881439	0.89919	0.902751	0.899035	0.907336	0.906791	0.913127	0.91394	0.912971	0.92638	0.914736	0.928303	0.938831	0.947656	0.932262	0.933795	0.945361	0.942611	0.94124	0.945524	0.949745
2	1	0.994845	0.569492	0.627148	0.652597	0.668741	0.722591	0.738699	0.748029	0.745199	0.774278	0.792113	0.804544	0.819272	0.818138	0.808204	0.823207	0.834503	0.846986	0.864691	0.855842	0.870447	0.880213	0.873126	0.873412	0.886658	0.885739	0.87948	0.905456	0.911805	0.914948	0.917848	0.912437	0.918583	0.91956	0.92424	0.923656	0.929855	0.931629	0.930914	0.935714	0.93299	0.940797	0.941176	0.945408	0.948922	0.951756	0.955139	0.949368
1	0.992991	0.892523	0.543657	0.546902	0.571636	0.565994	0.577552	0.588381	0.594924	0.60711	0.611542	0.607243	0.611816	0.610338	0.609424	0.63308	0.628306	0.636111	0.628505	0.628911	0.643562	0.634735	0.642258	0.640824	0.64774	0.648826	0.657488	0.646473	0.659106	0.666971	0.660456	0.655199	0.678529	0.668823	0.669823	0.685379	0.677696	0.690578	0.68101	0.69704	0.696996	0.689052	0.68939	0.696468	0.694208	0.704545	0.705461	0.696043	0.712843
2	1	0.880184	0.526668	0.533069	0.539084	0.543822	0.561592	0.583082	0.565691	0.57432	0.573226	0.585991	0.579658	0.607072	0.604215	0.618376	0.602657	0.611138	0.615959	0.630435	0.631644	0.636406	0.622591	0.641077	0.633426	0.651109	0.644393	0.648727	0.657075	0.66736	0.666935	0.662846	0.663831	0.672457	0.678814	0.678632	0.658363	0.678291	0.670891	0.677675	0.689072	0.685714	0.688195	0.684196	0.703393	0.717498	0.695132	0.708237	0.704623
1	1	0.957831	0.523762	0.534639	0.545124	0.550352	0.562037	0.564585	0.58227	0.596622	0.605904	0.624036	0.616732	0.630993	0.630773	0.635417	0.636952	0.645347	0.64818	0.66049	0.660308	0.651138	0.676205	0.669975	0.680723	0.680583	0.688755	0.697719	0.685865	0.703938	0.706852	0.688404	0.69586	0.722274	0.70371	0.7026	0.728834	0.726392	0.716867	0.730338	0.732788	0.743976	0.764263	0.743887	0.74498	0.746075	0.743129	0.739834	0.740381
1	0.987245	0.897959	0.523951	0.550335	0.563631	0.570033	0.568755	0.580333	0.595313	0.612945	0.629311	0.623163	0.618466	0.625911	0.640173	0.640094	0.663482	0.650836	0.666454	0.677157	0.668452	0.672988	0.682978	0.700893	0.696518	0.694797	0.708789	0.70065	0.704704	0.719823	0.719005	0.716645	0.725209	0.727564	0.720932	0.734023	0.727696	0.733005	0.735828	0.746953	0.729519	0.750656	0.741372	0.753339	0.755334	0.755373	0.758251	0.764708	0.750617
2	1	0.964072	0.517798	0.528	0.546492	0.572647	0.569093	0.59339	0.595163	0.598157	0.593653	0.623713	0.608579	0.646279	0.640968	0.642652	0.643203	0.649955	0.659138	0.665517	0.672854	0.673653	0.681818	0.668889	0.69858	0.688414	0.69126	0.706943	0.698408	0.704323	0.715644	0.724775	0.71649	0.740673	0.738654	0.721242	0.724794	0.743891	0.729458	0.737026	0.742686	0.742258	0.732124	0.757925	0.736164	0.74814	0.755614	0.73896	0.771393
2	0.972292	0.88539	0.526518	0.541865	0.555891	0.570505	0.568809	0.572903	0.594261	0.587865	0.6167	0.611159	0.611679	0.620778	0.620461	0.644233	0.623185	0.646578	0.64522	0.657978	0.67316	0.671928	0.677696	0.673804	0.69126	0.687218	0.667356	0.698243	0.680807	0.707901	0.699087	0.69682	0.701996	0.701318	0.711554	0.726634	0.724998	0.724113	0.722852	0.719179	0.717344	0.728823	0.741665	0.731442	0.73273	0.740516	0.742483	0.752952	0.745998
1	1	0.719424	0.513323	0.51692	0.524298	0.531152	0.534103	0.541021	0.550219	0.536606	0.55036	0.54554	0.554544	0.559977	0.570069	0.579511	0.576305	0.581509	0.582656	0.585158	0.584333	0.601039	0.589029	0.590991	0.590597	0.60875	0.603118	0.605601	0.603176	0.608001	0.604946	0.609802	0.619812	0.60487	0.616339	0.628171	0.619191	0.621136	0.61301	0.633893	0.629188	0.629188	0.640711	0.633623	0.642577	0.632658	0.628934	0.64321	0.642492
2	1	0.901408	0.543232	0.529147	0.548432	0.553415	0.551192	0.562635	0.566073	0.57208	0.577535	0.578028	0.600244	0.606784	0.607101	0.614583	0.621816	0.614924	0.620254	0.627909	0.63529	0.630125	0.635243	0.645727	0.650098	0.651408	0.655768	0.666164	0.662831	0.656218	0.659331	0.677025	0.67073	0.670007	0.671145	0.676427	0.680624	0.679292	0.676839	0.686131	0.701107	0.686821	0.691384	0.698737	0.704866	0.709027	0.71754	0.699934	0.710586
1	0.957377	0.811475	0.508197	0.53816	0.548716	0.551376	0.562106	0.572825	0.580553	0.581967	0.591246	0.584066	0.582837	0.595918	0.606182	0.605089	0.60736	0.608546	0.609587	0.620741	0.626485	0.617668	0.624292	0.628987	0.630461	0.640679	0.636105	0.639461	0.638305	0.632027	0.651311	0.650738	0.655822	0.654603	0.64698	0.6544	0.657288	0.659105	0.662887	0.668169	0.660047	0.663466	0.6608	0.676615	0.676155	0.684054	0.682121	0.675871	0.677049
2	0.985765	0.823843	0.527152	0.529425	0.534681	0.545357	0.554407	0.567137	0.576443	0.558858	0.585125	0.583381	0.592236	0.599354	0.603722	0.605501	0.612478	0.610775	0.606065	0.624091	0.623527	0.615579	0.622695	0.634342	0.627038	0.643425	0.640866	0.641586	0.630371	0.639875	0.650445	0.646619	0.655032	0.648462	0.660423	0.654149	0.657016	0.653554	0.670621	0.668149	0.657295	0.670208	0.665166	0.678302	0.677451	0.679176	0.683886	0.67827	0.690219
1	1	0.812883	0.534367	0.543286	0.545723	0.562797	0.569903	0.582586	0.589137	0.59431	0.603436	0.611472	0.609303	0.616251	0.632733	0.631454	0.627986	0.642149	0.640838	0.644238	0.644376	0.649352	0.650725	0.6593	0.668212	0.655942	0.663891	0.682296	0.660482	0.676867	0.675844	0.670706	0.683734	0.679644	0.692121	0.695835	0.68977	0.691013	0.698279	0.700409	0.698247	0.713672	0.704168	0.702274	0.696133	0.713794	0.736867	0.733033	0.714427
2	1	0.933735	0.522367	0.540049	0.57587	0.564731	0.575243	0.604032	0.615993	0.605717	0.609578	0.610723	0.615257	0.637509	0.640499	0.65305	0.656434	0.654512	0.662913	0.682098	0.690295	0.690295	0.702697	0.705025	0.697534	0.714416	0.697648	0.708046	0.713194	0.720761	0.722139	0.732756	0.742122	0.735249	0.736367	0.751665	0.757001	0.746988	0.749163	0.770833	0.75568	0.76136	0.764352	0.760542	0.76077	0.784867	0.772779	0.758471	0.774194
2	1	0.808989	0.530795	0.531211	0.551569	0.564819	0.570387	0.576815	0.588125	0.586252	0.584831	0.597303	0.592983	0.600665	0.604518	0.605513	0.618874	0.625388	0.621641	0.637396	0.634956	0.628652	0.643386	0.638853	0.638686	0.648811	0.660447	0.652488	0.655522	0.650178	0.653581	0.667416	0.658816	0.668251	0.66063	0.681993	0.675676	0.679168	0.672363	0.683287	0.681461	0.673596	0.689772	0.691424	0.68999	0.682414	0.69698	0.689958	0.69237
2	1	0.959459	0.567401	0.628879	0.655958	0.674571	0.710845	0.695253	0.72814	0.747924	0.774595	0.776757	0.786726	0.767972	0.789227	0.798986	0.802473	0.804485	0.840384	0.829514	0.835435	0.845245	0.847461	0.842547	0.842238	0.845904	0.865401	0.868619	0.882443	0.887168	0.882545	0.871059	0.892931	0.895241	0.890588	0.893789	0.906014	0.890187	0.889139	0.909034	0.904247	0.912999	0.911897	0.915342	0.91537	0.915779	0.908502	0.921593	0.915867
1	1	0.930556	0.520126	0.567323	0.569969	0.594602	0.617521	0.601696	0.606277	0.619553	0.630208	0.641181	0.666312	0.659014	0.65748	0.672237	0.676418	0.685505	0.683499	0.695275	0.700849	0.703704	0.715278	0.711963	0.721172	0.708172	0.728257	0.720569	0.733062	0.742547	0.741406	0.769878	0.763266	0.753917	0.751553	0.769828	0.773086	0.772335	0.771316	0.774209	0.767659	0.79256	0.787888	0.793199	0.78609	0.811974	0.791775	0.804145	0.795363
2	1	0.986207	0.541124	0.579438	0.582628	0.61002	0.637334	0.632361	0.64645	0.657606	0.662414	0.679172	0.704152	0.701407	0.744612	0.71681	0.741012	0.711592	0.751874	0.740105	0.757625	0.746513	0.778605	0.799373	0.782598	0.755333	0.797537	0.804351	0.80841	0.801598	0.810172	0.816466	0.831477	0.830416	0.803176	0.838203	0.8452	0.834576	0.817433	0.829119	0.861872	0.865025	0.834178	0.858215	0.869175	0.849007	0.844397	0.853664	0.876974
1	1	0.877953	0.55716	0.569773	0.590477	0.595082	0.6144	0.624849	0.615794	0.641192	0.647638	0.651575	0.669131	0.672264	0.667487	0.676427	0.696013	0.693332	0.704553	0.691544	0.706824	0.717235	0.719041	0.725483	0.733748	0.730727	0.73369	0.731065	0.746399	0.74131	0.750394	0.745866	0.758631	0.751868	0.756734	0.764194	0.769525	0.778464	0.787402	0.782262	0.777165	0.791339	0.796897	0.786012	0.804104	0.796946	0.807579	0.792815	0.796546
2	1	0.976744	0.556058	0.569409	0.604505	0.627395	0.649821	0.654368	0.676547	0.686655	0.704729	0.708605	0.745056	0.75708	0.761143	0.750161	0.781791	0.75334	0.778817	0.776373	0.795693	0.811456	0.803118	0.783122	0.812151	0.808185	0.823828	0.825674	0.835791	0.838533	0.823062	0.857655	0.836116	0.85003	0.845981	0.861485	0.847056	0.875864	0.868863	0.861865	0.855482	0.873976	0.856817	0.871865	0.890298	0.892412	0.890988	0.881298	0.892348
2	1	0.953704	0.539152	0.568644	0.570929	0.604414	0.629274	0.645833	0.663399	0.661583	0.647654	0.670062	0.680083	0.690539	0.695087	0.686214	0.720712	0.720121	0.718331	0.748323	0.729698	0.747668	0.739689	0.748737	0.774045	0.75567	0.762125	0.789683	0.794414	0.774917	0.802855	0.793519	0.79321	0.800016	0.802469	0.790367	0.824658	0.80639	0.811986	0.8119	0.843915	0.816578	0.839869	0.821714	0.849046	0.838384	0.835841	0.847704	0.826264
2	1	0.937008	0.525736	0.539297	0.551998	0.554078	0.566021	0.583661	0.578045	0.576965	0.606299	0.599528	0.616021	0.623976	0.63919	0.645341	0.633775	0.64257	0.658336	0.650377	0.66028	0.665092	0.665891	0.65748	0.687237	0.691632	0.682227	0.683165	0.688592	0.70386	0.687795	0.703642	0.695336	0.699172	0.702238	0.729175	0.709619	0.718983	0.70549	0.724191	0.722497	0.737458	0.742473	0.743052	0.743259	0.754235	0.750369	0.742372	0.741173
2	0.962199	0.859107	0.534905	0.547219	0.55696	0.565292	0.574643	0.588554	0.58116	0.597197	0.611478	0.608797	0.616698	0.624378	0.627577	0.633484	0.634898	0.636726	0.639026	0.647654	0.662428	0.660214	0.666784	0.661317	0.660034	0.661232	0.678899	0.672394	0.675886	0.673875	0.672809	0.679682	0.686668	0.677372	0.684753	0.686381	0.692951	0.687007	0.69979	0.701842	0.704958	0.711537	0.702648	0.70664	0.702801	0.717536	0.716441	0.713595	0.721816
2	0.957589	0.886161	0.515336	0.513352	0.536472	0.545948	0.547819	0.56456	0.573748	0.569284	0.575848	0.578259	0.591153	0.597258	0.595982	0.610631	0.610515	0.606193	0.618061	0.637374	0.616815	0.636012	0.620688	0.623224	0.627336	0.642234	0.639828	0.644186	0.633003	0.654834	0.653516	0.655078	0.667411	0.675252	0.665061	0.672521	0.681528	0.675555	0.675037	0.671193	0.666199	0.689094	0.679097	0.679425	0.706575	0.69812	0.700893	0.706334	0.712702
1	0.982759	0.908621	0.539176	0.548946	0.551464	0.56015	0.573574	0.582759	0.58979	0.598851	0.611448	0.608517	0.626073	0.61411	0.634124	0.625826	0.64193	0.640095	0.65015	0.651349	0.66433	0.671686	0.663519	0.68605	0.671411	0.686247	0.675821	0.688834	0.692557	0.70185	0.700819	0.701595	0.698143	0.699514	0.713067	0.71951	0.723346	0.730522	0.717433	0.72069	0.73197	0.729261	0.739604	0.727688	0.737931	0.749739	0.7382	0.735237	0.747998
1	1	0.976048	0.532546	0.589931	0.588069	0.632414	0.633464	0.665016	0.66514	0.684044	0.718922	0.73988	0.723329	0.749969	0.725674	0.758857	0.766149	0.7629	0.771804	0.78749	0.8002	0.799335	0.807158	0.811105	0.807548	0.812004	0.822427	0.834046	0.826932	0.838542	0.834132	0.839671	0.839321	0.853293	0.856445	0.84573	0.857501	0.855235	0.865602	0.879574	0.877588	0.872968	0.888429	0.894681	0.88777	0.887679	0.895303	0.894835	0.899845
1	1	0.996124	0.564241	0.573931	0.627176	0.65928	0.636032	0.704979	0.741146	0.728454	0.743566	0.771085	0.791568	0.784607	0.817103	0.821544	0.818407	0.809005	0.844793	0.837041	0.862016	0.844531	0.872622	0.878259	0.871732	0.878583	0.888427	0.879568	0.90329	0.889677	0.895736	0.906783	0.904293	0.912045	0.914525	0.926561	0.930233	0.924052	0.918712	0.93314	0.935327	0.945293	0.940948	0.935591	0.946559	0.942683	0.94392	0.949976	0.951113
1	1	0.988636	0.578914	0.593154	0.623142	0.640938	0.643648	0.650932	0.683452	0.682561	0.693788	0.7075	0.726654	0.727891	0.734612	0.769571	0.769745	0.781673	0.780385	0.779562	0.792508	0.7867	0.80897	0.821195	0.812104	0.824524	0.840909	0.817731	0.839061	0.847284	0.816572	0.857765	0.850719	0.868687	0.867026	0.8749	0.870291	0.879402	0.878051	0.879209	0.891234	0.879221	0.882353	0.894274	0.911387	0.911042	0.90625	0.917377	0.90457
2	0.971014	0.875	0.514124	0.553308	0.552331	0.575608	0.583368	0.598906	0.598288	0.60216	0.621558	0.618152	0.627773	0.624963	0.640814	0.641569	0.648936	0.659767	0.652135	0.657294	0.652496	0.680918	0.681324	0.682353	0.669194	0.694346	0.692547	0.699318	0.697022	0.700247	0.69375	0.711232	0.697882	0.710191	0.71372	0.73155	0.712789	0.726351	0.727758	0.726097	0.726553	0.737992	0.72192	0.72565	0.737319	0.747639	0.741791	0.746773	0.736734
1	0.964865	0.743243	0.523273	0.542993	0.557777	0.567109	0.585499	0.575572	0.58177	0.594012	0.595297	0.602054	0.60342	0.606122	0.623761	0.610248	0.625532	0.628407	0.633549	0.63443	0.646186	0.646246	0.662469	0.650737	0.656254	0.663105	0.659846	0.670528	0.659657	0.665458	0.667095	0.673716	0.6693	0.665489	0.67468	0.678663	0.685464	0.678232	0.679054	0.676877	0.682317	0.686255	0.683943	0.694515	0.689844	0.696806	0.699831	0.69772	0.697297
Cue coding dimension (CDCUE) decoding accuracy.
Area (1 = M2, 2 = AM)	Training set (all data)	Test set (all data)	# of cells used_ 1	# of cells used_ 2	# of cells used_ 3	# of cells used_ 4	# of cells used_ 5	# of cells used_ 6	# of cells used_ 7	# of cells used_ 8	# of cells used_ 9	# of cells used_ 10	# of cells used_ 11	# of cells used_ 12	# of cells used_ 13	# of cells used_ 14	# of cells used_ 15	# of cells used_ 16	# of cells used_ 17	# of cells used_ 18	# of cells used_ 19	# of cells used_ 20	# of cells used_ 21	# of cells used_ 22	# of cells used_ 23	# of cells used_ 24	# of cells used_ 25	# of cells used_ 26	# of cells used_ 27	# of cells used_ 28	# of cells used_ 29	# of cells used_ 30	# of cells used_ 31	# of cells used_ 32	# of cells used_ 33	# of cells used_ 34	# of cells used_ 35	# of cells used_ 36	# of cells used_ 37	# of cells used_ 38	# of cells used_ 39	# of cells used_ 40	# of cells used_ 41	# of cells used_ 42	# of cells used_ 43	# of cells used_ 44	# of cells used_ 45	# of cells used_ 46	# of cells used_ 47
2	0.966049	0.87037	0.525091	0.539552	0.540065	0.556662	0.58636	0.589684	0.590535	0.608448	0.602778	0.625309	0.622323	0.629945	0.61169	0.646348	0.642435	0.647885	0.640969	0.645934	0.652538	0.682167	0.668771	0.700898	0.671619	0.691143	0.670708	0.697163	0.704381	0.675248	0.700386	0.719676	0.709085	0.706157	0.718486	0.705491	0.72706	0.728645	0.716735	0.739798	0.745591	0.737654	0.738108	0.73602	0.744949	0.744201	0.743924	0.755883	0.736061
2	0.935897	0.82906	0.546217	0.560541	0.572972	0.565876	0.59788	0.593524	0.598877	0.619574	0.622051	0.627949	0.627595	0.636839	0.653935	0.653045	0.660666	0.669213	0.674749	0.683575	0.654701	0.668281	0.669289	0.665793	0.676903	0.67899	0.685999	0.692308	0.68866	0.69137	0.709188	0.700534	0.709292	0.714333	0.706253	0.72852	0.715985	0.711365	0.717118	0.703704	0.715995	0.73138	0.736174	0.724485	0.703186	0.736079	0.727698	0.747329	0.731596
2	0.845161	0.709677	0.498865	0.528853	0.533232	0.532258	0.538896	0.548759	0.556799	0.556546	0.563419	0.573613	0.584858	0.58262	0.577151	0.579772	0.593205	0.604324	0.593759	0.59446	0.597849	0.597276	0.603446	0.602713	0.606527	0.608327	0.607988	0.610906	0.606216	0.617467	0.617903	0.624677	0.619851	0.625145	0.625976	0.636418	0.63034	0.631909	0.631452	0.642115	0.645253	0.639539	0.633207	0.646679	0.633627	0.640176	0.65	0.649496	0.645265
1	0.990683	0.813665	0.517771	0.53836	0.548986	0.547814	0.54533	0.566113	0.579527	0.581963	0.596211	0.581615	0.59114	0.603055	0.618465	0.61853	0.614114	0.628188	0.628679	0.626317	0.630504	0.643064	0.643492	0.640034	0.646035	0.650585	0.654318	0.655427	0.66399	0.670883	0.667857	0.663587	0.674311	0.663322	0.667538	0.679144	0.691623	0.687091	0.68461	0.690217	0.700444	0.701508	0.686518	0.694739	0.687276	0.701016	0.729231	0.69342	0.713484
2	0.987578	0.795031	0.519899	0.531976	0.533517	0.546291	0.543657	0.550585	0.559798	0.555657	0.566025	0.561366	0.568386	0.578654	0.582622	0.606561	0.579622	0.592309	0.580948	0.599311	0.601518	0.603313	0.606014	0.608202	0.620757	0.618012	0.62622	0.619269	0.610817	0.618164	0.619022	0.614441	0.629479	0.625816	0.623406	0.617195	0.641598	0.625734	0.632505	0.641563	0.648181	0.653061	0.643497	0.630069	0.662244	0.649257	0.658773	0.640819	0.662292
1	1	0.850993	0.51766	0.520419	0.53986	0.538486	0.544193	0.54381	0.5535	0.558239	0.575762	0.561391	0.567171	0.586498	0.581333	0.578022	0.58877	0.60124	0.593363	0.604881	0.606328	0.600368	0.606713	0.599413	0.615201	0.611351	0.619757	0.617629	0.634712	0.620336	0.627152	0.611093	0.623281	0.627696	0.63367	0.625131	0.640863	0.637462	0.640085	0.655537	0.650426	0.638978	0.661862	0.643261	0.657937	0.656532	0.66101	0.659251	0.657659
1	0.916667	0.650641	0.51558	0.512375	0.520531	0.524976	0.528076	0.531096	0.53953	0.535633	0.541795	0.541186	0.559458	0.552034	0.55392	0.550514	0.556056	0.552305	0.558145	0.560863	0.558262	0.560185	0.563666	0.571096	0.566451	0.565221	0.572802	0.570589	0.570669	0.578252	0.580048	0.572636	0.571047	0.576964	0.574308	0.579243	0.579045	0.576273	0.576033	0.579817	0.575595	0.578297	0.584276	0.584936	0.58785	0.589501	0.582081	0.583934	0.584781
2	1	0.884868	0.519189	0.548002	0.563741	0.574913	0.601215	0.605769	0.600426	0.620421	0.618487	0.625658	0.635674	0.63272	0.647547	0.650973	0.651106	0.672242	0.676916	0.668907	0.698757	0.682164	0.681444	0.69535	0.709379	0.70127	0.69917	0.701676	0.692474	0.713415	0.718257	0.717681	0.724106	0.725962	0.72481	0.729571	0.746622	0.737376	0.759412	0.742599	0.752256	0.755545	0.755515	0.767028	0.752193	0.764354	0.771587	0.786698	0.781091
2	0.99359	0.886218	0.521011	0.537304	0.557964	0.559809	0.572269	0.575228	0.591252	0.599265	0.601346	0.606474	0.591641	0.612997	0.620393	0.631544	0.625716	0.635161	0.625697	0.647575	0.665242	0.634544	0.642155	0.655012	0.64874	0.652952	0.665255	0.671093	0.65627	0.673585	0.665144	0.680609	0.686103	0.680145	0.689524	0.697242	0.695426	0.69365	0.69164	0.694044	0.711264	0.700321	0.697634	0.706637	0.701535	0.708285	0.713842	0.702324	0.711332
1	0.996403	0.730216	0.516454	0.522782	0.526741	0.534546	0.5294	0.54953	0.554168	0.558118	0.565899	0.563381	0.566951	0.559169	0.567821	0.577113	0.562758	0.572402	0.583438	0.574445	0.602878	0.590248	0.580281	0.582979	0.584574	0.594529	0.595409	0.595409	0.606598	0.601772	0.599011	0.617806	0.607821	0.618613	0.614256	0.612647	0.612094	0.6154	0.613709	0.617306	0.621788	0.633196	0.628333	0.63468	0.626989	0.629605	0.626799	0.62781	0.636227
2	1	0.838028	0.518714	0.543949	0.567167	0.578727	0.585049	0.578954	0.613159	0.613988	0.607958	0.614507	0.631719	0.637611	0.63461	0.657864	0.661597	0.66347	0.679424	0.666718	0.677387	0.688106	0.684939	0.691901	0.706191	0.711759	0.69995	0.70607	0.706716	0.706802	0.711972	0.728433	0.725804	0.720928	0.716086	0.733599	0.728112	0.748763	0.740708	0.734351	0.756237	0.739336	0.744408	0.746893	0.754588	0.760777	0.772997	0.775418	0.754316
1	0.949597	0.745968	0.508886	0.528935	0.538725	0.543366	0.546177	0.55176	0.552854	0.565663	0.571452	0.572097	0.571552	0.571511	0.587744	0.582325	0.594672	0.584592	0.602077	0.602647	0.601747	0.595475	0.608459	0.611529	0.609105	0.618342	0.600278	0.617896	0.619148	0.607199	0.623639	0.615474	0.62288	0.621536	0.624576	0.620331	0.621785	0.629196	0.632	0.631328	0.635887	0.630357	0.643323	0.633005	0.63227	0.635569	0.636845	0.654234	0.637682
2	1	0.95815	0.555719	0.563346	0.589477	0.592885	0.632879	0.640376	0.647534	0.656042	0.673965	0.656784	0.69154	0.664254	0.679057	0.714712	0.70508	0.707751	0.722898	0.729697	0.730494	0.732012	0.738036	0.757409	0.74352	0.777072	0.763426	0.764894	0.784356	0.762974	0.787115	0.787775	0.78544	0.791653	0.803617	0.797936	0.807715	0.791285	0.820791	0.812837	0.808874	0.820894	0.812581	0.829684	0.81965	0.825657	0.822412	0.826817	0.836152
1	1	0.766393	0.5085	0.525425	0.536963	0.545005	0.549023	0.560372	0.56469	0.566136	0.562131	0.576066	0.573854	0.563315	0.569501	0.589139	0.597227	0.589379	0.588115	0.596935	0.594991	0.602459	0.596684	0.600503	0.606462	0.593214	0.600703	0.60929	0.618353	0.612955	0.627049	0.62418	0.627154	0.619378	0.626726	0.621441	0.637683	0.631923	0.636498	0.631944	0.641452	0.625176	0.625362	0.630665	0.635618	0.643815	0.636399	0.643699	0.644897
2	1	0.987705	0.558288	0.571873	0.613285	0.635865	0.640763	0.64628	0.661041	0.663693	0.663279	0.689836	0.689779	0.721562	0.720885	0.716786	0.737618	0.729857	0.749555	0.76185	0.748179	0.75	0.749348	0.759501	0.790888	0.767918	0.781811	0.778005	0.790584	0.793083	0.798566	0.80082	0.810635	0.817675	0.817299	0.821074	0.820115	0.816017	0.829918	0.818306	0.843091	0.836066	0.846673	0.839561	0.848485	0.836314	0.844262	0.841829	0.850476
2	1	0.959459	0.544461	0.574074	0.617542	0.602074	0.623354	0.635568	0.659866	0.646882	0.673153	0.67045	0.692223	0.686156	0.710304	0.721659	0.729826	0.7212	0.735507	0.717	0.751351	0.741842	0.76638	0.758497	0.765661	0.769956	0.777456	0.793115	0.792903	0.774665	0.786374	0.800225	0.79672	0.794641	0.809625	0.807729	0.807889	0.810324	0.811186	0.821446	0.837967	0.808623	0.843137	0.837308	0.853262	0.831286	0.829392	0.834037	0.832316
2	1	0.941441	0.556139	0.569069	0.598589	0.604284	0.61192	0.643624	0.657569	0.663222	0.695225	0.681802	0.7107	0.723019	0.691066	0.722785	0.722446	0.748227	0.765766	0.743537	0.770571	0.767668	0.772215	0.772318	0.782317	0.789336	0.814028	0.793007	0.791255	0.804109	0.808446	0.825	0.80827	0.819358	0.825628	0.834519	0.82469	0.843925	0.831707	0.841842	0.835779	0.842986	0.83744	0.856518	0.850669	0.851761	0.843609	0.852759	0.855711
1	1	0.609929	0.492448	0.53336	0.534257	0.543624	0.560625	0.543303	0.558684	0.56084	0.560993	0.576596	0.569257	0.572369	0.588652	0.581486	0.576053	0.573563	0.583256	0.589963	0.580772	0.593932	0.594778	0.599774	0.604404	0.603579	0.605708	0.612124	0.598599	0.603442	0.606472	0.606738	0.610566	0.609474	0.621967	0.621127	0.615488	0.618842	0.610225	0.62037	0.634245	0.622594	0.630684	0.62161	0.624758	0.630131	0.630541	0.633644	0.620796
2	1	0.846154	0.513209	0.54403	0.567885	0.560562	0.578335	0.605097	0.612916	0.61703	0.635594	0.627832	0.63615	0.643571	0.65625	0.665064	0.662476	0.688737	0.673381	0.662359	0.678166	0.684227	0.679514	0.685791	0.690519	0.691901	0.715618	0.71004	0.695293	0.723776	0.711101	0.713724	0.714094	0.710059	0.738406	0.72074	0.734927	0.734077	0.716589	0.75272	0.731469	0.740659	0.744961	0.747429	0.750265	0.750159	0.756447	0.756337	0.754117
1	1	0.677165	0.525591	0.522601	0.522508	0.530382	0.534146	0.532707	0.536977	0.544619	0.551654	0.548425	0.554074	0.567974	0.563812	0.553396	0.574384	0.549757	0.558114	0.5671	0.569641	0.582765	0.574445	0.564245	0.575902	0.583867	0.568335	0.592426	0.580565	0.582389	0.585728	0.591535	0.600545	0.584292	0.596975	0.592312	0.586508	0.605661	0.592848	0.602472	0.592351	0.599325	0.599467	0.607226	0.591386	0.604271	0.606791	0.609498	0.608077
2	1	0.934109	0.532874	0.564456	0.573936	0.607796	0.600701	0.627013	0.619623	0.636191	0.652558	0.650543	0.67434	0.6919	0.68855	0.681928	0.717137	0.699984	0.724722	0.701045	0.738415	0.722653	0.756342	0.763918	0.753831	0.758789	0.755722	0.764396	0.759217	0.77094	0.779264	0.766667	0.797953	0.792288	0.785802	0.788556	0.813115	0.792479	0.804802	0.807171	0.809413	0.805094	0.816461	0.835499	0.814188	0.831102	0.842781	0.833697	0.837084
2	1	0.931677	0.510064	0.552622	0.570491	0.579984	0.592391	0.596691	0.618012	0.614176	0.627826	0.629876	0.636329	0.648181	0.652239	0.656379	0.668957	0.686203	0.670875	0.683837	0.69303	0.691718	0.687959	0.693888	0.714213	0.694424	0.717317	0.713103	0.721633	0.718376	0.734705	0.738121	0.736025	0.736503	0.748611	0.750082	0.739634	0.745174	0.73913	0.762767	0.760603	0.758474	0.757855	0.748173	0.769904	0.771786	0.79144	0.779406	0.773592
2	1	0.822835	0.529746	0.522237	0.547021	0.558164	0.572456	0.574122	0.579744	0.581828	0.580079	0.575748	0.600112	0.605737	0.605151	0.627953	0.604624	0.615597	0.615286	0.629408	0.658355	0.634733	0.631084	0.651843	0.649973	0.650339	0.648294	0.653825	0.667371	0.664682	0.657874	0.657579	0.668988	0.695841	0.691877	0.691256	0.663013	0.675888	0.698163	0.683727	0.691564	0.689201	0.687355	0.692219	0.71069	0.705798	0.703371	0.704232	0.705613
2	0.984536	0.878007	0.533028	0.561442	0.561531	0.58335	0.61968	0.595096	0.623711	0.619298	0.645258	0.654708	0.644084	0.683498	0.684851	0.697487	0.675258	0.69573	0.682504	0.70006	0.716571	0.707026	0.701656	0.719228	0.733317	0.716575	0.731877	0.72484	0.738832	0.739921	0.750344	0.757388	0.736805	0.739757	0.757822	0.754883	0.745797	0.770456	0.777921	0.769998	0.788365	0.769219	0.763796	0.781332	0.761273	0.765438	0.791667	0.759665	0.779514
2	0.986486	0.900901	0.540123	0.55543	0.569097	0.574664	0.600788	0.60434	0.607225	0.625729	0.624505	0.643514	0.664047	0.647959	0.652262	0.661364	0.666283	0.68363	0.673717	0.707256	0.699499	0.702452	0.69267	0.713708	0.726325	0.731615	0.728443	0.728282	0.734784	0.730224	0.73491	0.752984	0.739027	0.741395	0.744132	0.746622	0.759679	0.7528	0.764389	0.759572	0.779537	0.766988	0.777226	0.773185	0.771567	0.770134	0.781109	0.786529	0.785963
1	0.99422	0.895954	0.54924	0.559837	0.61528	0.603392	0.639506	0.649289	0.660206	0.672617	0.693295	0.69422	0.693701	0.7088	0.716763	0.71309	0.72322	0.736072	0.745853	0.75955	0.75228	0.759794	0.766356	0.765502	0.769862	0.786598	0.775667	0.792045	0.779501	0.778585	0.805997	0.798338	0.812583	0.807396	0.804153	0.808488	0.804015	0.811592	0.820568	0.827473	0.831957	0.825516	0.84053	0.828375	0.823875	0.828254	0.837699	0.834718	0.855025
1	0.996479	0.975352	0.567684	0.598852	0.608756	0.6251	0.640574	0.674093	0.682684	0.683513	0.708028	0.725704	0.731891	0.749281	0.735915	0.75917	0.744531	0.760189	0.79677	0.788503	0.813615	0.804147	0.787372	0.817302	0.813708	0.822388	0.827046	0.837693	0.832789	0.840089	0.853873	0.859419	0.841278	0.84823	0.842476	0.845534	0.858489	0.864008	0.868153	0.885857	0.862877	0.884909	0.873136	0.870443	0.881455	0.891485	0.880832	0.886774	0.881645
1	0.996124	0.934109	0.541487	0.574935	0.603481	0.591268	0.616279	0.629845	0.648807	0.661879	0.677287	0.678605	0.702737	0.688894	0.706315	0.719477	0.723404	0.724724	0.73062	0.739973	0.750991	0.750215	0.746476	0.751233	0.776816	0.777808	0.777685	0.783592	0.78115	0.787105	0.782171	0.804845	0.799841	0.782846	0.796308	0.786108	0.80264	0.794993	0.818691	0.811908	0.819601	0.813953	0.808938	0.832991	0.808316	0.82335	0.824007	0.833212	0.830083
1	1	0.841837	0.512755	0.546485	0.555545	0.58866	0.582123	0.617739	0.620048	0.633854	0.644388	0.633367	0.635673	0.661599	0.668048	0.669537	0.671624	0.686496	0.694099	0.691327	0.714059	0.688209	0.704082	0.69295	0.700285	0.713574	0.735666	0.723154	0.719263	0.727601	0.726786	0.73023	0.749869	0.748299	0.740333	0.75282	0.755929	0.755792	0.754819	0.741922	0.761224	0.754227	0.769658	0.755252	0.775819	0.7735	0.768973	0.777264	0.776662
2	0.971074	0.853306	0.51871	0.540021	0.570872	0.563894	0.568261	0.594008	0.582888	0.61076	0.615661	0.618388	0.628226	0.637882	0.618931	0.619835	0.646562	0.67307	0.636813	0.658642	0.657713	0.649495	0.705156	0.677357	0.684365	0.689698	0.690329	0.677588	0.695223	0.694114	0.690341	0.711467	0.682348	0.694215	0.697912	0.701555	0.708622	0.701251	0.720328	0.728306	0.723908	0.738312	0.745564	0.72229	0.736539	0.710493	0.739799	0.747546	0.739403
1	0.986486	0.864865	0.526076	0.561411	0.571137	0.593524	0.616528	0.637994	0.6177	0.640223	0.65027	0.655946	0.676669	0.672311	0.676408	0.680293	0.687579	0.702645	0.701293	0.707403	0.705285	0.704565	0.725921	0.73274	0.72137	0.734884	0.727928	0.74408	0.74911	0.737706	0.736081	0.744122	0.753708	0.759875	0.767212	0.750782	0.766326	0.764207	0.765465	0.780931	0.761622	0.764247	0.778299	0.783068	0.774939	0.784111	0.780321	0.789527	0.78544
Stimulus period cue coding dimension decoding accuracy.
Area (1 = M2, 2 = AM)	Training set (all data)	Test set (all data)	# of cells used_ 1	# of cells used_ 2	# of cells used_ 3	# of cells used_ 4	# of cells used_ 5	# of cells used_ 6	# of cells used_ 7	# of cells used_ 8	# of cells used_ 9	# of cells used_ 10	# of cells used_ 11	# of cells used_ 12	# of cells used_ 13	# of cells used_ 14	# of cells used_ 15	# of cells used_ 16	# of cells used_ 17	# of cells used_ 18	# of cells used_ 19	# of cells used_ 20	# of cells used_ 21	# of cells used_ 22	# of cells used_ 23	# of cells used_ 24	# of cells used_ 25	# of cells used_ 26	# of cells used_ 27	# of cells used_ 28	# of cells used_ 29	# of cells used_ 30	# of cells used_ 31	# of cells used_ 32	# of cells used_ 33	# of cells used_ 34	# of cells used_ 35	# of cells used_ 36	# of cells used_ 37	# of cells used_ 38	# of cells used_ 39	# of cells used_ 40	# of cells used_ 41	# of cells used_ 42	# of cells used_ 43	# of cells used_ 44	# of cells used_ 45	# of cells used_ 46	# of cells used_ 47
2	1	1	0.554555	0.583834	0.618753	0.657828	0.672232	0.65716	0.712573	0.729465	0.742635	0.78027	0.801227	0.810259	0.8106	0.782024	0.839132	0.844163	0.844962	0.845623	0.851126	0.878378	0.874923	0.89051	0.852766	0.888121	0.899212	0.872506	0.891892	0.916529	0.920017	0.909459	0.903673	0.935724	0.928787	0.931988	0.940467	0.944028	0.911036	0.93628	0.9389	0.938803	0.967011	0.960851	0.94441	0.954545	0.959354	0.96326	0.969704
2	1	1	0.56689	0.636654	0.646226	0.657531	0.704161	0.735991	0.736477	0.762847	0.772931	0.7925	0.818702	0.823628	0.835758	0.82606	0.863078	0.879861	0.886619	0.895896	0.854598	0.879406	0.913499	0.902625	0.910084	0.917001	0.901375	0.92775	0.929668	0.920206	0.91972	0.94278	0.933466	0.950265	0.9375	0.934097	0.946062	0.942335	0.956657	0.950551	0.95468	0.949754	0.950177	0.955882	0.969566	0.961207	0.958648	0.956088	0.958982
2	1	0.976667	0.547593	0.588025	0.60566	0.666792	0.647949	0.677949	0.716013	0.743072	0.747667	0.7188	0.757551	0.780408	0.763056	0.775	0.810922	0.826525	0.791232	0.813406	0.817778	0.850222	0.849848	0.835379	0.817209	0.856667	0.859206	0.847222	0.876829	0.863659	0.867333	0.902917	0.89265	0.891282	0.880965	0.891316	0.902883	0.896306	0.907407	0.908611	0.908667	0.910286	0.905588	0.913922	0.923535	0.924444	0.919063	0.92875	0.915161
1	1	0.996479	0.551252	0.592397	0.599123	0.645296	0.677885	0.676463	0.742267	0.717067	0.747676	0.731408	0.740299	0.783343	0.799369	0.800983	0.803941	0.793227	0.848974	0.81537	0.849609	0.840063	0.863876	0.870118	0.866115	0.855879	0.867958	0.865946	0.914291	0.891962	0.887588	0.897975	0.893734	0.908631	0.901594	0.916327	0.909878	0.921393	0.906103	0.936228	0.932193	0.918209	0.937966	0.933202	0.942061	0.93726	0.935519	0.946853	0.940822
2	1	0.971831	0.552752	0.550274	0.578594	0.573146	0.582746	0.615046	0.635598	0.645057	0.655211	0.648169	0.670379	0.673613	0.687867	0.698357	0.737114	0.711567	0.723285	0.734308	0.726291	0.714789	0.722871	0.730714	0.768261	0.756469	0.762072	0.744718	0.81089	0.774218	0.770599	0.800704	0.779162	0.801192	0.800778	0.794663	0.787971	0.805862	0.832062	0.830888	0.818813	0.828471	0.81773	0.837096	0.814341	0.848165	0.821743	0.866527	0.844048
1	1	0.975694	0.527135	0.567515	0.577241	0.565645	0.606437	0.614917	0.631059	0.646446	0.631528	0.650486	0.638464	0.670281	0.695312	0.674334	0.681516	0.688091	0.666969	0.721316	0.711111	0.708719	0.695549	0.721512	0.720849	0.714228	0.712302	0.747354	0.759316	0.740769	0.753299	0.741059	0.743234	0.777422	0.76462	0.774214	0.750657	0.779655	0.761092	0.761574	0.784226	0.802579	0.794118	0.786867	0.785248	0.796402	0.793837	0.797526	0.795027
1	1	0.953125	0.51675	0.529514	0.534886	0.561648	0.56684	0.565772	0.583163	0.578806	0.579687	0.601632	0.595592	0.600411	0.624602	0.613137	0.606789	0.611665	0.617716	0.616055	0.621952	0.620486	0.641414	0.641138	0.617208	0.647125	0.64852	0.664269	0.666667	0.673653	0.666319	0.666233	0.652021	0.672854	0.673474	0.666712	0.677599	0.682714	0.687162	0.701726	0.696825	0.689931	0.682292	0.688572	0.698548	0.715699	0.710449	0.701335	0.693436
2	1	0.993103	0.551341	0.578352	0.642355	0.658491	0.710809	0.684218	0.726031	0.714402	0.757586	0.749241	0.774173	0.774877	0.806609	0.811422	0.824798	0.842993	0.836657	0.832534	0.845977	0.849885	0.86779	0.846082	0.83769	0.871451	0.888834	0.870608	0.902271	0.893356	0.897155	0.886034	0.892838	0.890186	0.9	0.895554	0.894315	0.917148	0.939464	0.919349	0.92601	0.931527	0.942292	0.939959	0.932184	0.940752	0.943642	0.946983	0.942937
2	1	1	0.540381	0.589988	0.626998	0.610587	0.664663	0.665498	0.67116	0.694819	0.70934	0.717569	0.735402	0.755704	0.763274	0.754449	0.770427	0.795656	0.773438	0.798687	0.799151	0.793326	0.814591	0.803662	0.818152	0.810683	0.844122	0.83106	0.851965	0.823552	0.855903	0.865017	0.877092	0.863738	0.874954	0.867644	0.869463	0.895223	0.872155	0.896653	0.880804	0.896528	0.895629	0.904259	0.902673	0.926136	0.89643	0.905165	0.924843
1	1	0.964539	0.53533	0.565077	0.607587	0.598354	0.620908	0.609997	0.653873	0.65436	0.660993	0.677376	0.698871	0.68541	0.711288	0.686909	0.719028	0.71352	0.742137	0.736201	0.746809	0.742317	0.75137	0.742424	0.760267	0.779235	0.785968	0.757008	0.786975	0.798045	0.79016	0.797074	0.792781	0.789598	0.821015	0.779582	0.797106	0.796243	0.807329	0.816883	0.817021	0.818642	0.830622	0.845432	0.832689	0.82796	0.850842	0.833555	0.83951
2	1	0.996528	0.58642	0.615162	0.641313	0.646816	0.708534	0.696648	0.744145	0.776961	0.764444	0.798472	0.793934	0.824476	0.826244	0.838976	0.845819	0.836288	0.862998	0.859526	0.860108	0.879398	0.886995	0.871686	0.905766	0.890908	0.922454	0.920883	0.930047	0.909892	0.921528	0.910764	0.930288	0.94026	0.937957	0.955227	0.947447	0.938063	0.938079	0.953318	0.940873	0.944048	0.959661	0.957925	0.955808	0.945707	0.959852	0.965712	0.963598
1	0.995951	0.963563	0.549183	0.567251	0.588763	0.597204	0.625156	0.615073	0.631936	0.657418	0.665506	0.680891	0.663348	0.690738	0.703737	0.7139	0.712421	0.708373	0.703177	0.749692	0.725326	0.733828	0.741857	0.762606	0.7665	0.774033	0.776075	0.771689	0.780685	0.768589	0.781377	0.769231	0.808056	0.803799	0.812114	0.807799	0.796914	0.805011	0.822256	0.812697	0.815327	0.818219	0.832281	0.82734	0.818489	0.836584	0.832616	0.851594	0.836555
2	1	1	0.561517	0.643793	0.652063	0.70815	0.726949	0.765806	0.768869	0.812785	0.818219	0.807763	0.819774	0.838785	0.855213	0.859256	0.851695	0.874283	0.879144	0.895622	0.896144	0.895079	0.910803	0.911997	0.900765	0.921153	0.925527	0.920146	0.942644	0.930727	0.931221	0.951427	0.940054	0.941927	0.943103	0.954939	0.950697	0.958164	0.954528	0.953894	0.955708	0.958252	0.963403	0.967096	0.953992	0.972257	0.973744	0.968179	0.971424
1	1	0.845833	0.537269	0.546065	0.566588	0.572563	0.577885	0.596474	0.595997	0.606863	0.617917	0.632583	0.631548	0.628827	0.64974	0.625	0.660018	0.658245	0.64067	0.667301	0.676296	0.671019	0.682102	0.672538	0.677422	0.675484	0.686111	0.690476	0.689329	0.678252	0.692187	0.709167	0.701496	0.701923	0.705263	0.721711	0.70214	0.721284	0.7125	0.717593	0.728452	0.719048	0.720343	0.73848	0.735606	0.735985	0.726432	0.719271	0.735484
2	1	0.995833	0.5625	0.602855	0.62272	0.700393	0.693429	0.730288	0.735866	0.761928	0.76275	0.780333	0.804932	0.815901	0.812934	0.813108	0.825887	0.839184	0.864402	0.862953	0.851667	0.880093	0.873201	0.890814	0.88624	0.894186	0.890873	0.893056	0.910264	0.897967	0.910313	0.910417	0.893483	0.919872	0.933772	0.923465	0.921734	0.926464	0.929398	0.930787	0.92619	0.933571	0.935784	0.93223	0.931439	0.929924	0.947526	0.939062	0.947581
2	1	0.986726	0.577434	0.607588	0.669978	0.685924	0.723026	0.744384	0.755336	0.781624	0.781504	0.808584	0.834116	0.834748	0.833702	0.87076	0.890887	0.885426	0.855906	0.896402	0.878269	0.903245	0.897224	0.895213	0.898333	0.903581	0.923409	0.908239	0.926074	0.935787	0.923451	0.927323	0.94123	0.942364	0.937005	0.943177	0.940804	0.939967	0.947394	0.955015	0.948673	0.944501	0.958876	0.962259	0.957763	0.958032	0.9599	0.972483	0.972309
2	1	1	0.654033	0.694964	0.708341	0.795627	0.790259	0.802031	0.835624	0.874473	0.898692	0.89243	0.903109	0.919035	0.925136	0.929517	0.938556	0.935077	0.947582	0.943011	0.955556	0.947144	0.960918	0.957201	0.962617	0.962943	0.967623	0.969515	0.969797	0.978687	0.96986	0.971262	0.980949	0.976636	0.982292	0.983522	0.983582	0.985602	0.987409	0.986371	0.987316	0.989052	0.98928	0.991067	0.986831	0.988813	0.989924	0.990946	0.989147
1	1	0.766187	0.526379	0.533107	0.559454	0.56502	0.590551	0.588199	0.59021	0.603893	0.610144	0.617554	0.62678	0.620907	0.626124	0.638864	0.629879	0.648094	0.661167	0.667892	0.642446	0.664428	0.671517	0.665631	0.671323	0.676092	0.680027	0.691161	0.707493	0.703369	0.691817	0.695773	0.690924	0.709371	0.702575	0.710905	0.715244	0.706883	0.718325	0.716127	0.716341	0.722199	0.730216	0.712124	0.725311	0.75387	0.731228	0.728192	0.730332
2	1	1	0.603108	0.647354	0.708356	0.718801	0.779396	0.801854	0.816527	0.811695	0.827214	0.851643	0.880175	0.880612	0.895312	0.900149	0.894529	0.907523	0.925078	0.915683	0.924444	0.92873	0.928247	0.935795	0.953821	0.953322	0.950765	0.959779	0.950087	0.965767	0.954732	0.962054	0.960989	0.967399	0.971241	0.970395	0.976448	0.977413	0.981944	0.978571	0.981429	0.976224	0.985609	0.984559	0.984199	0.981602	0.984821	0.985938	0.987788
1	1	0.822835	0.533902	0.53886	0.544644	0.561432	0.559737	0.579649	0.581674	0.596881	0.593858	0.61685	0.623011	0.619798	0.613681	0.643455	0.633942	0.642905	0.635142	0.652944	0.65888	0.647157	0.654349	0.667323	0.665263	0.683117	0.690945	0.683727	0.687728	0.674765	0.693602	0.685925	0.689178	0.702604	0.712288	0.721508	0.699191	0.712918	0.711177	0.724409	0.704499	0.719235	0.726957	0.729852	0.729301	0.732403	0.724286	0.721703	0.721742
2	1	0.996124	0.570557	0.648435	0.71859	0.700161	0.747242	0.774523	0.79085	0.841009	0.813488	0.841473	0.862759	0.858646	0.892846	0.883156	0.876546	0.912585	0.918605	0.903017	0.916107	0.936434	0.930937	0.927414	0.943213	0.94141	0.954042	0.947213	0.959539	0.962186	0.961822	0.967345	0.971676	0.9678	0.96838	0.974194	0.981982	0.975173	0.976314	0.974483	0.976301	0.977741	0.977656	0.980848	0.981912	0.98661	0.985344	0.9828	0.988622
2	1	1	0.593642	0.614198	0.654214	0.686226	0.713269	0.731987	0.75268	0.77732	0.810933	0.795067	0.830544	0.819932	0.834097	0.841667	0.869078	0.877943	0.88	0.889565	0.901778	0.895704	0.902879	0.922121	0.902713	0.911395	0.927778	0.929524	0.924715	0.936748	0.930167	0.930917	0.944701	0.940342	0.944298	0.95193	0.947748	0.951441	0.9625	0.9475	0.968381	0.953048	0.95951	0.969118	0.960606	0.965657	0.966979	0.971563	0.962043
2	1	0.996183	0.546932	0.584606	0.579216	0.621561	0.659792	0.664269	0.680587	0.711944	0.74916	0.780611	0.75666	0.76702	0.79938	0.777672	0.818824	0.790888	0.783604	0.787587	0.81391	0.843851	0.835791	0.854181	0.836765	0.864548	0.85996	0.852417	0.871253	0.869112	0.873664	0.883111	0.870425	0.884224	0.897348	0.888309	0.88694	0.886631	0.902142	0.914122	0.899455	0.920065	0.931971	0.907723	0.903192	0.89926	0.904938	0.920802	0.911721
2	1	0.996575	0.552829	0.59088	0.634014	0.657825	0.708904	0.720265	0.725356	0.753055	0.74637	0.785856	0.784771	0.754298	0.795234	0.816995	0.834523	0.860354	0.842354	0.840418	0.836339	0.851294	0.878074	0.875117	0.888539	0.895707	0.881564	0.90199	0.889617	0.915386	0.893579	0.89238	0.905778	0.902397	0.915555	0.913753	0.920307	0.929702	0.919996	0.925894	0.924609	0.939286	0.937701	0.948932	0.934672	0.937785	0.933059	0.940497	0.953712
2	1	0.995671	0.559323	0.638568	0.637344	0.675529	0.686605	0.729978	0.730668	0.773873	0.776883	0.792641	0.800866	0.823173	0.802219	0.836219	0.852906	0.862117	0.8738	0.863872	0.877441	0.89139	0.914847	0.902401	0.901289	0.90602	0.906772	0.913265	0.910094	0.924295	0.930844	0.931331	0.930791	0.946054	0.939565	0.949989	0.947818	0.953551	0.956049	0.954125	0.949227	0.965739	0.954545	0.956965	0.970746	0.967401	0.969291	0.974229	0.965089
1	1	1	0.597884	0.632218	0.699402	0.745635	0.765528	0.751374	0.775545	0.814761	0.790994	0.82236	0.831157	0.855368	0.885158	0.87183	0.878618	0.896789	0.889617	0.912436	0.907246	0.904969	0.92963	0.923278	0.934421	0.931244	0.947205	0.947944	0.937434	0.941373	0.939286	0.94573	0.944259	0.953735	0.96355	0.962406	0.959292	0.965419	0.966442	0.965062	0.967436	0.970098	0.966478	0.972689	0.976943	0.975343	0.973311	0.976126	0.978662
1	1	1	0.596461	0.661783	0.735203	0.73656	0.758298	0.801436	0.815673	0.843473	0.822603	0.870548	0.863782	0.879578	0.908176	0.898116	0.907389	0.914966	0.913788	0.929422	0.933029	0.942618	0.951121	0.946529	0.948789	0.956913	0.95923	0.962573	0.950384	0.97135	0.975514	0.970205	0.96909	0.973217	0.973414	0.973864	0.979915	0.980933	0.981545	0.976788	0.981898	0.984638	0.986201	0.986604	0.98049	0.984433	0.98887	0.987265	0.9884
1	1	0.995902	0.590316	0.641773	0.70399	0.729199	0.745271	0.734001	0.778447	0.769769	0.826639	0.825656	0.836986	0.859819	0.87056	0.872439	0.879229	0.902163	0.875089	0.912776	0.927413	0.923315	0.935451	0.914586	0.928898	0.927278	0.947112	0.94838	0.94942	0.95072	0.947336	0.941598	0.955969	0.964166	0.965919	0.956752	0.962118	0.968432	0.966189	0.967441	0.976347	0.972482	0.975651	0.97324	0.972802	0.976528	0.975538	0.980277	0.976864
1	1	1	0.567407	0.635278	0.638113	0.698585	0.717019	0.712308	0.735392	0.782255	0.7887	0.832	0.807143	0.832041	0.828646	0.841979	0.846809	0.895319	0.8725	0.86913	0.879667	0.872	0.898409	0.921136	0.915814	0.932907	0.917857	0.917262	0.934024	0.940122	0.93825	0.93775	0.940897	0.920769	0.946316	0.958158	0.954189	0.951351	0.943889	0.968056	0.956429	0.95	0.962353	0.964559	0.968636	0.967576	0.969531	0.9675	0.967581
2	1	1	0.557674	0.581764	0.611049	0.642469	0.651483	0.669858	0.71444	0.690387	0.736059	0.746229	0.745374	0.754799	0.792726	0.776351	0.804859	0.78489	0.83166	0.816092	0.821516	0.832298	0.865755	0.863877	0.871748	0.851941	0.870107	0.878884	0.867249	0.884301	0.88946	0.897299	0.902162	0.908518	0.891447	0.898194	0.910444	0.926878	0.928613	0.920727	0.923971	0.940617	0.920364	0.927717	0.933552	0.936312	0.938692	0.931608	0.957012
1	1	1	0.581546	0.616363	0.677645	0.710692	0.751687	0.731838	0.771299	0.805298	0.811637	0.825146	0.843478	0.84861	0.874513	0.857517	0.879433	0.896665	0.900966	0.911327	0.918583	0.919493	0.919856	0.940391	0.945668	0.933769	0.953495	0.936647	0.962773	0.955071	0.966009	0.947149	0.956815	0.955691	0.964758	0.969375	0.96752	0.952505	0.972791	0.975146	0.977527	0.976107	0.976866	0.971878	0.97714	0.980064	0.97405	0.981634	0.981419
Variance explained
Area (1 = M2, 2 = AM)	Training set (all data)	Test set (all data)	# of cells used_ 1	# of cells used_ 2	# of cells used_ 3	# of cells used_ 4	# of cells used_ 5	# of cells used_ 6	# of cells used_ 7	# of cells used_ 8	# of cells used_ 9	# of cells used_ 10	# of cells used_ 11	# of cells used_ 12	# of cells used_ 13	# of cells used_ 14	# of cells used_ 15	# of cells used_ 16	# of cells used_ 17	# of cells used_ 18	# of cells used_ 19	# of cells used_ 20	# of cells used_ 21	# of cells used_ 22	# of cells used_ 23	# of cells used_ 24	# of cells used_ 25	# of cells used_ 26	# of cells used_ 27	# of cells used_ 28	# of cells used_ 29	# of cells used_ 30	# of cells used_ 31	# of cells used_ 32	# of cells used_ 33	# of cells used_ 34	# of cells used_ 35	# of cells used_ 36	# of cells used_ 37	# of cells used_ 38	# of cells used_ 39	# of cells used_ 40	# of cells used_ 41	# of cells used_ 42	# of cells used_ 43	# of cells used_ 44	# of cells used_ 45	# of cells used_ 46	# of cells used_ 47
2	1	1	0.253418	1.26462	1.23378	2.17978	2.89444	3.79692	4.29693	3.79857	5.04248	5.72924	6.77774	10.5202	6.95024	5.41853	10.6489	10.0018	10.7852	10.5071	11.1709	12.413	15.2842	13.1278	12.3563	16.2975	15.2203	15.2378	16.764	16.0637	17.844	18.0533	17.2151	19.0418	21.5999	16.7636	17.8767	24.1715	19.1802	21.6976	23.7687	25.7004	29.902	24.8996	25.0071	28.5397	28.9376	30.2129	29.0828
2	1	1	0.385493	1.4828	1.47458	1.99534	3.15162	3.24155	5.11736	4.95744	5.85147	6.19033	7.01407	7.45222	8.27837	8.51226	8.92992	9.09977	11.0489	11.0937	10.6492	12.2565	15.2431	13.6587	16.5707	12.1866	17.8819	16.6248	15.9078	16.7135	17.9405	16.7608	17.7973	22.4432	17.5175	20.8291	20.7611	22.8889	23.427	23.0977	20.2756	23.3448	24.9227	27.5443	27.3129	26.9373	27.4718	23.7925	25.9752
2	1	1	0.681134	1.42412	3.02318	2.29803	4.15936	5.65487	7.73885	7.62463	6.30506	8.24101	6.70001	7.54761	11.351	13.5973	13.0671	13.0871	12.7775	13.4099	14.0803	16.1772	15.8108	17.4452	19.1169	21.1778	22.1526	21.0894	19.0664	22.7174	23.3879	21.1839	26.323	29.2399	25.4174	29.1297	29.229	24.443	34.194	34.1566	27.207	29.5599	30.024	32.0602	39.138	35.3545	36.6375	38.1609	36.9967
1	1	1	0.262274	0.398779	1.08113	0.924286	1.79287	1.98999	2.39875	2.117	2.46862	2.80293	2.90695	3.54106	3.97997	3.8952	4.62539	5.05069	4.61418	4.44432	5.70437	5.7676	6.64434	7.0895	7.06958	6.58851	7.26396	7.02223	8.77192	7.78933	7.37879	8.63909	8.16693	8.85269	9.99437	10.0421	10.6259	10.4131	10.2561	11.3063	11.7097	11.0954	12.0827	11.7516	12.3612	13.5496	13.4257	13.4624	13.4111
2	1	1	0.29289	0.41323	0.956911	1.25944	1.47937	1.73405	1.94354	2.47287	2.52009	2.56983	3.11031	3.17739	3.22877	4.53615	5.04576	4.15873	4.53345	5.04241	5.65927	5.14166	4.77077	5.68607	6.349	7.04826	7.10282	6.55125	7.93566	7.44126	7.48588	8.74113	8.42461	8.97697	9.42086	9.06209	8.85517	9.39629	10.9938	10.9958	12.2169	10.9337	11.2295	12.1907	12.2416	13.6393	13.1332	13.5301	11.5556
1	1	1	0.161962	0.375753	0.796742	1.0372	0.969397	1.13444	1.62715	1.85685	1.77211	1.8358	1.90578	2.46786	2.72223	3.4545	3.29296	3.6726	3.60571	4.13978	3.84462	4.67946	4.25207	4.5209	4.85357	4.50711	5.55679	5.32202	5.88596	6.18323	5.64282	6.67448	6.15	7.54914	6.56462	8.13822	7.9934	6.94648	7.68374	8.15663	8.62636	8.87352	8.65902	9.19383	9.45718	10.4117	9.07706	10.0823	11.4793
1	1	1	0.164966	0.450112	0.536098	0.756504	0.922323	0.872052	1.35378	1.27967	1.88045	1.56844	2.09877	2.08824	2.84707	3.07138	2.75064	3.09923	3.5108	3.24568	3.60073	4.05838	3.80813	3.84974	4.17393	4.62059	5.24299	4.76235	6.11231	6.04138	5.82495	5.56173	5.85375	5.52895	6.41046	6.58917	6.81644	7.23728	6.65321	7.56795	6.32847	7.51964	8.36548	7.86884	7.87254	9.66834	8.1223	8.18951	8.64558
2	1	1	0.276646	0.381742	1.19225	1.56368	1.75528	0.780598	2.02251	2.48295	1.50389	2.52186	2.89399	2.5454	2.97326	3.86966	5.10968	5.35857	3.83337	3.76864	5.61027	4.89565	5.32916	5.22827	4.59743	5.28075	7.2654	6.86524	6.87361	7.06345	6.49702	7.86866	7.19272	8.41025	7.69712	8.60057	7.45945	9.18338	9.51268	9.65878	8.56355	8.46792	10.1173	10.9561	11.702	10.9134	11.5583	12.2783	12.8195
2	1	1	0.0612246	0.475568	0.702395	1.07261	1.27515	1.46747	1.62504	2.16866	1.81089	2.23854	2.89568	3.17622	3.03611	3.28928	2.56639	3.24965	3.8993	4.6675	4.50605	4.50049	4.56231	5.36753	5.01643	6.13582	5.65353	6.71167	6.04559	5.99778	7.32786	7.78014	6.62164	7.49682	7.93568	9.02515	9.35271	8.58694	8.16145	8.15816	10.4529	8.4767	10.6729	9.76156	10.1644	10.8066	10.3827	10.7928	11.4978
1	1	1	0.293062	0.664719	1.40316	1.19951	2.10386	1.91134	2.60119	2.8145	3.23991	3.22886	3.65349	4.98839	4.24541	4.34817	4.98838	4.94671	6.30858	6.43347	6.7988	6.61042	7.90257	8.08312	8.51157	8.49073	9.01938	7.80358	10.3148	10.2663	9.91768	10.0781	11.0857	10.9473	12.4041	10.851	11.2725	12.0083	12.7618	14.1048	13.8699	13.9064	14.3491	15.1455	14.6043	15.2206	17.1158	15.2579	16.5108
2	1	1	0.233707	0.454114	0.798257	0.901256	1.37877	1.7533	2.17708	2.24058	2.65387	2.32647	3.09839	3.5877	3.61852	3.92122	3.82943	4.66635	4.82841	4.84024	4.89285	5.95341	6.38555	6.18384	6.96552	6.52605	6.83394	7.33227	8.1518	8.1917	7.69838	7.78752	7.90726	9.35617	9.56912	9.82599	10.9218	9.47095	10.8154	10.7754	11.5833	11.7691	12.5774	10.7855	12.6024	12.5246	11.3946	13.1886	13.2798
1	1	1	0.306843	0.754475	0.898935	1.46463	2.00854	1.84873	2.25796	2.82356	3.69713	4.01775	4.07129	5.05583	4.59288	5.17518	5.75518	5.98956	6.54171	6.6168	7.33379	7.48703	7.64451	8.46013	9.61939	9.41302	9.74636	10.0775	10.909	10.126	10.8125	10.7671	10.2381	12.7197	13.5941	14.577	12.1225	13.8308	13.7675	13.5121	13.9846	14.024	15.1461	16.7906	14.5191	17.2788	15.1753	17.1442	17.2304
2	1	1	0.243564	0.471819	0.575524	1.08779	0.947521	1.57873	1.86284	2.38598	2.42117	2.65725	2.53149	2.72908	3.4566	3.15575	3.42859	3.94421	4.31631	3.86573	3.99011	4.73548	4.86197	5.31322	5.28173	5.41712	5.36859	5.87926	7.21085	7.06922	7.68141	7.03564	7.49699	7.58772	8.36238	8.95503	7.71255	9.88271	9.40406	8.81227	8.86237	9.51835	8.78106	10.2095	9.87252	10.5049	10.7665	9.86546	11.0128
1	1	1	0.180859	0.626796	0.62617	0.963392	0.904897	1.41936	1.41494	1.60192	2.03674	2.62871	2.66244	2.39443	3.33592	3.04729	3.40172	4.15127	4.16699	4.24999	4.5572	4.77488	5.47189	5.2823	5.49957	5.78728	6.07611	5.75316	6.7564	6.93205	6.18942	7.97218	7.39275	8.32349	7.41391	7.4198	8.13072	8.32841	9.67548	8.54551	9.06957	9.5483	10.5724	9.95948	10.6766	10.4802	11.3854	11.661	11.2814
2	1	1	0.267559	0.7016	0.92007	1.17497	1.51622	2.2057	1.95569	2.31985	2.02597	2.59518	2.83157	3.10959	3.07222	3.79135	4.16808	3.87689	4.42057	5.2277	5.78412	6.13762	5.94844	6.72681	5.65784	7.01043	6.75494	7.18148	7.50657	7.14757	7.95516	8.45747	7.29537	9.37278	8.58589	8.9337	9.36052	9.40307	9.59625	10.4982	10.1529	11.04	11.5579	11.8244	11.0125	11.8869	12.8965	12.8893	13.4844
2	1	1	0.242002	0.409948	0.771192	1.03879	1.3168	1.3741	1.37271	1.60343	2.43936	1.97441	2.94657	2.68463	3.10388	3.20328	3.81407	3.20228	4.3526	4.38108	4.35777	4.02356	4.95957	4.97193	4.84282	6.24824	5.8239	6.04271	6.26286	6.32526	6.61341	6.26144	7.7773	7.01197	7.17242	8.43125	8.32872	8.8669	8.72664	9.41991	8.82909	9.07046	9.42334	10.1405	9.34565	9.96244	10.3719	9.80492	11.7387
2	1	1	0.982247	1.45337	2.06974	2.58589	3.2027	4.00981	3.99242	5.7366	5.42673	5.99464	7.20748	8.25521	7.98775	8.84873	9.47945	9.50763	10.4362	11.8037	12.2731	12.1223	12.8923	12.4709	15.2693	15.7147	16.0532	15.6629	16.8804	17.548	16.6372	17.5293	19.9369	19.4941	20.2625	21.7681	21.6742	22.2205	24.308	23.1557	24.193	24.3476	25.136	26.8711	26.0657	26.7089	27.1137	28.636	29.1017
1	1	1	0.170973	0.390027	0.916964	1.01355	1.53421	1.816	1.9922	2.29072	2.41415	3.16802	3.27211	3.58848	3.69661	3.75605	3.88879	4.41936	5.24047	5.32557	5.5606	5.58844	6.48572	5.88422	6.0717	6.99303	6.97891	6.95567	7.47148	7.29473	8.83071	8.81504	8.38948	10.1037	9.67841	9.89371	10.7719	9.29524	10.9644	11.2459	11.8253	10.2739	11.5457	10.7109	11.5258	11.6998	12.9501	13.3127	12.7475
2	1	1	0.178327	0.47444	0.837914	0.803635	1.63667	1.60201	1.35667	1.51484	1.72691	2.55417	2.86332	2.66571	2.44819	3.49196	4.1438	3.61035	3.92437	3.83391	4.66169	5.18054	4.80326	5.1616	5.56489	5.29139	5.46924	6.27174	6.37928	7.52595	6.60841	7.6549	6.95479	7.13324	9.00347	7.75308	8.03216	9.23632	9.30679	9.69603	8.73719	8.83514	9.12183	10.8754	9.42583	9.86695	10.7523	10.1591	12.3705
1	1	1	0.339435	0.528624	0.778907	1.08211	1.76061	1.59544	2.36777	2.45336	2.74613	3.31397	4.03361	3.91546	3.7363	4.31506	4.79507	4.66437	5.92332	5.92019	5.42616	5.60689	6.18164	7.41056	7.94294	7.56407	7.63768	8.70486	8.18295	9.4116	9.00832	9.54777	10.0765	9.82772	11.2605	11.5114	11.5776	11.9206	11.4959	12.7731	12.6492	11.4761	14.1691	13.924	12.3023	14.6483	14.1776	14.2958	14.8814
2	1	1	0.362294	0.692751	1.32578	1.11867	1.80918	2.28517	1.72527	2.59063	3.09655	3.55848	4.16446	3.8713	4.21951	4.49254	5.05062	5.9264	6.58488	5.93203	6.83652	6.92372	7.6898	6.71634	8.9602	8.77103	8.6665	8.56864	8.71571	10.6615	11.3281	10.7019	12.3115	10.1251	11.6147	10.8606	11.0743	12.3114	12.9531	11.7972	10.6568	14.608	12.6354	14.5353	13.707	17.3503	15.8995	16.3859	17.0955
2	1	1	0.309638	0.310121	0.834232	0.91509	1.18886	1.21601	1.60673	1.48055	2.12369	2.18629	2.92001	2.52652	2.63346	3.42387	3.31335	3.0068	3.89607	3.52686	4.4192	3.87331	4.48781	5.08739	4.42053	5.16046	5.56527	5.30356	6.04652	5.45804	6.53393	5.91737	6.6661	6.47588	7.26138	6.66747	6.95734	8.01068	8.05441	8.80812	8.19327	10.0296	9.13454	9.85864	9.03627	9.25936	10.5697	10.5423	10.2838
2	1	1	0.112022	0.608324	0.789734	1.84728	2.30898	1.73609	2.4012	3.00632	3.6332	4.41441	4.37989	3.494	4.35692	4.52948	7.19147	5.50959	5.99247	6.12062	6.70004	7.17358	6.72756	8.60462	8.35511	9.40038	9.0336	8.832	9.22038	9.7209	9.52863	10.2886	9.09394	12.3234	11.9261	13.2993	13.9794	11.2555	11.4659	11.6172	11.9646	13.6527	16.5849	15.5151	12.7712	13.9426	10.8431	14.7145	14.4771
2	1	1	0.370166	0.690131	1.39858	1.66262	2.2589	2.35604	2.86415	3.71855	3.41371	4.19329	4.34288	3.94117	4.66886	6.38753	6.73356	6.54184	6.53467	6.87852	8.10363	7.52045	9.45242	8.83757	9.35508	10.0739	9.38017	10.7415	10.7457	11.6766	11.3564	12.191	12.7622	13.441	13.3609	14.0518	13.0715	14.9978	15.8094	16.4141	15.9178	16.6209	17.3619	17.4026	16.5655	18.5628	17.1141	19.7581	17.933
2	1	1	0.222599	1.63356	1.34933	2.09602	2.55114	2.98545	3.29476	3.72877	4.65393	4.86007	4.52013	6.76058	6.13554	7.47293	8.35936	9.45749	7.28148	9.09563	9.33682	10.2296	11.2132	11.9317	13.7449	12.3922	14.0365	13.8312	13.3276	14.6603	13.5923	15.9447	14.0482	17.8098	15.2037	16.7339	19.8983	19.0473	19.6818	20.3491	19.4549	22.2394	20.4794	19.7359	21.7244	22.7141	22.4943	23.6838	23.8483
1	1	1	0.566013	0.837425	1.67329	2.26551	2.88007	2.90323	3.00791	3.87356	4.67303	4.99691	5.39753	5.86675	6.55349	5.87813	7.09438	7.7714	7.81012	8.11192	9.93862	9.44577	9.76387	11.118	10.6356	11.1143	13.6599	12.492	12.3556	15.552	15.245	14.2082	12.7836	15.8274	16.2003	16.6887	17.484	16.6229	18.4942	18.2169	18.0079	17.6025	18.18	21.6768	20.9138	19.2461	19.7196	21.1178	21.8239
1	1	1	1.2198	1.29737	1.91053	2.26783	3.05092	3.38161	4.60812	6.00041	5.06328	7.62066	6.64382	6.87597	8.32285	9.99408	11.2973	8.30611	11.3361	12.1096	10.9781	13.0124	15.0538	14.7987	13.1559	18.1385	15.6182	19.0398	17.3747	19.993	21.2386	20.7217	22.1055	19.6024	21.4204	20.9615	24.0326	25.0916	24.4566	26.5273	26.7158	26.9743	29.0981	26.8355	25.5561	27.043	31.0547	30.5085	28.7837
1	1	1	0.329275	1.19367	1.64942	2.24539	1.99242	3.07793	4.09875	3.46274	4.52572	4.02731	4.87023	5.17133	5.678	7.27612	7.29689	9.63799	7.85109	9.77813	10.9807	12.0212	11.4714	9.66083	11.5345	11.5091	13.8715	14.8068	13.7436	13.7989	14.1334	13.113	15.4571	14.7331	15.3043	17.5049	17.9397	19.6686	19.8771	18.7496	19.3307	21.5858	20.0377	21.3373	20.6546	21.4909	23.6225	24.4791	22.924
1	1	1	0.336984	1.00954	0.878493	2.18804	2.51077	1.96515	2.62759	3.94924	4.0514	5.07391	3.90342	5.42295	5.43617	6.21805	5.72791	7.04865	8.11542	6.92545	6.87011	8.49755	7.48909	9.85647	10.2573	9.74486	11.4569	12.2502	12.052	14.5596	12.3087	13.8308	14.5312	13.7116	12.7264	14.4901	16.0195	15.9595	13.8675	16.2802	17.2403	15.774	16.993	17.6782	17.4132	18.3546	18.9028	20.4076	20.5188
2	1	1	0.40672	0.818963	1.53247	1.73393	1.52819	2.13045	3.57677	2.69668	3.4018	3.78174	5.47065	4.6422	5.22797	5.87846	6.36577	5.40866	7.4184	6.99657	7.88398	7.77028	9.09969	9.77711	8.93364	8.6336	9.83748	10.1597	10.4921	11.0544	12.4706	11.6367	13.0629	11.714	12.9359	13.0169	13.6171	15.1291	14.9063	17.1546	15.9922	16.2145	17.136	16.9996	17.9028	17.3827	16.1719	18.0728	18.9911
1	1	1	0.366302	0.925916	1.54419	1.82422	2.40339	2.66736	3.52494	4.40346	3.91281	4.81646	4.91441	5.29176	6.81348	6.55287	6.79952	9.1238	8.3619	7.7481	8.16217	8.96834	9.84211	10.6884	12.5264	12.0919	12.3155	12.9658	14.1363	13.8152	16.4095	14.8895	15.8996	14.5374	16.8307	15.9198	17.4938	15.9046	18.4452	19.3837	19.1037	19.1395	20.4255	21.2616	21.2033	22.779	20.4455	21.5888	23.3623
[truncated: 173 more columns]

## Sheet: Fig. 3c-d, f-g, i-j, l-m
AM - CDTASK				M2 - CDTASK				AM - CDCUE		M2 - CDCUE
Discrimination task. Early delay	Discrimination task. Late delay	WM task. Early delay	WM task. Late delay	Discrimination task. Early delay	Discrimination task. Late delay	WM task. Early delay	WM task. Late delay	Early delay	Late delay	Early delay	Late delay
-0.100858	-0.239965	1.34721	1.4104	-0.110712	-0.0115985	0.597369	0.0396249	-0.00763845	-0.114565	0.509057	-0.0502211
-0.244783	0.202822	2.08552	1.86249	0.131252	-0.148845	0.976734	0.416758	0.614353	0.304875	0.377092	0.139197
-0.292458	0.037563	1.27459	1.58587	0.107276	-0.111396	0.45246	0.432958	0.116812	0.256003	0.116452	-0.00413608
0.0134228	0.0925422	1.5245	1.66755	0.0324604	-0.163584	0.251694	0.289847	0.426662	0.37082	0.0819907	-0.236281
-0.301534	-0.138507	0.916422	0.449917	0.12665	-0.0854324	0.2749	0.173587	0.629539	-0.247314	0.308887	0.130177
-0.297626	1.06798	1.09198	1.99125	0.0829112	-0.0438965	0.428789	0.0713053	-0.104067	-0.312708	-0.403733	0.258638
0.0979459	0.509256	1.6584	1.6589	-0.183391	-0.420601	0.548159	0.600757	0.296847	-0.0397887	0.775944	0.283292
-0.32089	0.0280218	1.52089	2.14629	0.0057369	-0.0970358	0.230649	0.333767	0.262562	0.203752	-0.123577	0.307557
-0.290186	-0.131163	1.22782	1.2719	-0.0234924	-0.868355	0.313451	-0.207022	0.00148235	0.153691	0.484193	0.0353086
-0.108886	0.0830028	0.643158	1.64009	0.118917	-0.243703	0.396735	0.44088	-0.0254533	-0.45523	0.347524	-0.329579
0.0389818	0.0944657	1.305	1.7924	0.0892192	0.155158	0.683019	0.174395	0.130314	0.0687532	0.466568	0.20512
0.257785	-0.533833	0.835675	1.48429	-0.0893959	-0.129722	0.505799	0.119389	-0.215821	-0.296126	0.062376	0.200484
-0.196679	-0.52571	1.52053	0.760332	-0.0649019	-0.237826	0.283125	-0.307364	0.416804	0.199812	0.19005	-0.0526342
0.174304	0.00528803	1.05101	1.22846	0.0670565	-0.0469254	0.179392	0.412887	0.697814	0.184455	0.213173	0.0711758
-0.154503	-0.292735	1.91809	2.51756	0.116266	-0.0851883	0.483953	0.762097	-0.00269811	-0.0241904	0.102289	-0.254455
0.0121137	-0.225879	1.15253	1.35868	0.0246156	-0.402018	0.225345	0.398825	0.422534	0.632396	0.586483	-0.0533582
-0.0235809	-0.193677	1.10291	1.11577	0.175607	-0.00226155	0.501275	0.334743	0.171536	-0.364873	0.294384	0.0322336
0.12603	0.126083	1.4692	1.73995	0.183615	0.0239623	0.366503	0.38526	0.404731	0.285413	0.11872	-0.184176
0.397544	-0.341137	1.32923	1.48479	0.0198987	-0.0931784	0.376733	0.316328	0.384783	0.244575	0.347671	-0.234416
0.110479	0.227527	1.39719	1.51896	0.201202	0.0596416	0.37143	0.156118	0.365679	0.372315	0.416464	0.1114
0.36162	0.261355	1.03668	1.2943	-0.0545873	-0.048826	0.633919	0.656276	0.137436	-0.0810403	0.353279	-0.371181
-0.0545723	0.321855	1.2843	1.61055	0.326136	0.436245	0.46687	0.285139	0.109776	-0.134783	0.109405	-0.293937
-0.1807	-0.132676	1.5978	0.866254	0.090609	-0.256672	0.555684	0.352495	0.293965	-0.0517791	0.134573	-0.186332
0.260189	-0.0456405	1.38279	1.55672	0.259103	0.0180525	0.23442	0.0941925	-0.0439448	-0.399885	-0.100971	-0.0604195
0.0808992	0.225997	1.15536	1.35222	-0.0838384	-0.262835	0.48201	0.435566	-0.464284	-0.216488	-0.0200107	-0.207818
-0.21846	0.19219	1.49751	2.10933	-0.0412598	-0.0530182	0.645318	0.270617	0.0528438	0.173447	0.401304	0.202471
0.0273788	-0.305751	0.655788	1.09459	0.219086	-0.211779	0.215629	0.127155	0.713289	0.179379	0.142885	-0.0364832
-0.0996272	-0.0695974	0.878524	0.552619	0.275882	0.080094	0.249597	0.670019	0.487514	0.297898	0.322696	0.0481836
-0.00908057	-0.0968703	-0.0417902	-0.150949	-0.0495258	-0.00582076	0.00282423	0.168418	0.307422	0.0613984	0.589182	0.126106
0.308959	-0.108883	1.40421	1.48073	-0.0679559	-0.0648937	0.427154	0.388984	0.326008	0.15833	0.376986	0.00579437
-0.148054	0.119507	0.795658	0.320735	0.133559	0.410756	-0.0612754	0.337983	0.378496	0.0945282	0.153323	-0.0333301
0.231496	-0.0734642	0.77395	0.255624	0.231333	0.030882	0.369611	-0.0318656	0.306404	0.379651	0.0632653	-0.147492
0.106175	-0.163932	0.249871	0.406578	0.109841	0.0738042	0.127797	0.278963	0.155562	-0.137585	0.212052	0.212405
0.211133	-0.22238	0.166132	0.685375	0.0995332	0.0441067	0.392513	0.0242149	-0.100038	0.0332625	0.0514752	0.556361
0.26118	-0.151722	0.595936	0.612315	-0.163936	-0.00288775	0.215388	0.494046	-0.0272828	0.0289888	-0.119769	0.717035
-0.343216	0.380414	0.549001	0.316874	-0.137437	-0.216459	0.163082	0.540788	0.401609	0.176382	0.310717	0.21246
-0.0421703	0.301189	0.485404	0.984442	0.373441	-0.257334	0.377615	0.513612	0.371799	0.124086	0.0375136	-0.0350408
0.0147351	-0.273772	0.731277	0.843656	-0.101337	-0.174817	0.132928	0.37555	0.426398	0.0878905	0.441435	-0.058872
0.361995	0.00322599	0.279039	0.29242	0.261979	-0.273838	0.042029	0.627373	0.479661	0.00770018	0.289917	0.119146
0.323164	0.0949038	0.505772	0.160679	0.159342	0.288387	0.756164	0.382342	0.0226978	-0.436419	0.482004	0.442072
0.157928	0.283234	0.541249	0.196904	0.0437245	-0.104214	0.0727728	0.40662	0.423716	0.147999	0.199705	0.0889607
0.1499	0.238847	0.411461	0.624385	0.0559871	-0.421421	0.188707	0.46035	0.415588	-0.177459	0.0328198	-0.312452
-0.0112902	-0.154841	0.903552	0.717053	-0.0501459	-0.105615	0.479407	0.460339	0.283044	-0.167255	0.265242	0.064132
0.0827193	0.389225	1.74019	1.08365	0.132046	-0.182472	0.202379	0.698564	-0.0979891	-0.318119	0.408107	-0.0729406
0.0392483	-0.0817001	1.31765	2.06157	0.236534	0.0683731	0.338353	0.453181	0.340138	-0.138707	0.00834357	0.145136
0.19396	0.0442575	1.53919	1.60456	0.443945	0.361359	0.161012	0.165517	0.0786798	-0.353953	0.00318314	-0.0680045
0.915232	0.476625	1.44115	0.984628	0.0898483	0.208396	0.396287	0.903315	0.00739363	-0.102233	0.249207	0.355437
0.341555	0.263946	1.21189	1.08921	0.252674	0.176142	0.420686	0.50182	0.370908	0.267374	0.214702	0.325495
0.210266	0.255984	1.57317	1.09739	0.204242	0.335175	0.493938	0.3927	0.418221	0.254464	0.117685	0.338426
-0.0555948	0.0819297	1.56597	0.99045	0.294705	-0.347966	0.817001	0.389697	0.405095	0.0383367	0.80226	0.14605
0.135548	0.147678	0.944174	0.65864	0.199209	-0.120043	1.92141	1.42532	0.337056	0.0288395	0.0989472	0.333514
0.156585	-0.162237	1.10871	1.53979	0.260642	0.0193465	0.601584	1.07095	0.242262	0.00372595	0.640906	0.193179
-0.0951997	0.42006	1.99837	0.555272	-0.0767131	-0.145065	0.766719	0.715121	-0.0257182	-0.402462	0.237243	0.366737
0.0149255	0.281128	1.08013	0.964289	0.252036	0.187606	0.896275	0.571611	-0.140834	-0.174317	0.0736669	-0.193588
0.20741	0.113215	1.0655	1.55733	0.454666	0.238612	0.601678	0.928188	0.130417	-0.161753	0.0479146	-0.0348215
0.358622	0.54122	0.89027	0.839778	0.0130752	-0.0438282	0.690638	0.886097	0.301583	-0.0432959	0.288679	-0.132825
0.0177775	-0.0215661	1.09967	1.47638	0.574342	0.458018	0.596846	0.493623	-0.0280099	-0.524982	0.612772	0.147585
0.479351	-0.0573466	1.51306	2.0863	0.514308	0.0868103	0.31266	0.556332	-0.27109	-0.159159	-0.00487921	-0.0875336
0.253604	0.0247678	0.798105	1.19307	0.33953	-0.00701581	0.799363	0.827491	0.530615	0.397873	0.144161	0.134242
0.141155	-0.0726017	0.991666	0.670861	0.336847	0.252553	0.497377	0.108862	-0.130437	-0.344213	-0.180937	-0.218149
0.343043	0.141462	1.80624	1.51912	0.0998826	-0.450101	-0.400837	0.380567	0.00626679	-0.142473	0.18937	-0.143424
0.313517	0.0157456	1.09138	1.35939	0.546805	-0.10652	0.395093	0.453676	-0.120969	-0.264558	0.394051	0.32052
0.327312	-0.0979563	1.03726	2.20774	-0.202662	-0.248276	0.938296	0.840303	0.113671	-0.334017	0.178317	0.133513
0.085567	-0.0501885	0.7136	0.962575	-0.148225	-0.505176	0.698188	-0.729715	0.0605225	-0.23927	0.158661	0.00955876
0.336358	-0.175618	1.15679	0.840926	0.51385	-0.203384	0.771314	1.13487	-0.133893	-0.401817	0.175845	-0.0884915
0.235231	0.598902	1.28344	0.570499	0.405548	-0.182806	0.762532	0.499371	0.182821	-0.285199	0.289666	0.149653
0.33891	-0.0993169	1.55828	0.411163	0.528643	0.142088	0.332632	0.632547	0.756446	0.115622	0.232278	-0.251399
0.0630865	0.435936	1.13266	1.25113	0.507781	-0.379349	0.713972	0.132628	0.182984	-0.183065	0.434768	-0.0533424
0.406377	-0.078194	1.52385	1.01874	0.189478	-0.160084	0.418892	0.424224	0.132755	0.24037	0.00101022	-0.567688
0.245769	0.124989	1.35059	1.24905	0.547669	-0.413124	0.542042	0.33891	0.453845	0.184075	0.0404288	0.0417229
0.170708	0.344592	1.17151	1.46188	-0.118548	-0.335863	0.147994	0.606545	0.416416	0.384903	0.253388	0.263574
0.0917994	0.108083	0.734709	1.6002	0.771507	0.0323601	0.227497	0.427987	-0.586155	-0.550199	0.380776	0.0155387
0.25302	0.127192	1.0866	1.80947	-0.0949189	2.7135	0.55175	-0.0118606	0.037567	0.0634026	0.0613039	-0.143746
0.373535	1.07971	0.90784	1.05745	0.201649	0.699128	0.40826	0.921038	0.0808384	-0.166428	-0.196376	-0.0608196
0.784117	0.970227	1.02577	1.16063	0.504213	0.357601	0.311648	0.765077	-0.150745	-0.371999	0.124396	0.119934
0.146306	0.274488	1.32793	0.65253	0.207866	0.124488	0.998625	0.821628	0.319635	0.558093	0.288218	0.108368
0.384625	-0.229687	0.981609	0.863657	-0.177092	-0.308326	0.223216	-0.168872	0.0737568	-0.155588	-0.0515658	0.0456656
0.181495	0.600458	1.01496	0.0726114	0.415475	0.812055	0.588985	0.751617	0.434202	0.0712447	0.133243	0.0448636
0.224711	0.0814388	1.0741	0.76181	0.28761	0.312267	0.794784	0.723132	-0.0383391	-0.0428837	0.0844444	0.0878535
0.794409	0.328841	0.98016	0.909704	0.604129	0.147205	0.367267	0.183624	0.294775	-0.241773	0.490889	0.17837
0.216996	0.376933	1.12676	1.73015	1.35204	0.770094	0.479889	0.401408	0.259733	0.174415	0.20148	0.165424
0.529815	0.483029	1.66049	0.933173	0.440645	0.341572	0.32975	0.56596	-0.034093	-0.063738	0.00650226	0.0595352
0.352036	0.414656	1.09508	1.37679	0.295233	0.0119763	-0.0343764	0.77348	-0.149708	-0.319248	0.276839	0.170167
0.496053	0.543928	1.27806	0.966499	0.589645	0.429391	0.57299	0.153973	0.0156633	0.0545786	-0.225103	-0.0226125
0.309159	0.564516	0.56281	0.958737	0.552804	0.732771	0.376596	0.309974	-0.154377	-0.0426816	0.276225	0.221209
0.569765	-0.225339	0.981636	0.865601	0.179334	0.774195	0.296939	0.662091	0.45093	0.2073	0.250948	-0.311581
0.282193	-0.228915	1.14457	1.28308	0.481999	0.618096	0.781774	0.779446	0.38986	0.310799	0.350895	-0.103655
0.523754	0.818073	1.35716	1.58428	0.338292	0.715415	0.693585	0.177353	0.503263	0.195784	0.20765	0.0857717
0.719941	0.0113703	1.9178	1.5286	0.839183	0.82251	0.60371	0.101912	0.295649	0.19477	0.0772546	-0.159227
0.130877	0.0679651	1.21294	1.49109	0.151839	0.542612	0.473149	0.035308	0.478235	0.364031	0.382015	0.0597621
0.306067	0.314684	0.9534	1.52964	0.398051	0.67692	0.295718	0.434178	-0.0652502	-0.304925	-0.0087385	-0.519361
0.463743	0.434364	0.955925	0.394022	0.357876	0.793226	0.207971	0.100386	0.0255499	-0.331077	0.382692	-0.0192809
0.495037	0.596803	1.32274	1.25053	-0.232187	0.127758	0.737804	-0.00819015	0.484817	0.164676	-0.15142	-0.59396
0.123622	0.366192	1.4359	1.34039	0.441308	0.280409	0.561001	1.02747	0.376738	0.3191	0.135176	-1.31582
0.387527	0.0760623	1.40776	1.21355	0.70336	0.539719	1.06123	0.816857	0.0972314	-0.281601	0.244563	0.47012
0.183033	0.584515	1.22116	1.78101	0.227562	0.247394	0.742147	0.333979	0.234732	-0.420055	-0.165823	0.554858
0.423214	0.632135	1.19098	1.45271	0.383721	0.147062	0.277709	0.554512	0.120318	-0.0985708	0.688624	0.171802
0.42047	-0.203509	1.1312	1.20708	0.569336	1.14571	0.336782	0.512146	-0.338596	-0.223955	0.0708994	-0.356626
0.325197	0.495736	1.28688	1.54594	0.605082	0.853224	0.373813	0.133875	0.0846456	-0.120881	0.50842	1.8039
0.00929107	0.165693	1.04096	1.16297	0.427012	1.30028	0.0697757	0.165686	-0.0866315	-0.21317	-0.0839551	0.0738723
0.33167	0.31845	1.2109	0.989914	0.712987	0.553438	0.25292	0.116773	-0.0747602	-0.560331	0.372878	-0.227266
0.30733	0.210075	0.907279	1.47312	0.811597	0.997134	0.521101	0.666521	0.34074	0.315699	-0.0533213	-0.210676
0.337821	0.18203	0.671005	1.57708	0.943979	0.800024	0.79054	0.641291	0.422911	0.0344225	0.221169	0.164602
0.180784	-0.0294036	0.99255	1.50946	0.733042	1.07308	0.546762	1.01072	0.441034	0.255539	0.168368	0.0487404
0.435515	0.531208	1.02396	1.40557	0.528428	-0.148489	0.735908	0.184809	0.455914	0.56331	0.223561	0.351855
0.462883	0.215067	1.42582	1.23408	0.0631905	-0.526908	0.509676	0.767296	0.387374	0.35194	-0.085677	-0.386549
0.332586	-0.249389	1.15236	1.2925	0.77347	0.761242	0.478997	0.353466	0.319941	-0.200857	-0.0542904	0.605715
-0.00657736	0.167065	0.74362	0.791608	0.545092	0.669488	0.669977	0.445778	0.243217	0.0648666	0.504045	0.254749
0.101174	0.461137	0.467618	0.441764	0.424889	1.06821	0.990601	0.26167	0.0721556	0.535275	0.526693	-0.650466
0.212756	0.446931	0.584437	1.37297	0.340941	0.323243	0.477894	0.840337	0.331888	-0.09781	0.258961	0.724604
0.280629	0.221936	0.380337	0.780174	-0.247344	-0.650068	1.05312	1.66307	0.416732	0.487964	0.0850283	-0.139189
0.634341	0.503838	1.17494	0.98051	0.649228	0.725244	0.774388	0.772941	0.478069	0.410694	0.583898	0.219835
0.485755	0.335655	0.702324	0.761247	0.672673	0.423177	0.704672	0.530261	0.407543	-0.0619586	0.484944	0.299439
0.440125	0.402119	0.618813	0.848791	0.433217	0.225122	0.471626	0.145581	0.38619	0.151567	0.220297	0.194803
0.332799	0.146208	0.821827	0.973129	0.100609	0.766349	0.598719	0.302234	0.764076	0.362036	0.389454	0.0745012
-0.0222669	0.253154	1.07831	1.15505	1.19575	0.799082	0.193527	0.632604	0.013591	0.104769	-0.196401	-0.74097
0.935674	0.253691	0.721463	0.757766	1.20662	0.886539	0.398682	1.08149	0.154355	-0.0476779	-0.760862	-0.317042
0.169554	0.197439	0.570641	0.776521	0.319943	0.356997	0.818072	0.780445	0.712559	0.459507	-0.118852	-0.193289
0.468215	0.0418851	0.816431	1.64592	0.395744	0.622035	0.973288	0.689499	0.28045	0.23981	0.300738	0.186932
0.434215	0.367657	1.4261	1.09842	0.479446	1.19893	0.148352	1.20239	0.230613	-0.181677	-0.407985	-0.253873
0.210068	-0.0544059	0.569386	1.00367	0.619422	0.792741	0.738669	0.686464	0.172206	-0.0308971	-0.323	-0.107569
0.0766757	0.194078	0.616597	0.665354	0.698856	0.408225	0.611741	0.632523	0.126918	0.0399811	0.412472	0.095937
0.0268043	0.886311	0.48703	0.809438	1.10666	0.512868	0.566988	0.314882	0.244061	0.147986	0.292908	0.670001
0.342754	0.16039	0.721385	0.850139	0.620725	0.661376	0.701321	1.76611	0.228938	-0.0808204	0.325438	-0.383873
0.550452	0.626341	1.05889	1.21029	0.403631	0.584522	0.570641	0.433379	0.0961016	0.380573	0.195242	0.157552
0.22253	0.362846	0.907885	0.655063	0.350006	0.297881	0.446568	0.306843	0.238477	-0.041326	0.214704	0.0388447
0.444687	-0.149387	0.113209	0.167949	0.565199	0.273312	0.16978	0.101657	0.519347	-0.326273	-0.174765	-0.0291017
0.538965	0.268835	0.640903	0.576477	0.663556	0.554933	0.224465	0.188009	0.470544	0.409236	0.306787	0.338247
0.330129	0.039124	0.804402	0.875739	0.344593	0.0474859	0.353865	-0.131199	0.228407	0.292222	-0.0956457	0.084689
0.148902	-0.00998967	0.755927	0.316312	0.611626	0.380305	0.448945	0.840787	-0.123992	-0.0516642	0.164373	0.0386679
0.111686	0.267052	0.41944	0.323233	0.524597	0.525103	0.19377	0.536096	0.365131	0.210334	0.0884075	-0.406105
0.11258	-0.112103	0.162258	-0.100127	0.633514	0.514939	0.512013	0.279928	0.347654	0.0254058	-0.0945219	-1.50581
0.191722	-0.040888	0.166952	0.196203	0.740548	1.13857	0.898269	0.499155	0.572809	-0.0224637	0.455824	-0.865861
0.399515	0.372595	0.742742	0.0546663	0.786672	0.188382	0.60786	-0.568316	0.0960299	0.0449534	0.0470505	0.612539
0.714762	0.410348	0.19488	0.515217	0.79617	0.593223	0.894355	0.345616	0.0600739	-0.178352	-0.23794	-0.0636739
0.258198	0.466482	0.646683	0.569883	0.622392	0.510426	0.556137	0.156376	-0.0450412	-0.477359	0.0112295	0.0827287
0.2502	-0.0364615	0.67557	0.865508	0.207245	0.330687	0.896214	0.0993433	0.367292	0.166439	-0.0544387	-0.653172
0.316164	0.335859	0.644262	0.32134	0.144528	-1.43435	0.347414	0.86581	0.143134	-0.067015	0.632253	0.0911143
0.18159	-0.0575578	0.45675	0.667495	-0.125546	0.352434	0.547922	1.18992	0.283052	0.173685	0.173128	0.115829
0.363581	0.741617	0.326715	0.151475	1.2371	0.994609	0.789739	0.690562	0.246016	-0.0201441	0.548236	0.0335398
0.487268	0.606745	0.456533	0.205858	0.682522	0.536261	0.143392	0.87889	0.506452	0.390863	0.106176	-0.349569
0.327205	0.2552	0.0746511	0.356889	0.70799	0.653437	0.654436	0.81749	0.511074	0.271678	0.340391	0.355801
0.354146	0.383808	0.927657	0.658258	0.735752	0.682869	0.0872442	0.373289	0.306487	0.0310814	0.675864	0.601566
0.374121	0.135613	0.894824	0.580788	0.612255	0.815647	0.760555	0.520077	0.302519	-0.1265	0.309053	-0.630862
0.109587	0.236221	0.302152	0.606881	0.786559	0.820761	0.658673	0.339407	0.227561	-0.171527	0.405495	1.17461
-0.0265816	0.298446	0.542972	0.536702	0.632213	0.590334	1.03447	0.435219	0.531215	-0.1519	0.283348	0.473679
0.21713	0.0575191	0.393886	0.1601	0.875584	0.933691	0.600966	0.415668	-0.000249616	-0.0172645	0.0349507	-0.139831
0.503738	0.425869	0.84381	-0.0571687	1.00578	1.19532	0.142669	-0.397279	0.577111	0.298199	1.23159	0.537492
0.177889	0.04674	0.678446	0.55119	0.499037	0.63206	0.538477	0.0449533	0.277951	0.205654	0.45917	0.0439178
0.344352	0.241044	0.474273	-0.0234225	0.559546	0.687006	-0.0937631	-0.174876	0.555195	0.424969	-0.0694794	-0.0377849
0.649127	0.14356	0.888361	0.540099	0.878388	1.21229	0.443268	0.165147	-0.0531177	-0.319306	0.184563	-0.0964339
0.472238	0.287872	0.83894	0.576355	0.675122	0.600153	0.302695	0.276476	0.362432	0.32176	0.579964	0.357935
0.161815	0.225146	0.737515	0.787994	0.843413	0.674353	0.0541614	0.013006	0.396655	0.321895	0.287917	0.469346
0.61651	0.613275	0.382591	0.284522	0.777706	0.624638	0.0413912	0.231206	0.203551	0.23336	0.301685	0.530807
0.78749	0.314745	1.02399	0.895739	0.338838	0.751769	-0.011901	0.0908423	-0.0561422	0.0680812	0.234176	0.304233
0.196837	0.443362	0.709804	-0.0386549	1.2292	1.35186	0.180733	-0.235033	0.772984	0.119089	0.302709	-0.338768
-0.0359504	-0.247548	0.8129	0.841157	0.577663	0.499403	-0.0880585	0.00305772	-0.105249	-0.301619	0.461073	0.555768
0.545032	0.579637	0.909473	1.50313	1.21654	1.02839	0.0846342	0.445544	0.149024	-0.735115	0.344216	0.427137
0.566753	0.345274	1.00076	0.689599	0.959413	0.751797	0.145843	-0.648636	0.484227	-0.0934122	-0.073617	-0.243739
0.254506	0.341003	1.03648	0.996443	0.726709	0.595649	0.203654	-0.233185	0.473141	0.612422	0.00939434	-0.106124
0.665889	0.258285	0.443402	0.623433	0.24555	0.45557	-0.503552	-0.362118	0.292753	0.0189198	-0.19529	-0.279967
0.0893474	0.325944	0.808063	0.577027	0.761489	0.77446	0.0192423	0.421239	0.34503	0.713781	0.054864	0.192756
0.393083	0.0631725	0.521449	0.698937	0.258542	0.62615	-0.58611	-0.0715065	0.51147	0.232641	0.389775	0.427497
0.628552	0.520527	0.490152	0.0235191	0.845542	0.41785	-0.150412	-0.0569512	0.385585	0.19829	0.120569	0.3869
0.599374	0.362841	0.531688	0.617771	0.49959	0.633682	-0.281928	0.00519345	0.463668	0.399844	0.613403	0.282836
0.61234	0.0290535	0.854928	0.840296	0.389611	0.856222	-0.0334615	0.105339	0.199205	0.413474	0.754839	0.105127
0.467431	-0.391783	0.893838	0.702498	0.435496	0.92667	0.148512	-0.577671	0.36819	0.174852	0.767618	0.678773
0.769911	0.647966	0.947037	0.925157	0.860454	0.985959	-0.363544	-0.397252	0.173054	-0.121921	0.314481	0.578787
0.467829	0.140866	0.554431	0.443564	0.610402	0.803695	-0.00545292	0.367346	-0.00426809	0.360838	0.164628	0.532944
0.686965	0.864001	0.588496	0.432318	0.923053	0.55749	0.436823	0.0199699	0.234341	-0.0298702	0.0572369	0.29558
0.568751	0.590362	0.939766	0.339835	0.839612	1.09481	1.53061	-0.360737	0.439278	0.34657	0.234754	0.0351127
0.26999	0.365427	0.552143	0.59202	0.472033	0.704559	-0.117342	-0.615016	-0.162643	0.643448	-0.657738	-0.243106
0.60386	0.178382	1.02056	0.905794	0.336239	0.637587	-0.229569	0.0706583	0.40348	0.402901	0.118592	-1.01004
0.514844	0.532276	1.16646	1.8686	0.22113	0.100352	0.0948568	0.140061	0.286489	0.156184	0.186115	0.195839
0.3748	0.303556	0.827912	1.12565	1.09546	0.90784	-0.06668	0.0609989	0.241892	0.478688	0.137401	1.09905
0.200604	0.486442	0.673814	0.707135	0.0981469	0.615889	0.0899312	0.358227	0.384542	0.149557	1.06577	0.0179976
0.535901	0.138895	0.240508	0.582367	0.775806	0.698461	0.519532	0.615346	0.164142	0.609562	0.0751683	0.598625
0.872396	0.412402	0.665706	0.0785758	0.407194	0.862302	0.282776	0.0991906	-0.0995229	0.144719	-0.0193117	0.00389583
0.28425	0.212959	0.836454	-0.00982733	0.330334	0.620137	0.551584	0.888519	0.327258	0.159818	-0.72865	0.376691
0.503045	0.322972	0.485109	0.462807	0.336994	0.417704	0.182487	-0.0298553	0.731839	-0.254726	0.148803	-0.166176
0.44477	0.616164	1.02503	0.716275	0.835701	0.530603	0.472799	0.26106	0.753512	0.13685	0.262528	0.193615
0.429075	0.546288	0.653482	0.118334	0.396992	0.112041	0.257579	0.176842	0.494192	-0.38136	-0.304797	0.249602
0.556158	0.407011	0.760467	0.977137	0.469992	0.214873	0.545747	0.193179	0.0174781	-0.0466054	0.464655	0.337823
0.689818	0.159437	0.962756	0.911016	0.877588	0.50041	0.0985195	0.591106	0.449995	0.109364	0.180518	-0.169543
0.397916	0.148664	0.586615	0.959679	1.33269	0.791186	-0.383966	0.316832	0.235439	-0.298006	-0.0707448	0.0806384
0.682953	0.612256	1.08871	0.877327	0.349216	-0.00723453	0.754085	1.30152	0.0872229	0.023531	0.127166	-0.314707
0.735435	0.675071	1.17872	0.718533	1.13535	0.505486	0.198311	0.0913115	0.561818	0.317143	0.292936	-0.0812567
0.574724	0.59302	0.538685	0.537792	0.364605	0.600511	0.226286	0.735043	0.520977	0.389981	-0.223383	-0.204994
0.855293	0.554164	0.908057	0.815171	0.364377	0.653463	-0.0147576	0.188074	0.467089	0.191451	0.394634	-0.0066672
0.522982	0.438007	0.579271	0.455005	0.907147	0.664391	0.199532	0.104248	0.276723	0.11098	0.54711	0.887377
0.492429	0.887681	1.02219	0.511027	0.231161	0.58441	-0.0670412	-0.205402	0.364292	0.0191966	0.108727	0.29054
0.778448	0.952746	0.793706	1.02677	0.474092	0.580283	0.758812	0.3532	0.472343	-0.375542	0.263285	0.352009
0.567804	0.797214	0.627002	1.17708	0.809758	0.865531	0.616241	0.25278	-0.296435	-0.167401	0.546413	0.0587079
0.664878	0.386345	0.897741	0.963186	0.672308	0.627091	0.12165	0.0153126	-0.0178724	-0.242758	0.324461	0.565299
0.520135	0.680207	0.926218	1.56666	0.607099	0.596053	0.317896	0.389216	0.315713	0.0938017	0.331826	0.155837
0.44879	0.397508	0.886721	2.45979	0.651197	0.431261	0.566256	1.72834	0.377631	0.157616	0.273345	0.0935746
0.461858	0.833898	1.28746	1.25478	0.0839664	0.205405	-0.00444115	0.45745	0.128916	0.148948	0.131822	0.610326
0.690868	0.377861	0.772907	1.26515	0.465076	0.45618	0.24994	0.383396	0.313155	-0.191701	0.232311	0.671433
0.638843	1.06468	0.517589	0.0490177	1.32821	1.55087	0.650644	0.759062	0.170084	0.152339	1.38026	0.24131
0.613591	0.289866	0.983337	1.89593	0.406595	0.20082	0.209003	-0.0893878	0.456231	0.948351	0.215471	-0.0514457
0.674875	1.68301	0.937127	0.238239	0.463356	0.645511	0.387896	-0.0107067	0.253532	0.364789	-0.187815	0.205257
0.618761	0.258022	0.999109	0.642993	1.29663	1.01778	0.75427	0.670854	0.00367135	0.206084	0.113201	0.089696
0.814939	0.730385	0.986649	1.40306	0.780281	1.65352	1.34492	0.275213	0.0233102	-0.066133	0.375798	0.68158
0.615121	0.351123	1.82253	0.964702	0.9854	1.17414	0.755736	0.162256	0.0801755	0.0910348	0.0270954	0.133633
0.526222	0.67809	1.6459	0.351193	0.731777	0.442563	-0.212467	0.157466	-0.530063	0.231182	0.342739	0.548078
0.573663	0.497378	1.00039	0.583827	0.684652	0.179026	0.347181	0.273913	-0.0375466	-0.0028786	0.381112	0.00786822
0.926459	0.343167	1.62629	1.03328	0.636884	0.707711	0.423009	0.42678	0.268367	-0.823701	-0.308727	0.746238
0.393516	0.0459393	1.50487	1.86466	0.642601	0.533815	-0.00556285	-0.592562	-0.118808	-0.0960118	0.299209	0.143466
0.914464	0.729107	0.956208	1.31682	0.507589	0.334105	0.700563	0.196721	0.429171	-0.174472	0.451177	0.556757
0.559709	0.384899	0.931355	0.748912	0.777323	0.612937	-0.986479	0.409965	0.545633	0.681292	0.556984	0.264628
0.588338	0.471321	0.744942	-0.024982	0.462345	0.315694	0.633696	0.0825862	0.125988	-0.0737944	0.501633	-0.259792
0.613271	-0.044958	0.732126	0.1961	0.620541	0.770082	-0.441576	0.266424	0.572621	0.243286	0.0103134	0.533483
0.627422	0.317725	0.676993	0.539231	0.377176	0.960438	0.770265	1.52634	0.682231	-0.123067	-0.329933	-0.261919
0.564169	0.64091	1.32589	1.6318	0.0358446	0.412622	0.579382	1.88975	0.145593	0.297724	0.330986	0.0332954
0.618322	0.669608	0.823697	1.13636	0.441871	0.305546	0.308786	0.503179	0.717802	-0.177657	-1.36116	-0.0978819
0.680847	0.976086	1.15551	1.0064	0.0296004	-0.125366	0.633958	0.0809666	-0.0499224	-0.824625	-0.0288708	-0.985816
0.408152	0.339752	0.757649	0.734857	0.108546	0.232368	0.328276	-0.171579	0.317922	-0.626002	0.232941	0.211135
0.498216	0.525609	1.33217	0.734731	0.230803	0.632461	0.0819555	0.12217	-0.00121006	-0.0294247	-0.0285725	0.257904
0.548655	0.747999	0.960635	0.484203	0.0426574	0.689421	0.538837	0.232467	0.475184	0.0420671	0.675784	0.359787
0.69825	0.815669	1.25821	0.271745	0.591543	0.542061	0.266407	-0.16477	0.216085	1.04094	0.298186	-0.645799
0.546916	0.594312	1.24037	0.914834	0.698712	0.709511	-0.162095	0.794153	0.883744	0.189267	0.239695	0.606048
0.721113	0.662453	0.727164	0.899714	0.166973	0.0754395	0.563862	0.778278	0.249545	-0.176507	0.0814312	0.390367
0.584039	0.443783	0.501219	0.765252	0.226202	0.538076	0.789206	1.40508	0.576255	-0.046156	0.440046	0.293978
0.625114	0.115624	0.815628	0.398694	0.509047	0.609691	0.0955121	0.636731	0.366013	0.136157	0.430563	-0.632121
0.635991	0.404739	1.17295	0.294349	0.484021	0.639452	0.534816	1.89669	0.570254	0.742195	0.427852	0.786157
0.479862	0.354067	0.788722	0.193482	0.222965	0.745542	-0.43253	-0.277463	0.303934	-0.678913	-0.0300261	-0.405939
0.421988	0.327141	0.652727	0.672713	0.400914	0.600256	0.395994	0.373669	-0.297228	-0.315279	0.335808	-0.0678291
0.495351	0.511727	0.741501	0.794019	0.504473	0.401865	-0.0900778	-0.0241907	-0.0301303	-0.0224441	-0.250103	-0.601494
0.401598	0.404282	0.639819	0.401276	0.351017	0.195624	0.180997	0.834154	0.313248	0.344462	0.340189	0.0380951
0.614699	0.495511	0.747412	-0.0854826	0.0542967	0.379776	-0.212854	-0.551771	0.616961	0.232644	-0.00704922	0.169719
0.698784	0.698569	0.732898	0.659785	-0.129002	0.662607	0.146921	0.0206429	0.257142	0.437529	0.0855941	0.0910534
0.688196	0.715055	0.415308	0.445392	-0.00902424	0.881988	0.482737	1.4232	0.433595	0.906938	0.206008	-0.130144
0.760559	0.613657	0.907309	0.422749	0.66546	0.268148	0.303605	0.662392	0.114209	-0.0177604	-0.0552571	0.357842
0.603463	0.729717	0.743556	-0.125587	-0.328653	0.243081	0.563261	0.552223	0.122653	-0.0295935	0.772808	-0.226308
0.55957	0.530825	0.812402	0.917973	-0.659874	0.327718	0.15967	1.31691	-0.398962	-0.169219	0.786286	0.615265
0.641606	0.325098	0.449221	-0.176922	-0.0206767	0.282861	0.571468	1.0724	0.542656	0.0263645	0.539653	0.524847
0.705557	0.490815	0.33655	0.698978	0.472708	0.351252	-0.0725142	0.227746	-0.0137319	-0.18654	-0.136373	0.343354
0.604381	0.148009	0.583341	0.520705	-0.0427982	0.0432979	0.0653252	0.242084	-0.496398	-0.585147	0.274976	0.241877
0.751133	0.571619	0.451897	0.25716	0.455077	1.35141	0.180621	0.188277	1.16647	-0.414574	-0.0201535	0.224126
0.536671	0.523019	0.354658	0.0899729	0.139215	0.237315	0.117438	0.263805	0.441031	-0.587669	-0.156637	0.315975
0.385236	0.658806	0.22369	0.294361	0.38716	0.497347	0.642308	1.46346	0.56252	0.873155	-0.29886	-0.133883
0.649492	0.530952	0.921438	0.412628	0.71364	0.39034	-0.0476782	-0.466024	0.335845	0.262228	-0.0705015	0.573724
0.518864	0.730386	0.577469	0.269287	0.345192	0.360788	-0.731812	0.477815	0.802739	0.230343	-0.0254936	-0.112785
0.457568	0.611842	0.479035	0.121023	0.299608	0.666225	0.188254	0.661707	0.733128	0.444388	-0.0750465	-0.166863
0.423749	0.443425	0.550174	0.335703	0.254402	0.0418064	-0.0355342	0.251453	0.764307	0.627657	0.095047	0.0561513
0.886442	0.585366	0.925098	0.411504	0.241313	0.391011	1.02135	1.38105	0.469561	0.3791	0.27873	-0.0354961
0.40885	0.600588	0.564696	0.198648	0.143224	-0.478792	0.738169	1.12696	0.598794	0.705361	-0.109642	-0.00141957
0.233125	0.557353	0.700934	0.745259	0.37277	0.34126	0.382976	0.763107	-0.293553	-0.576444	0.104082	-0.550777
0.660996	0.802074	0.174334	0.239932	0.275572	-0.0846597	0.819987	0.0819493	0.119457	-0.396913	0.0134919	0.185915
0.549295	0.458847	0.397826	0.100803	0.341336	0.386335	0.109168	-0.0093913	-0.015946	0.200403	0.233059	0.0515574
0.573647	0.362394	0.497366	0.391708	-0.104144	0.413085	0.332913	0.229288	0.319517	0.587183	-0.290443	-0.845671
0.691358	0.664064	0.62428	-0.0934898	0.108591	0.0545733	-0.956925	-0.74105	0.406879	0.31717	0.170681	-0.0281859
0.748943	0.505088	0.322527	0.161157	0.575805	0.682871	0.416556	1.53874	0.160595	0.421997	0.158732	0.146993
0.541931	0.620464	0.280737	0.486749	0.220046	0.392114	0.105588	0.445383	0.296622	0.412007	0.200367	-0.307767
0.630726	0.467078	0.214102	0.175536	0.0346666	0.0145635	0.544913	-0.147345	0.583527	0.934558	0.124411	-0.361814
0.630778	0.637302	0.0779909	-0.216824	0.225393	0.255048	0.348079	0.571772	0.332041	0.240037	-0.217908	0.0843458
0.675966	0.520674	0.563917	0.215058	0.350245	0.093344	-0.26651	0.0816956	0.483136	0.556175	0.396664	0.0394048
0.747236	0.858176	0.195183	0.126493	0.396488	-0.0080302	0.0356704	-0.349498	0.349594	-0.431195	0.380283	0.707562
0.792602	0.601619	0.824772	-0.288722	0.266104	0.1207	-0.337822	0.0906047	0.00302111	0.0741124	0.311991	-0.169923
0.79556	0.871381	0.411522	0.115831	0.381708	0.409086	-0.141185	-0.267911	-0.107446	-0.618568	0.393365	-0.103834
1.25429	1.24411	0.405564	0.0626226	0.409627	0.267545	0.140469	0.389174	0.112071	-0.395287	-0.09743	0.0434534
1.02698	0.40159	0.346926	0.115975	0.246167	0.611846	-0.180458	0.00339145	0.302395	-0.321837	0.294628	0.234579
1.42157	0.643627	0.347505	-0.106664	0.487664	0.35044	0.113339	0.56951	0.191388	0.554432	0.237554	0.0662423
0.687154	0.576848	0.240857	-0.0481123	-0.460168	0.162766	0.197282	-2.16659	0.189496	0.0949669	0.520379	0.414544
0.872923	0.990139	0.353889	0.250871	0.342113	0.272913	-0.21603	-0.634044	0.365772	1.09547	0.0259337	-0.253426
1.36895	1.26763	0.176089	-0.0525408	0.607711	0.914352	0.335211	0.24003	0.101026	0.49047	0.116276	-0.64052
1.09643	0.816092	0.0463546	-0.282445	0.491987	0.147087	-0.0768833	0.700142	0.689598	0.310365	0.307645	-0.331268
1.11047	0.35679	0.799785	-0.139632	0.453856	0.491312	0.47615	0.34422	0.42734	1.13559	0.0267791	0.636606
1.0648	0.43511	0.284813	0.518027	0.178874	0.475618	0.629433	0.805121	0.76347	1.18576	0.0823598	0.265942
0.984623	0.661535	0.244631	0.264884	0.370734	-0.361005	0.147726	0.570519	0.629909	0.563167	0.0432946	-0.312886
0.412019	-0.0356183	0.645424	0.25865	0.355294	0.0521549	-0.109035	0.407595	0.324121	-0.132022	0.181802	0.0751295
0.921547	1.15102	0.282005	-0.115328	0.357557	0.420689	0.0217195	0.579446	-0.100859	-0.391832	0.598824	0.243211
0.859194	0.360668	1.02966	0.604671	0.142678	0.993821	0.382796	0.345906	-0.0312617	-0.104592	0.31622	0.193162
0.819275	0.135814	1.13868	0.461912	0.365494	0.477703	-0.0575214	-0.246336	-0.220594	-0.155957	-0.110601	0.053439
0.57777	1.06797	0.516253	0.0883781	0.413623	0.345603	0.862722	0.591842	-0.0137498	-0.292437	0.716386	0.660052
0.865503	0.742693	0.387877	0.199606	-0.23557	0.340516	-0.343109	0.185808	0.378191	0.585936	0.441489	0.366333
1.09414	1.68719	0.293848	0.269234	0.112098	0.653587	0.245396	0.723379	0.324814	0.249059	0.0800571	0.177714
0.906028	0.748246	0.105276	-0.0536123	-0.311869	0.501348	0.0813584	0.234994	-0.132338	-0.710174	0.248593	0.143195
0.859639	0.4955	0.849431	0.654939	0.826046	0.932693	-0.289036	0.37898	-0.202494	-0.325763	0.0245073	-0.418318
0.781112	0.586755	0.876461	0.580752	0.200799	0.282792	-0.290163	0.00478324	-0.0959539	-0.792032	0.374225	0.160498
1.37443	0.670474	0.86417	0.747456	0.0168019	0.0530395	-0.645158	0.267006	0.247829	0.0510183	0.391066	0.355358
0.785383	0.991256	0.583389	0.359738	0.268864	0.412316	-0.472641	-0.482612	-0.0258066	-0.607734	-0.246649	0.287129
0.974891	0.740769	0.491559	0.585661	0.503009	1.056	-0.103486	0.1482	0.64842	-0.21895	0.124832	0.0232396
0.845113	0.223944	0.635454	0.117954	0.290027	0.803406	0.0467194	-0.192188	-0.0757576	-0.278969	0.196645	-0.0859606
-0.10474	0.482037	0.293884	0.142018	0.49142	0.643821	-0.241513	-0.0475128	0.325502	-0.740904	0.215045	0.0114757
0.646617	0.438824	0.946553	1.3019	0.281556	-0.0727424	0.0454029	0.0837242	-0.292336	-1.24919	0.743174	0.850666
1.18172	1.14503	0.0370907	-0.167405	0.0749784	0.942803	0.047197	0.207179	0.107569	-0.62311	-0.0140074	-0.236621
0.918844	0.644477	0.415019	0.329624	0.860328	-0.026494	-0.223794	0.00369513	-0.215108	-0.992892	0.602894	-0.48018
0.686862	0.494513	0.641393	0.111853	0.691459	0.947423	-0.0296434	-0.0740964	0.422343	0.44368	-0.457991	-0.0698718
0.914506	1.11272	1.12792	1.25239	0.279637	0.364558	0.0392021	-0.0149432	0.545104	0.22607	-0.122279	0.0147091
0.814522	0.445334	1.24262	1.14647	0.404282	-0.116436	0.305924	0.111212	0.760565	-0.162293	0.293872	0.00180348
0.759353	0.474479	0.769022	0.66417	0.495031	1.81408	-0.0277834	0.0392168	0.521737	-0.0117665	0.327119	0.233972
1.26063	0.557206	1.20516	0.71241	0.0984753	-0.274079	-0.49153	0.528683	0.0409908	-0.0701359	0.130786	0.0702692
0.980014	0.81258	0.304253	0.810768	1.0065	0.528898	-0.196021	0.310566	-0.261845	-0.172019	0.176132	-0.107095
1.17232	0.383403	0.891303	1.03899	0.601116	0.385139	0.104266	-0.365684	0.146787	0.164156	0.254132	0.0253783
0.75824	0.325664	0.522375	0.434646	0.150174	0.21337	0.113341	-0.198137	-0.0148873	-0.546217	-0.384173	0.537307
0.550174	0.404841	0.662084	0.0530067	0.16414	1.12712	0.0226139	-0.261715	0.23125	0.228324	0.34	0.116059
1.03739	1.69471	0.976005	1.13056	0.113734	0.154285	0.214053	0.647568	0.105678	0.240315	-0.0756786	0.419915
1.09902	0.266585	1.01093	0.15981	0.108437	-0.084724	0.847165	0.75463	0.307579	0.563254	0.267401	-0.159099
1.02814	0.835107	0.246478	0.812001	0.316254	-0.390092	-0.218165	-0.128019	0.244697	0.59736	-0.114221	-0.0913916
1.16706	0.865365	0.804563	0.0606866	0.154868	0.912388	0.283486	-0.180043	0.288101	0.724014	0.177282	-0.106751
0.966867	0.34148	0.479168	1.73045	0.868487	0.427335	0.339315	-0.634969	0.0589426	0.574173	0.302741	-0.117688
0.80838	1.24024	0.950544	0.668013	0.676683	0.980352	0.286746	0.806	0.159549	-0.849618	0.123635	0.229074
0.402092	0.0459547	0.320656	-0.18733	-0.118159	0.456002	-0.154559	-0.242413	0.28053	-0.48028	0.477562	0.60514
0.655268	1.01208	0.639549	0.461208	0.613924	0.688496	0.10508	0.747329	0.390357	-0.118536	-0.492972	-0.155499
0.635315	0.402606	0.500626	0.337055	0.296182	1.13115	-0.24511	0.160448	0.273923	-0.0525505	0.185944	1.47057
0.657805	0.466263	1.83174	0.612223	0.707235	0.768921	0.459858	0.931349	0.297673	-0.396671	0.0168355	0.7683
0.846698	0.68815	0.0782448	0.144842	0.230587	1.05044	0.177424	0.143242	0.0464288	-0.26819	0.265494	0.0105243
1.03059	0.969361	0.336222	0.10121	0.872576	0.828278	-0.123453	0.0909527	-0.0922231	-0.186419	-0.152388	0.111822
0.53591	0.377224	0.545801	0.808122	0.599065	0.510357	-0.121547	0.250522	-0.13096	-0.152544	0.276615	0.000241991
0.680661	0.799323	1.21894	1.25965	0.323985	0.510345	0.121785	-0.13837	0.275827	0.364592	-0.167327	-0.176218
-0.0909753	0.310201	0.855021	0.645415	0.35724	0.0356881	-0.00746643	0.250668	0.0199697	-0.22352	0.0412216	-0.259998
0.570576	0.545171	0.5975	0.354162	0.320401	0.137253	-0.342781	-0.3097	-0.0584987	0.0264439	-0.126367	0.107102
1.02998	0.201559	0.321331	0.768965	0.688875	0.74875	-0.177439	-0.125405	0.0476698	-0.960267	0.644054	0.0853028
0.41847	-0.211576	0.456646	0.378131	0.099238	0.943334	0.0757355	0.147558	0.293746	0.583294	-0.148901	0.348826
0.914647	1.1222	0.374888	-0.108021	0.821335	1.70247	-0.164698	0.309069	0.285686	0.388558	0.201541	-0.15231
1.028	0.977908	0.623935	0.176041	0.755784	0.0887355	0.308178	0.383766	0.6027	0.717358	-0.210942	0.26086
0.956232	0.720628	0.487167	0.539342	0.60153	0.0805218	-0.045927	0.0112641	0.295184	0.475219	-0.0464712	0.114301
1.30873	1.22051	0.398982	0.51277	0.291483	0.45658	-0.0805412	-0.0294624	0.107541	0.266373	0.0950897	0.246094
1.11077	0.830608	0.46643	0.412899	0.7213	0.393464	-0.105425	-0.340051	0.178595	0.0803382	0.684764	-1.62914
0.490494	0.627011	0.897678	1.15144	0.511289	0.235649	-0.345505	0.455356	0.286093	0.544217	0.347707	0.485258
0.821528	0.670805	0.256318	0.440864	0.997354	-0.0314267	-0.125758	-0.0222612	0.0929553	0.323543	0.219456	0.0439376
0.73287	0.693156	1.00745	0.224124	0.852359	0.225563	0.069314	0.0178594	-0.170453	-0.372746	0.0678827	0.208877
1.03798	0.576391	1.00618	0.563999	0.0627189	0.664982	0.0289958	0.972622	-0.0514916	-0.368858	0.278228	-0.0146144
0.974517	0.227661	1.12835	0.8658	0.295314	0.563647	-0.010551	-0.0849616	0.585733	-0.0859483	0.372758	0.587423
1.272	0.721376	0.913253	0.758716	0.485922	0.0527915	0.0227834	-0.249574	0.214483	-0.203344	0.235633	0.192313
0.378065	0.598422	0.30111	-0.0567696	0.215333	0.654691	0.0675273	0.397881	0.535949	-0.380415	0.262152	0.188988
0.955443	0.85898	0.506922	0.583416	0.361339	-0.250842	0.369537	0.494035	-0.0533615	-0.949597	0.234658	-0.0340286
1.03256	0.741945	1.00758	0.803128	0.0035654	-0.277133	0.554625	-0.159987	0.0549977	-0.230854	-0.0149845	-0.0516949
0.66032	0.884406	0.462871	0.706293	0.669636	1.38084	-0.486589	0.755197	0.443901	0.166639	-0.309896	0.223917
0.730933	0.3592	0.626443	0.433256	0.930276	-0.0181888	1.022	0.215	0.541618	0.187354	-0.410977	-0.645346
0.852522	0.891983	1.20815	0.881397	1.0168	2.82079	-0.0178099	0.374197	-0.390263	-0.513873	-0.0410463	-0.577989
1.12985	0.713	0.904351	0.573437	0.589833	0.147863	0.202072	0.438196	0.536547	0.155237	0.0579897	0.0837913
0.846183	0.571034	0.468993	-0.178399	0.707617	0.683832	0.0972551	-0.204565	0.588853	0.0273619	-0.000505569	-0.199661
0.457485	0.568455	-0.00234438	0.199116	0.837571	0.842248	-0.245071	0.418305	0.48413	0.178143	0.183885	-0.0352378
0.940752	1.06799	0.721978	0.422107	0.739226	0.351576	-0.0848376	0.475639	0.279899	-0.00953827	-0.0936221	0.247651
1.0472	0.586611	0.178656	0.284584	0.21345	0.338205	-0.108035	0.304174	0.37578	0.00431488	0.0367699	-0.206273
-0.0171486	0.170786	0.346859	1.04511	0.299195	1.04476	0.489041	0.150159	-0.0484321	0.105077	0.119186	-0.427824
0.650903	0.519286	0.347583	0.418086	0.453448	0.046234	-1.47473	0.0743367	0.234748	0.1921	0.136123	0.36531
0.702099	0.189097	0.840268	1.32241	0.464417	1.24116	0.400134	0.414956	0.145428	0.184819	0.418127	0.175114
1.3004	0.617178	0.113027	0.8631	0.722943	0.964703	0.247711	-0.0320284	0.230912	0.208552	0.134608	-0.146418
0.763493	0.829961	0.0389473	0.542718	0.557139	0.399699	-0.15184	0.30455	0.314992	0.341621	0.172289	0.454056
0.795434	0.973136	0.700619	0.0974144	0.441472	0.464918	0.0750873	-0.0562744	0.38274	0.79205	0.309361	0.0092478
-0.243189	-0.65642	0.441685	0.0480593	0.147901	0.421663	0.851924	0.611165	0.602959	0.873641	-0.299759	0.392519
0.129402	-0.092768	0.724435	-0.164526	0.456496	0.632245	0.5197	0.343516	-0.253651	0.0860176	0.314586	0.214783
-0.401969	-0.00404533	0.0649363	-0.415493	0.291538	0.136606	1.01538	1.03711	0.183495	0.219303	0.596864	0.217749
0.127598	0.188687	-0.405877	-0.184787	0.16476	1.00436	0.825606	1.02202	0.386236	0.341611	0.297336	-0.0423545
-0.384379	-0.788312	-0.194908	0.368805	-0.0242083	0.396952	0.843263	1.04308	0.795063	0.584461	0.809603	-0.108196
-0.400329	-0.414547	-0.376536	-0.236008	0.598385	1.41864	1.15279	0.356522	0.786272	0.711682	-0.185863	0.227344
-0.60067	0.22663	-0.113891	0.144685	0.188558	0.103828	0.573076	0.131997	0.260747	0.499638	0.227415	-0.0837561
-0.125963	-0.175973	-0.304185	0.338047	0.53141	0.515535	0.1903	0.634262	0.164559	-0.209463	0.108607	0.0557208
0.432109	0.157013	-0.476729	0.304146	0.40276	1.38108	0.578394	0.169922	0.481415	0.322741	0.268129	-0.21696
-0.118895	0.337759	0.10515	-0.120451	0.280511	0.796292	0.634318	1.12672	0.151337	-0.82295	0.306876	0.6769
-0.364582	0.0377476	0.156576	0.331353	0.978245	0.655832	0.923174	1.37489	0.836567	-0.431546	0.128813	0.305286
-0.104455	0.315324	0.0810709	-0.162622	0.858217	0.269139	0.314701	0.344806	0.729778	0.598267	0.423555	0.283574
0.0629467	0.192312	-0.439186	-0.54795	0.306602	0.275426	0.548397	0.735217	0.313935	-0.0813168	0.848232	0.706912
-0.0681176	-0.184336	-0.263001	-0.548841	0.735415	1.51858	1.17887	0.541079	0.63938	0.18981	0.560786	0.369342
-0.494714	-0.109392	0.276649	-0.0186064	0.686779	1.15845	1.56116	1.19713	0.434096	0.479281	0.249516	0.663785
-0.128791	0.143186	-0.230323	0.25499	0.586294	0.985565	1.00444	0.0914556	0.363262	0.0840188	0.239172	0.109697
0.0433164	-0.489591	-0.388164	-0.669808	2.02558	1.55589	0.671078	1.57198	0.628335	-0.0244354	0.4982	1.03847
0.0821856	-0.202851	-0.304037	0.176697	0.0466317	-0.237546	0.306434	0.947854	0.132352	-0.0486866	0.518422	0.627479
0.118775	-0.102383	0.520016	0.235269	0.268389	0.3968	0.384164	0.0264095	0.0126513	0.032371	-0.571544	-0.0382523
0.191235	-0.580829	-0.0450641	-0.666784	0.317274	-0.103502	1.08252	0.813081	0.62409	0.518497	-0.146384	-0.389139
0.327545	-0.20292	0.0745396	0.0682089	-0.0563724	0.347353	0.539928	0.808099	0.183272	0.351469	0.752026	0.789756
-0.465154	0.52373	0.323185	0.380572	0.870389	0.134455	0.351936	0.704282	0.356062	0.193181	0.174032	0.162741
-0.437993	-0.417042	0.970734	1.139	-0.0639749	-0.0621451	0.3447	0.388268	0.211331	-0.177819	-0.31191	-0.0580836
-0.280054	-0.0146482	0.34054	0.0966124	1.85883	2.30939	0.299436	0.148344	0.452971	0.132425	0.492209	0.121304
0.489485	-0.168213	0.549168	0.281543	0.492454	-0.0543292	1.07501	1.3878	0.426256	0.713251	0.0370963	-0.318312
-0.159415	0.435106	0.378604	0.352676	0.145903	0.555481	0.687328	0.591583	0.617703	1.06283	0.612	0.360559
-0.0901123	0.078132	0.904468	0.322317	-0.735377	-0.233137	0.730856	0.337548	0.661132	0.0951617	-0.195351	0.304408
0.174827	0.138159	0.438816	0.349868	0.0359861	-0.178726	-0.167277	0.167687	0.616757	1.124	0.232048	-0.11587
0.273664	0.105876	0.930731	0.491389	0.335147	0.0271671	0.447741	0.841105	0.688162	0.601082	0.0984455	-0.057934
0.0390293	-0.472478	0.221697	0.142913	-0.14085	-0.141199	0.632797	0.537908	1.07793	0.494529	-0.136032	-0.345655
-0.270308	0.887113	-0.100577	-0.224413	0.459093	-0.208587	-0.0399345	0.439036	-0.909697	0.430688	0.145424	0.0878202
0.415777	0.0500844	0.472228	0.820471	0.0314111	0.523944	0.922451	1.00888	0.19786	0.0525475	0.428955	-0.087607
-0.413803	0.200854	0.380648	0.542314	1.09872	0.804661	0.833388	1.17089	0.564677	0.977447	0.258308	-0.0256996
0.124532	-0.397035	1.25584	1.12622	0.270052	-0.0521539	-0.0182741	1.0077	0.658149	0.534037	0.0373443	-0.00695387
0.210012	0.403596	0.15291	0.252352	0.798823	1.30284	0.431037	1.00676	0.590346	0.777728	-0.0243865	-0.175826
0.173965	-0.644253	0.270869	0.403023	0.086607	-0.0575482	1.00148	1.2059	0.655044	-0.131266	0.357948	-0.0604025
-0.322861	0.180894	0.916942	0.211406	0.535726	0.79718	0.550506	0.553203	0.187584	0.159213	0.157521	0.0587719
0.187921	0.541071	0.278412	0.139122	0.17771	0.184878	0.303144	0.684621	0.780223	0.49006	0.0775367	0.157073
0.0431094	0.258439	0.190985	0.266906	-0.156635	0.434333	0.559691	0.466131	-0.144841	0.196857	-0.787106	0.00392242
-0.117985	-0.551923	0.450988	-0.156417	-0.408622	-0.207014	0.652033	0.892644	0.623461	0.51607	0.0741751	0.290871
-0.488338	-0.205722	0.643455	0.722185	-0.180352	-0.269109	0.781308	0.93919	0.195946	0.367869	0.611236	0.738656
-0.377242	0.268685	0.505735	0.446017	0.219714	0.0554158	0.301351	0.125545	0.319296	0.173498	0.217479	-0.0018372
0.130958	-0.548493	0.533933	-0.0904975	0.179171	-0.0393507	0.629443	0.478422	-0.287445	-0.369187	0.148672	0.0152967
-0.0618395	-0.191342	0.428025	0.369572	0.416949	1.28592	0.548428	0.320079	-0.131644	0.360585	-0.0561709	-0.218531
0.0514967	0.011122	0.484337	-0.0680256	0.00779415	-0.273643	0.915866	1.24507	0.257949	-0.0209729	0.546818	0.900595
0.23709	-0.330462	0.330402	0.134178	0.0613394	-0.114844	1.29479	1.58865	0.139523	0.573572	0.244063	0.597878
0.0546029	0.752669	0.331671	0.322795	0.789843	0.0196407	0.115678	0.0420822	0.0682202	-0.55926	0.0885165	-0.199643
-0.0491419	0.539153	0.593791	0.400044	0.189408	0.32507	0.241953	-0.0631786	0.190198	0.113216	0.121298	-0.145851
-0.0425411	0.249185	0.343043	1.12579	-0.0113301	0.0607307	0.633058	0.430414	0.158401	-0.319413	0.37288	0.0344386
-0.111397	-0.414835	0.291867	-0.0979742	0.149834	-0.00902914	1.34919	1.07021	0.402348	0.350345	-0.0228916	0.681834
0.462295	0.50941	-0.810081	-0.00675789	0.0972838	0.429484	0.846177	2.7273	0.591455	-0.151071	0.330119	-0.0489732
0.170676	0.375319	-0.0305659	-0.48915	0.567796	0.645769	0.980919	1.58999	0.0448295	-0.812	1.10071	0.448877
0.0350547	0.450673	0.61208	1.01903	0.018409	0.387825	1.46815	0.455599	0.553746	0.176187	0.906736	1.07808
0.0626731	0.135902	0.624072	1.91768	-0.333522	-0.178465	0.596079	0.451638	0.376982	-0.050726	-0.199321	0.976351
0.136037	0.499943	0.743225	0.321919	0.20063	0.903826	1.10136	1.56104	0.150391	-0.285225	-0.354309	0.544007
0.0537851	-0.371119	0.496192	-0.276413	0.201026	0.211491	1.03979	0.793941	0.604473	0.156764	0.211125	0.582695
0.486161	-0.102869	0.720602	0.268317	0.178055	0.268666	0.323554	1.83829	0.793269	-0.596032	0.894743	1.42842
-0.011375	0.161441	0.412751	0.251403	0.111958	0.136898	2.50169	0.942857	-0.21622	0.00637405	0.158729	-0.0721765
0.285186	0.8404	0.163737	0.0785208	0.426882	0.413409	0.426255	2.58825	0.0884672	-0.1334	0.289773	-1.32195
0.0949378	0.0970883	0.452667	0.204575	0.0338688	0.0176315	0.370067	0.449517	0.403257	0.363414	0.249435	0.364213
-0.489927	0.239825	0.202089	0.324507	-0.18278	-0.115282	1.8934	1.59288	0.202945	0.0205603	0.491114	-0.123118
0.186727	0.465837	0.531147	0.317491	1.10124	0.853043	0.510905	0.892215	0.497256	-0.383177	1.72439	-0.215289
0.0146991	-0.0998402	0.1287	0.640331	0.173605	1.592	1.17697	0.82706	0.589219	0.704011	0.247739	1.017
0.458679	-0.211545	0.29048	0.329101	0.0350476	0.535886	1.15022	0.438252	0.443331	0.0445423	0.310629	-0.534539
0.431483	0.234914	0.557319	0.549164	0.328242	0.16456	0.88091	2.08249	0.0749605	0.172094	-0.950933	-0.549061
0.356623	0.115101	0.796999	0.815048	0.529253	0.0491424	1.46103	0.44768	-0.258626	-1.17893	0.125356	-0.369539
0.305544	0.746778	0.166627	0.0899448	0.245429	-0.333917	0.0731473	0.698895	0.187943	-0.871943	0.679182	2.10921
0.307858	0.436221	-0.285209	-0.459751	-0.105484	0.204555	0.954764	1.52067	-0.125808	0.412207	0.235441	0.676655
0.292379	0.741544	-0.249809	-0.199618	0.211262	-0.370993	-0.525402	0.435804	-0.218412	-1.31096	-0.0464407	0.893947
-0.0381697	0.644946	0.0704635	-0.416727	0.290383	-0.543409	0.879796	1.28059	0.863402	0.549152	0.450507	0.568832
0.236665	-0.383591	0.296076	0.753212	0.229471	0.928799	0.790127	1.55474	0.471784	0.0926477	-0.0227004	-0.0112577
0.138134	0.0820894	0.149145	0.829883	0.478229	-0.0394912	0.830622	0.595606	0.633542	0.105778	-0.218268	-0.502772
0.246024	-0.263314	-0.375638	0.573669	0.065651	0.550315	0.993948	0.90105	0.642531	0.750288	0.558709	0.308911
0.313267	0.780401	0.31436	0.211187	0.753273	0.0509025	1.25186	0.909901	0.40932	0.502158	0.266051	1.12842
0.057946	-0.354855	0.0929135	-0.161349	0.408566	1.30228	0.42783	-0.40834	0.973218	0.35917	0.265419	0.38333
0.441256	-0.273672	0.251642	0.0235779	0.239757	-0.122375	0.909619	0.970573	-0.455662	-0.411283	0.581994	0.764968
-0.0851982	0.104181	0.0660763	0.19637	0.00476677	0.295872	0.859533	0.977673	0.350991	-0.050658	0.352963	0.133376
0.0873129	0.463053	0.337592	0.0333263	0.600913	0.358	1.11434	0.102274	0.551684	0.912363	0.163012	0.100729
0.106616	-0.0205921	-0.0784552	0.269648	0.675933	0.768066	-0.00805407	0.85417	0.181189	0.381812	-0.450243	0.0422468
0.561083	0.00347879	-0.159634	0.427478	0.967854	0.920042	-0.126164	1.03064	0.433815	0.0670369	0.230257	0.100103
-0.345583	0.282728	0.334491	-0.532189	0.244206	0.30229	0.411102	1.83078	0.527036	-0.177584	0.150134	0.669898
0.206774	0.0402918	-0.152498	0.939623	-0.249033	0.288751	0.526115	1.0188	0.282585	0.0736341	0.163744	0.23264
0.339939	0.0952659	0.0789895	0.312751	0.830538	0.826637	1.42431	0.712899	-0.193814	-0.400056	0.486806	0.399156
0.394313	0.471627	-0.145327	0.179635	0.781377	3.06516	0.765892	0.78681	0.193846	0.320445	0.206435	0.0646197
0.46831	0.546848	0.47344	0.40112	0.650786	0.768111	0.841455	1.54375	0.60276	0.676491	0.0371574	-0.367787
-0.0302008	0.345499	0.273124	-0.0604271	0.443024	0.695763	0.895678	0.116212	0.688496	0.71439	0.191482	-0.457677
0.951431	1.32157	-0.0063834	0.26929	0.26728	0.175641	0.691997	0.636242	0.521326	0.205778	0.159417	0.382437
-0.0244053	-0.151173	0.184146	-0.291814	0.46752	0.550839	0.251995	0.139902	0.186798	0.101587	0.1854	-0.0346929
0.0827158	0.195812	0.0956143	-0.0598991	0.476604	-0.124847	0.105791	1.06627	0.0693345	-0.630706	-0.0266598	-0.466722
0.205297	0.427205	0.0605656	0.0174447	0.116841	0.509728	0.903076	0.588941	-0.0642708	-0.200847	0.422942	-0.083208
0.18697	-0.299899	-0.117924	0.0726467	0.492908	0.151603	0.693321	0.478959	0.400594	0.25229	-0.714045	-0.975566
0.423055	0.529195	0.133603	0.0455297	0.496217	0.655577	0.672125	0.808571	0.166041	0.175431	0.310392	0.251342
0.250212	0.45665	0.347376	0.0318872	0.719211	0.783634	2.07462	0.989218	1.2851	0.838249	0.14737	0.0430306
0.239614	0.810312	0.100114	-0.232413	0.878234	0.283193	0.627739	1.81183	-0.226573	0.31207	0.458987	0.645452
0.228094	0.82208	0.0856111	-0.428981	0.382213	0.142166	0.847356	0.64299	0.15084	0.144555	0.321921	0.267612
0.0653087	-0.575238	0.0864272	0.270191	0.507868	0.489309	0.223714	0.160175	0.379411	0.304391	0.233814	-0.171988
0.204289	0.195532	0.633647	0.416865	0.194812	0.651549	0.290363	0.123911	-0.136799	0.150752	-0.479727	-0.781058
0.0204895	0.084342	-0.11708	-0.430945	0.174204	0.112686	0.53971	-0.0563596	0.550998	0.156694	-0.276619	-0.547873
0.565458	0.552557	0.011137	0.118288	0.219156	0.0431802	0.922869	1.68905	0.389247	-0.0919847	-0.242295	-0.56548
0.0357335	0.340161	0.450181	0.0121876	-0.00473338	0.238314	1.83771	1.59969	1.04557	-0.0119231	-0.106712	-0.396452
0.332811	0.30353	0.219933	-0.339081	0.903337	0.465583	0.687095	1.10877	1.13247	0.326406	0.383112	-0.468917
0.188608	0.229237	0.41434	-0.469933	0.0510357	0.397338	1.20913	1.48318	0.22602	0.0102908	0.503013	-0.0612004
0.94899	0.852154	-0.117861	-0.445433	0.886139	0.41358	0.437398	0.00052718	0.580435	0.206363	0.172067	0.491198
0.417443	0.667915	-0.0335942	-0.668606	0.365311	0.613851	0.700696	-0.0447532	1.11829	-0.228989	0.597755	0.699122
0.0927484	0.369987	-0.0779321	-0.308593	0.224133	0.241712	0.859511	0.646822	0.543449	0.434609	-0.616502	-1.20879
0.0436873	0.059516	-0.320062	0.445761	1.04275	0.127601	0.613128	0.98378	0.94628	0.377708	0.39694	-0.00212271
0.229851	0.295635	0.74295	-0.449122	-0.145294	0.197589	1.13024	2.0474	0.756588	0.0157558	-0.151797	0.735316
0.560618	0.275596	0.301644	-0.247187	0.0120974	-0.267733	1.55083	1.1137	0.0462635	-0.0920686	0.254796	0.0985348
0.448244	0.508851	0.34113	-0.136436	0.10982	0.378829	1.06281	-0.0586014	0.441189	-0.021852	0.0702639	0.22607
0.579944	-0.119886	0.152375	0.25096	0.819322	0.30135	1.41131	2.14208	0.280007	-0.0939162	0.327453	-0.186481
0.435103	-0.431769	-0.247195	0.266151	0.393439	-0.0780249	0.676921	0.443358	0.155302	-0.244256	0.327384	0.177969
0.190515	-0.183064	0.0534889	-0.553935	0.402002	-0.0510856	0.480055	0.892801	0.494415	0.358636	0.0462546	0.166315
0.127566	0.209454	0.275137	1.17645	0.531367	0.552982	1.12137	1.28958	0.720045	0.404302	-0.00983742	0.0459515
0.306351	0.464416	0.31107	0.943028	-0.00288944	-0.0172531	0.466335	0.747116	0.720162	0.92223	0.478004	0.485304
0.239901	-0.766775	0.148098	-0.107319	0.535199	0.643729	1.32887	1.20846	0.967457	0.268046	0.033423	-1.41429
0.0495456	0.718898	0.669386	0.302638	0.527981	0.955559	0.446744	0.395168	0.697443	0.540438	-0.28686	-0.507151
0.226291	0.0350789	0.50767	0.612225	0.574052	0.497034	0.752985	1.80911	0.364585	0.471392	0.0962033	0.11224
0.0428152	-0.14021	0.818204	0.566292	0.212389	0.750117	0.655227	0.144783	0.743922	0.6633	0.312561	0.94702
0.345424	0.509319	0.499523	-0.166684	0.143216	0.0788732	-0.182633	-0.0806466	-0.151355	0.0907751	-0.0964889	-0.00852963
0.32243	0.192798	0.248307	0.123018	0.520558	0.379689	1.07673	1.40022	0.14269	-0.348962	0.706763	0.00965524
0.256426	0.221168	0.175821	-0.120373	0.851739	-0.312832	0.510202	0.356648	0.247729	-0.0942233	-0.120215	-0.393904
0.226566	-0.0969789	0.158153	-0.0915288	0.146611	0.516166	0.256916	0.831556	0.205988	-0.590172	-0.427616	-0.333007
-0.45316	-0.554209	0.39228	0.234162	0.379434	0.224805	0.449017	0.279791	0.555783	0.29884	0.714004	0.847574
0.047014	-0.0397991	0.205383	-0.451862	0.427164	0.70452	0.254918	0.522972	1.02018	0.139289	-0.0983613	-0.276828
0.523921	0.543097	0.245197	-0.115839	0.264881	0.899429	1.52111	1.6035	-0.112147	-0.390776	0.259764	-0.109326
0.397016	0.502616	0.315753	0.40786	0.0478048	0.560007	0.744978	1.16353	0.360234	0.493454	-0.152477	-0.208019
0.571113	0.532805	-0.17616	-0.600317	-0.459447	-0.241205	0.453834	0.649349	0.603826	-0.112704	0.169302	0.180043
0.394177	0.514478	-0.235651	-0.198095	0.320422	0.474794	0.991625	0.486677	0.379381	0.206854	0.0429653	0.36109
0.400276	0.834072	-0.190086	-0.0366424	0.243564	0.0640244	0.0556031	-0.193757	0.59263	0.72353	-0.199435	-0.189395
0.596284	0.58397	0.115642	0.00103902	0.375998	-0.294859	0.954866	0.92998	0.362305	0.200917	0.152699	0.600473
0.647977	0.539278	0.217215	-0.0324321	0.600105	0.0999401	0.763288	1.27915	-0.0318242	-0.26571	-0.128639	-1.03294
0.356804	0.825846	0.23977	0.0435301	0.29629	0.83956	0.412533	-0.0660997	0.628448	0.700415	-0.528112	-0.621318
0.516604	0.569146	-0.249864	-0.300319	0.11182	-0.403026	0.472652	0.106957	0.574816	0.443797	0.740659	0.319941
0.510709	0.887181	0.320685	-0.527691	-0.0452702	-0.0871534	0.469983	0.579626	0.537701	0.443975	0.294398	0.271291
0.400625	0.409218	-0.202631	-0.44035	0.032486	0.186015	0.292306	0.0103733	0.436792	0.498834	0.279513	0.203761
0.802981	1.2693	-0.182585	-0.758509	0.447492	0.337541	1.10262	0.288197	0.757047	0.638283	0.164739	0.0782881
0.0497407	-0.119352	-0.201993	-0.0183744	0.716025	0.294242	0.768426	0.528057	0.280262	0.172814	0.488405	0.25028
0.320424	0.70121	0.400805	0.521201	0.319848	1.18861	0.142864	0.392017	0.337435	0.946178	0.368204	0.542738
0.84491	0.595459	0.0795887	0.0927365	0.211622	0.359462	0.598293	0.889502	-0.0568327	-0.0903198	0.261107	0.253783
0.792421	0.853987	0.214565	0.196837	0.495975	0.594556	0.671689	0.167294	0.438793	-0.00818018	0.360309	-0.163991
0.336666	0.0896768	0.442356	0.532011	0.39481	0.163466	0.630615	1.1108	1.01908	0.497499	0.687431	-0.184225
0.626601	0.694314	-0.00214176	-0.320356	0.468088	0.384122	0.795753	0.218726	0.0703593	-0.300035	0.0808412	0.441295
0.812576	0.521224	0.343078	0.297491	0.248731	0.318885	0.317621	0.322834	0.554689	0.290715	-0.188634	-0.265116
1.00524	0.643391	0.0657303	0.0162656	0.527955	0.813808	0.164549	0.372426	0.367566	0.161457	-0.185644	-0.387722
0.145055	0.296446	0.404246	0.26729	0.591064	0.178743	-0.0101094	-0.109925	0.38091	0.339732	0.318252	0.199724
0.668028	0.302459	0.0375962	0.412253	0.554579	0.823896	-0.0319541	-0.674966	0.456335	0.292797	0.178044	-0.273335
0.0889954	0.18332	-0.0950063	0.168854	0.625565	0.199294	0.937524	0.461603	0.453052	0.0739292	-0.0320857	0.692134
0.35399	0.153179	0.262573	0.542041	0.788362	0.199755	0.211822	0.447447	0.601123	0.088277	0.125718	0.0512259
0.434718	0.237778	0.282698	-0.110709	0.319933	-0.0253536	-0.114218	0.113703	0.159252	-0.157004	-0.214148	0.235017
0.569553	0.196864	0.075127	0.0410496	0.24992	0.841876	0.0600678	0.374983	0.0784147	-0.00753077	0.322611	-0.341129
0.378549	0.207322	0.883836	0.430185	0.484737	-0.0894759	0.478014	-0.0399855	0.151447	-0.0916568	0.459011	-0.514492
0.695766	0.650175	0.203396	0.114333	0.384146	0.13636	0.116238	0.283869	0.182517	0.341806	0.410746	0.494775
0.21097	0.668036	0.314684	0.709063	0.510992	0.317714	1.0067	0.12805	0.470048	0.12098	0.178428	-0.0968028
0.675879	0.606135	0.0872141	0.538791	0.79069	-0.106801	0.789673	0.259246	-0.0645554	-0.121228	-0.0398813	0.169136
0.397587	0.52266	1.07778	1.35443	1.06918	-0.0480293	0.412498	0.678565	0.118714	-0.0443833	0.538726	0.803143
0.731471	0.69057	0.347589	0.739928	0.327015	0.270005	0.67937	-0.968682	0.244825	-0.166591	0.972517	0.751151
0.553568	0.702298	1.14537	1.7468	0.810555	0.772686	0.536887	0.0806061	0.168902	0.414733	1.19474	0.87741
0.547163	0.432474	0.661391	1.03756	0.538243	0.589666	1.14697	-0.469047	0.218754	-0.0837341	0.617964	0.099493
0.715146	1.10383	1.17178	0.595925	0.221588	0.304501	0.421746	-0.18026	0.478649	-0.0281941	0.585752	0.717214
0.301277	0.542309	0.811079	0.24789	0.640904	0.60558	0.616073	-0.306545	0.34062	-0.401565	-0.455193	-2.02236
0.668754	0.283031	1.05083	0.730526	0.575147	0.434335	0.639591	-0.420684	0.139998	-0.209253	1.17622	0.562533
0.340959	0.0318639	1.25192	0.886307	0.49272	0.426166	-0.200807	-0.432945	0.356494	-0.161718	0.646041	1.02407
0.383505	0.068695	1.00794	1.33897	0.653202	0.00910928	1.02082	1.63429	0.439594	0.0466119	0.297852	0.163888
0.300712	0.0593941	0.673069	0.319481	0.188383	0.191796	0.620503	0.66549	-0.431701	-0.577513	-0.207854	-0.426911
0.263563	0.614282	0.740814	0.480513	0.577874	0.653951	0.792532	-0.394491	0.411762	0.410276	0.276975	0.115108
0.194819	0.473569	0.303307	0.546337	0.565898	1.22948	1.15759	0.806263	0.36988	0.287873	0.475637	0.54708
0.807164	0.837643	0.132767	1.14929	0.342526	0.379043	-0.441428	0.233308	0.344531	0.567254	0.319737	-0.279847
0.348223	-0.528812	0.650133	0.727706	0.664557	0.359698	0.189292	-0.195407	0.488202	-0.0657077	0.370542	0.364975
0.866601	0.828425	0.812499	-0.774418	0.146318	0.14953	0.720146	0.255849	0.430472	0.251152	-0.14213	-0.421541
0.518712	1.20119	0.853734	-0.0958948	0.759666	0.533286	-0.0763926	-0.410867	0.609447	0.0942876	0.684686	-0.0215606
0.434491	0.795186	0.743243	0.319573	0.714417	0.359643	0.328039	0.0606188	0.205168	-0.185546	-0.0797434	-0.312766
0.649711	0.538832	0.662677	0.774398	0.412407	0.763034	0.683115	-0.20674	-0.366205	-0.370775	0.506376	-0.16837
0.383939	0.809746	0.0756576	0.71793	0.756898	0.731939	0.0938765	-0.347019	0.332568	-0.319106	1.15992	0.213138
-0.0827121	0.451629	0.627621	0.838166	0.711528	0.319833	0.0233461	-0.128214	-0.0757006	-0.00487561	0.0789044	-0.399844
0.401429	0.872466	0.578864	0.800102	0.166556	0.527115	-0.0837658	0.0584492	0.0771716	-0.306984	-0.492023	-0.302745
0.501566	0.788695	0.405355	0.541925	-0.107638	0.440923	-0.0915794	-0.2615	0.114488	-0.543953	0.27626	0.00942157
0.0638983	0.486188	0.60477	-0.123905	0.958915	0.838929	0.0495677	0.163969	0.553227	0.436485	0.531932	0.479763
0.352891	0.189496	0.89165	0.38328	0.929966	0.751026	0.478911	0.0595288	0.138862	0.100893	0.250456	0.569258
0.39206	0.22232	0.636834	0.356048	0.375918	0.214668	0.551144	0.00586144	-0.0158012	0.328127	0.679603	-0.2058
0.261897	0.170245	0.609944	0.340047	0.365613	0.192308	0.413077	-0.0793565	0.773994	0.193908	0.227145	-0.380251
0.465278	0.459435	0.434077	-0.124675	0.528565	0.545521	0.543511	0.343434	0.701298	0.20081	0.434343	-0.12898
0.485084	0.572401	0.4729	0.595041	0.606936	0.825797	-0.545835	-0.160167	0.210279	-0.452605	0.405111	-0.29483
0.476915	0.909266	0.986406	1.26029	0.563122	0.723001	0.424821	0.23212	0.847776	0.651078	0.466123	0.187564
0.597874	0.476916	0.808713	0.137866	0.768464	0.391753	0.19018	0.776999	0.390969	0.399495	-0.256267	0.114641
0.233782	-0.109903	1.19446	0.560447	0.841481	0.684947	0.166265	-0.627904	-0.0714168	-0.129409	-0.14303	0.184217
0.712249	0.420532	0.722321	0.690996	0.655868	0.435883	0.183515	-0.429377	0.629681	-0.333947	0.0142506	0.0624648
0.647397	0.942988	0.102937	0.620329	0.417225	0.162978	0.146154	0.27088	0.246062	-0.442409	0.268742	0.434519
0.282746	0.565479	0.672751	-0.335758	0.471412	0.532983	0.344139	0.173743	0.243615	-0.422023	-0.158143	-0.825257
0.391702	-0.314631	0.39396	0.753181	0.767065	0.661549	0.614975	0.475788	0.137101	-0.133504	0.786984	0.103033
-0.208931	-1.63961	0.825779	3.18046	0.847211	0.743905	-0.223752	0.615206	0.020025	-0.731106	0.388952	0.351958
0.720479	0.511645	0.192922	0.0984848	0.399441	0.625501	0.10538	0.190326	-0.13324	-0.251488	-0.111729	-0.477229
0.151825	0.863358	0.095148	0.894832	0.759891	1.26742	-0.230834	-0.0831962	0.675622	0.302288	0.194139	0.00269105
0.307995	0.211279	0.662657	0.326569	0.583039	0.54016	0.259918	-0.0985462	0.720231	0.286814	0.0693438	0.133871
0.551666	-0.289128	0.325903	0.578376	0.29655	0.577021	0.197008	-0.827672	0.409001	0.0679681	0.198886	-0.0724117
0.528838	0.787971	1.20091	1.1187	0.834622	0.808999	0.237942	-0.40219	0.672869	0.305085	-0.0179319	-0.806746
0.533903	0.634746	2.0747	0.47227	0.790261	0.35085	-0.333325	0.044487	0.258533	-0.0973135	0.122199	-0.235868
0.684561	0.310564	0.409358	0.169881	0.515641	0.391923	0.272592	-0.143951	0.355081	0.0378077	0.452323	0.447815
0.25497	0.246613	0.358044	0.559479	0.0847966	0.312331	-0.180891	-0.554883	0.526204	-0.117059	0.445806	0.389893
0.816521	0.477759	0.295838	0.391563	-0.0479946	0.91347	0.129417	-0.157588	0.299432	-0.01466	0.323491	-0.171874
0.906901	0.731004	0.618047	1.0208	0.716051	-0.43852	0.102833	0.18521	0.494578	-0.0241864	0.174477	-0.0133758
0.180883	0.446029	0.543105	0.377298	0.603941	0.380777	0.175807	-0.671024	0.0936832	-0.144621	-0.773122	-0.693391
1.1187	0.773799	0.591975	0.28078	0.269519	0.0179623	0.515002	-0.0316798	0.245248	0.555854	-0.960109	0.215623
0.557468	0.352895	1.14898	1.08914	0.508363	0.772946	0.232667	0.513413	-0.131462	-0.545282	0.0168005	-0.99561
0.591853	0.462537	0.25351	0.0684777	0.208032	0.260584	0.183935	-0.325616	0.127386	-0.103155	0.367768	-0.69875
0.487753	0.401103	1.03476	0.528188	0.627194	0.539349	0.723467	0.82013	0.0745678	-0.31389	0.605804	0.236153
0.0415064	0.730797	0.355011	1.06814	0.68219	0.610558	-0.115761	-0.063768	0.473625	0.206499	0.511483	0.169528
0.731054	0.717424	0.764251	1.06629	0.699337	-0.215434	0.358043	0.185291	0.330769	0.286005	-0.0446683	-0.973632
0.488134	0.600878	0.955483	0.856837	0.883929	0.539782	0.607784	0.288742	0.872262	0.39161	0.675776	-0.0239526
0.895569	0.986917	0.305535	0.15686	0.485618	0.494028	0.394362	-0.140947	0.459259	0.409454	0.380797	0.738941
0.856993	0.822275	0.235291	-0.0447135	0.81819	0.560187	0.241774	-0.0234774	0.276487	-0.0397549	0.550733	0.48259
0.570103	0.20564	0.823285	0.77022	0.674835	0.64945	0.338652	0.0413008	0.164489	0.214858	-0.602595	-0.506078
0.524659	0.721797	0.688169	0.20127	0.195992	0.362787	1.14003	0.514994	0.0841888	0.241284	0.679312	-0.108961
0.357485	0.319726	0.829471	1.2508	0.230261	0.620557	0.664227	0.219374	0.481861	0.28124	0.31164	-0.412693
0.887633	0.75839	0.949695	0.157345	0.648701	0.22754	0.595104	1.42387	0.399242	0.14365	0.394708	-0.338428
0.421963	0.34961	0.532823	0.369912	0.308818	0.29864	0.2091	-0.1567	0.431634	-0.368791	0.324767	0.358525
0.688638	0.677736	0.719179	0.950555	0.578238	0.614468	0.146474	0.661007	0.449774	-0.201128	0.194478	-0.362551
0.401605	-0.104371	0.834064	0.408139	0.492833	0.140284	0.476482	-0.104729	-0.057488	-0.168929	-0.134384	-0.903939
0.694845	0.778261	1.11096	0.0625024	1.14939	0.680025	0.448505	0.212801	0.499274	0.497973	-0.342387	0.125687
0.839072	0.565586	0.203515	1.10299	0.367765	1.08504	-0.189874	0.194602	0.850126	0.578931	-0.242852	1.05972
0.120908	0.12253	0.670913	0.587253	0.438071	0.343338	0.246813	0.505134	0.774124	0.167169	0.412782	0.832395
0.932065	0.24764	0.169683	0.194154	0.298645	-0.0955176	0.135725	0.535774	0.349155	-0.358916	-0.287025	-0.142835
0.37992	0.0319304	0.815413	0.94138	1.02695	1.0243	0.460593	-0.0810444	-0.144895	-0.21867	-0.245041	1.04509
0.831323	0.684711	0.694295	0.479991	0.335746	0.601183	-0.105739	0.131777	0.0742289	-0.358899	-0.342356	-0.258541
0.221663	0.494665	0.616769	0.401474	0.419274	-0.286942	0.689428	0.487709	-0.274656	-0.38955	-0.223045	0.800535
0.794151	0.518697	0.34394	1.09523	0.163612	0.431988	0.691228	-0.334112	0.618488	-0.00694019	0.466071	-0.0674906
0.624834	0.465599	1.10469	0.929871	0.154622	0.168681	0.332041	0.139294	0.363755	-0.109491	-0.0823939	-0.8396
0.633516	-0.480515	0.402673	0.309797	0.636796	0.65874	0.234037	0.280562	0.467481	-0.326272	0.430999	0.283084
0.926676	0.577433	1.13929	1.25695	-0.0646721	0.413363	0.590847	0.334191	-0.0613969	-0.0474033	0.529863	0.199526
0.252138	0.319727	0.564579	-0.0742409	0.397905	0.263488	0.611066	0.499698	-0.195972	-0.165083	0.757655	0.646063
0.960555	1.27694	0.430042	-0.179384	0.142852	0.500264	0.441238	0.600287	-0.521834	-0.344129	-0.185322	-0.271267
0.637435	0.619802	0.104289	0.564579	0.269918	0.0928214	0.184254	0.203601	0.660296	0.447804	0.133477	0.070408
0.673884	0.410085	0.158713	0.573277	0.202857	0.480715	0.756343	0.430014	0.815082	0.359085	0.471954	0.513579
0.114643	0.308795	0.788811	1.44204	0.340871	0.78152	0.807236	0.646372	0.600972	1.10232	0.252084	0.394584
0.369127	-0.312938	0.382548	0.267202	0.319631	-0.0852388	0.402649	-0.343144	0.531483	0.759447	0.278198	-0.132337
0.577153	0.644649	0.357607	0.212903	0.176317	0.584647	0.561082	0.0200532	0.453687	0.326933	0.205535	-0.212574
0.730041	1.21274	0.372815	0.466249	0.616084	0.724688	0.217001	0.0220175	0.649136	0.305627	-0.295323	0.323179
0.351915	0.976463	0.596276	1.73863	0.581242	0.82356	0.23368	0.936172	0.562944	0.234398	-0.124131	0.132746
0.616716	0.806348	0.263724	-0.104855	0.154575	0.0249575	0.423712	0.0541784	0.0905071	0.0911203	0.24821	-0.284051
0.500089	0.805263	0.430892	0.495855	0.00256389	-0.946666	0.282476	0.232818	0.8243	0.326112	0.0102246	0.435239
0.379309	-0.051044	0.369266	0.6249	0.100976	-0.132453	0.827595	0.0534084	0.841757	0.711023	0.749103	-0.240559
0.802745	1.07064	2.03027	0.631991	0.339766	-0.0424397	0.566149	0.263851	0.125519	0.362604	0.653294	-0.19286
0.531131	1.33996	1.46359	1.40711	0.526772	1.23541	0.889291	0.103776	0.594177	0.612151	0.0214176	0.258285
1.19332	1.00221	0.350525	0.442406	0.592872	0.162129	0.342615	0.0204643	0.344987	-0.0159521	-0.0694301	-0.0695128
0.509746	0.582201	0.441326	-0.848541	0.58982	0.530012	0.395843	0.19739	0.261728	0.145396	-0.311244	0.119207
0.68255	0.589361	0.77013	0.761428	0.526018	0.488106	0.409337	0.0589062	0.126264	0.00593497	0.507892	0.219256
0.518493	0.610473	0.489443	-0.0294549	0.657215	1.44586	0.416184	-0.0682583	0.206138	-0.149807	0.342935	0.309529
0.364632	1.61887	0.0186924	0.348455	0.189599	0.468455	0.511916	0.235565	-0.0610445	-0.393392	0.14688	0.486502
0.512765	0.528689	0.337136	0.47348	0.634989	0.106466	0.716742	-0.115645	0.924189	0.243802	-0.318008	-0.169569
0.288173	0.472579	0.283633	-0.11117	0.277983	-0.223931	0.47581	0.915486	0.702713	0.443925	-0.210882	-0.772473
0.0386578	0.59618	0.207417	0.5604	0.478626	0.591722	0.450638	1.11394	0.576996	0.196641	0.441419	-0.354367
0.0446347	1.41464	0.849499	0.0915569	0.32814	0.352749	0.928469	0.483753	0.448153	0.0826096	-0.245117	0.123092
0.492677	0.0361729	0.511177	0.147696	0.638463	0.675956	0.962168	0.388499	0.677732	-0.00909284	-0.466661	0.0276486
0.662874	0.0350116	0.134327	-0.0910948	0.762421	0.32179	0.461637	0.665758	0.568461	0.216095	0.650093	0.463809
0.108549	0.142305	0.276954	0.322992	0.612494	0.525012	0.753003	1.24112	1.16412	-0.00192524	0.247001	0.259334
0.58413	0.068478	0.417208	1.16119	0.297311	0.204347	0.932522	0.157845	0.105219	0.212838	-0.355554	-0.067032
0.573012	0.760255	-0.661277	-0.471581	0.666007	0.304398	0.535619	0.647496	0.226583	-0.21742	-0.910616	-0.0323274
0.258098	0.594002	0.251362	0.631654	0.881873	0.686734	0.514151	0.682043	0.301798	-0.167518	-0.112791	0.28756
0.356091	0.63265	0.427569	0.0906593	0.114952	1.02773	1.02524	1.01241	0.222122	-0.229866	0.192717	0.216495
0.104729	0.44136	0.074767	0.484746	-0.0735427	0.184045	0.471349	0.423028	-0.246638	-0.0577722	0.51654	0.669954
0.20974	0.653002	0.148684	-0.116406	0.134946	0.326328	1.15975	1.82186	0.134337	0.062502	0.105027	-0.0383752
0.839996	1.25152	1.72488	0.993851	0.734318	0.080941	0.810452	0.590039	-0.0662107	-0.0635705	-0.0156241	0.210537
0.557172	0.369599	0.912804	0.667681	-0.523026	0.10959	0.49071	0.955067	0.234519	0.181654	-0.128047	0.209739
0.604854	0.904483	0.519425	0.695615	0.41911	0.789147	0.581314	0.145562	-0.158841	-0.0318046	-0.0422328	0.253794
0.250087	0.296897	0.967519	1.63482	0.574971	0.557516	0.66844	0.307527	0.203472	-0.0820387	0.383151	-0.0217233
-0.199156	0.740897	1.05692	0.33162	0.408271	0.149614	0.178045	0.562606	0.0433397	-0.105892	-0.489178	-0.0743866
0.134069	-0.0159104	0.875406	0.81783	0.2821	0.632568	0.810505	-0.02547	0.190162	-0.0834076	0.737105	0.813928
-0.0272331	-0.028875	1.00837	0.479083	0.635187	0.750334	0.76615	0.266479	0.335831	0.359954	-0.232365	-0.29499
-0.126962	0.687524	0.876782	0.691747	0.680962	-0.00130198	0.616811	0.413669	0.102729	-0.0711649	0.24477	0.944461
-0.0592376	-0.637095	1.04026	0.69927	1.2334	0.990159	0.631356	0.562861	0.00823465	0.146895	0.157433	0.21805
0.321371	0.0269495	0.834926	1.05476	1.33213	1.06888	1.0762	0.996976	-0.102715	-0.267082	-0.27298	0.0495738
0.421159	0.302495	1.15546	1.06261	0.826922	1.00733	0.827653	0.53791	0.252787	-0.123904	-0.201548	-0.341235
0.11294	0.137111	1.07929	1.42606	0.591724	0.856289	0.750779	0.669658	1.1697	0.460918	-0.347351	-0.214853
-0.377115	0.263359	1.132	0.811103	0.899192	0.774016	0.827373	0.331618	0.82377	-0.0519791	0.217265	-0.141481
0.69967	0.55817	1.08124	0.232697	0.979302	0.667064	0.736579	1.27535	0.627287	0.314156	-0.0697174	-0.264006
0.357126	0.142918	0.926004	0.65186	0.256464	0.455117	1.07813	1.00982	0.612378	0.450466	-0.173452	0.418414
0.383543	0.269341	0.79414	0.567825	0.698071	0.671199	0.977	0.611046	0.188066	-0.27835	0.396501	0.0133527
0.271694	0.212374	1.48382	1.17756	0.377808	0.220151	0.823956	0.532261	-0.337908	-0.00225376	0.795386	0.757815
0.36496	0.326533	0.896009	0.462863	1.24141	0.624138	0.643439	0.644973	0.6812	0.501034	0.773708	0.0167332
0.391479	0.135877	1.18547	1.05067	0.662685	1.03968	0.746333	0.596967	0.686012	0.976761	0.481589	0.0271505
0.18736	-0.187108	1.28906	1.2068	0.598197	0.804024	0.935347	0.193053	0.303482	-0.0198004	0.590198	0.592195
0.141011	0.132615	1.05825	0.655874	0.79234	1.17147	0.551863	0.690879	0.152235	-0.492349	0.595339	0.774511
0.682626	0.187731	1.36114	1.38263	0.533318	0.609589	0.923073	0.463021	0.0406358	0.0330382	0.14337	0.128628
0.0942222	-0.0402172	1.29655	1.61235	0.333301	0.49496	0.514905	0.0911573	0.259893	-0.135281	0.359702	0.247602
1.07289	0.477102	0.677091	0.607343	0.786255	0.47457	-0.100662	-0.0186942	0.532662	0.250986	0.892702	0.663544
0.659313	0.15426	0.678631	1.22169	0.500024	0.739988	0.0836116	0.952829	0.0603731	0.145923	0.913028	-0.0486675
0.285567	0.456588	1.40068	0.366648	0.448174	0.229549	0.124499	0.719473	0.0964446	-0.689297	0.590502	0.712014
0.0374879	0.280197	1.1227	0.585332	0.297402	-0.166927	0.480067	0.528753	0.636059	1.96431	2.39628	3.54036
-0.0694984	0.495442	0.872034	0.977146	1.0241	0.812571	0.654689	0.789482	0.211198	-0.212728	0.565074	0.571814
0.0772394	0.673065	0.927133	0.879206	0.577451	0.566565	0.634224	0.807739	0.0748252	0.963654	-0.686498	0.127565
0.482184	2.4967	0.660256	0.705565	0.590752	0.148429	0.714252	0.793716	-0.0463403	-0.176746	-0.206926	-0.286573
0.123091	0.0939819	0.446707	0.990353	-0.0333533	0.130766	0.350473	0.192117	0.361523	0.0147038	0.0885114	0.254287
0.224776	0.159771	0.74137	0.415014	0.894151	0.937923	0.81143	0.610115	0.337473	-0.123725	-0.0737979	-0.277015
0.429494	0.934579	0.523893	-0.0697755	0.655578	0.625196	0.656287	0.353269	1.49565	0.755845	0.328378	0.20446
0.267142	0.180752	0.510929	0.0074118	0.787628	0.827201	1.21071	1.63041	0.829004	-0.206245	0.342472	-0.280882
0.402405	0.366934	0.55596	0.526554	0.759483	0.46104	0.936996	1.68111	1.21406	-0.391754	-0.297102	-0.0232542
0.376785	-0.0847666	1.24767	0.745775	0.180763	0.426899	1.34096	1.52492	-0.300074	-0.323038	-0.58903	-1.11146
0.168328	0.988201	0.176164	0.178491	0.163109	0.870621	0.873496	1.1876	-0.391169	-0.118607	0.825925	-0.391261
0.309074	0.398906	0.500632	0.173929	0.673974	0.414741	1.22817	1.79333	0.752317	-0.0170448	0.526667	0.894018
0.354359	0.272333	0.537727	0.154216	0.678948	0.541262	1.36482	1.26487	0.987414	0.328051	-0.105154	-0.187187
0.286251	0.0315113	0.427508	0.107892	0.481647	0.721374	1.32328	1.49217	0.752541	0.250026	0.387409	-0.570788
0.255608	-0.0159342	0.786401	0.0443369	0.303904	0.157376	1.05971	2.09234	0.931658	0.483981	0.0767531	0.369645
0.224216	0.16993	0.14634	-0.236423	0.181497	-0.057851	1.06555	1.83211	0.472596	-0.186497	0.756838	0.312358
0.249697	0.399751	0.663281	0.209936	0.0520469	0.741855	1.3747	1.29883	1.45642	0.476409	0.286685	0.100011
0.365795	0.664865	0.516376	-0.156631	0.210959	0.214662	0.822078	0.257811	0.716554	0.373318	0.396203	0.160991
0.423535	1.11533	0.52077	0.247031	0.592939	0.687232	0.970545	1.16443	0.738848	0.608823	0.269898	-1.80926
0.453225	0.23836	1.03444	0.99253	0.672023	0.511547	0.934578	0.889912	0.0483103	0.0118956	0.41357	0.332482
-0.0524429	0.0455742	0.51996	1.28087	0.57338	0.681466	0.930849	1.13742	-0.0221759	0.060082	0.987636	0.684215
0.447293	0.433177	0.802053	0.839359	-0.0197917	0.584531	1.02605	2.36463	0.670604	0.174619	0.779919	-0.799539
0.352109	0.823168	0.237421	0.0313681	0.506376	0.070356	1.3004	1.34461	0.712723	0.414175	0.562956	-0.148577
0.620422	0.293842	0.217662	0.611718	0.481296	0.139054	0.597215	1.2933	0.104022	0.370646	0.297815	-0.410767
0.0838394	-0.173761	0.533618	0.399212	0.16528	0.213449	0.958813	1.29516	-0.285264	-0.469905	0.241752	0.598963
0.0280566	1.17355	0.959406	0.317597	0.543257	0.561456	0.824207	1.55708	0.74122	0.181342	0.816028	0.855775
0.0504873	0.263152	0.582347	0.140094	1.02918	0.356943	0.371463	1.07528	0.223741	0.208839	0.470298	-0.457792
0.195676	-0.472281	0.426107	0.384208	0.761161	0.707874	0.923941	0.868747	0.73907	0.420282	0.530819	0.910729
0.824266	0.739555	0.250257	0.207599	0.141347	0.354773	0.717737	0.730883	1.02967	0.271583	0.156929	-0.391848
0.382988	0.302096	1.07641	0.688236	0.546265	0.492188	0.865898	0.596788	0.00679468	0.186447	-0.469654	-0.0822917
0.371838	0.585916	0.667076	0.154655	0.639838	0.229042	0.902724	0.731611	0.163004	0.0808595	0.112739	-0.144121
0.183519	-0.22641	0.395258	0.215236	0.38885	0.437129	1.36013	0.740778	-0.266685	-0.623401	0.00569566	0.97378
1.05064	0.366476	0.198309	0.827484	0.722765	0.727821	1.38207	1.04101	0.818016	0.110081	0.337176	2.06972
0.309364	0.444284	1.43848	0.287073	0.485396	0.362464	1.10563	0.73884	-0.258704	-0.33549	0.107441	0.652603
0.827416	0.326546	0.456297	-0.0796041	0.734202	0.947223	1.10433	0.477872	0.309533	-0.272983	0.0839776	0.441019
-0.0335792	0.78112	0.514998	1.82803	0.263876	0.21902	1.36598	0.881568	0.851231	0.691	0.108823	-0.543698
0.50309	0.194151	0.456663	0.55107	0.523969	0.46661	1.17163	1.07217	0.590616	0.373884	0.0698668	-0.0714248
0.523764	0.370013	0.184222	0.023804	0.370546	0.825532	0.935994	0.237999	0.175477	0.0509132	0.0835499	0.493685
0.493956	0.330948	0.425398	0.649622	1.09767	1.01955	1.24704	1.14486	-0.017449	-0.2577	0.544804	0.213013
0.277176	-0.464422	0.278286	0.653478	0.576404	0.48562	0.897402	0.0451123	0.403845	0.0836543	0.256805	-0.122746
0.304899	0.433091	0.335195	1.05292	0.447819	0.559725	1.36296	1.21317	0.184666	0.642969	0.201298	0.142609
0.607483	0.561445	0.263588	0.0596999	0.344385	0.694532	1.32818	1.50029	-0.0173746	-0.543034	0.0982236	-0.750024
0.438644	0.89507	0.102584	-0.0353299	0.297674	0.359335	0.545455	0.957385	-0.0463859	-0.465708	-0.276478	0.236473
0.590121	0.257673	0.807118	0.449951	0.0905681	0.171418	1.04279	1.35687	-0.130984	-0.508378	0.166186	-0.177272
0.958537	0.454029	0.690872	0.0223081	0.42513	0.517771	1.12209	1.95585	-0.151059	0.591402	0.0371953	-0.351796
0.776824	0.277402	-0.0281365	0.0557481	0.186595	-0.0619113	1.10961	1.1789	-0.21991	-0.180984	0.416948	0.208914
0.504757	0.445162	0.555398	-0.170668	0.259574	0.65123	0.767807	1.07467	-0.126685	-0.190245	0.18214	0.0744423
-0.105261	0.601211	0.299945	-0.547541	0.470032	0.163599	2.08349	1.28938	0.582676	0.211823	0.26834	-0.149071
0.436901	0.655046	0.276169	0.568798	0.503685	0.801683	1.35074	0.876471	0.452836	-0.115368	-0.0705161	-0.3566
0.847525	0.595236	0.447828	0.288229	0.0386252	0.51619	1.46953	1.72235	0.657996	0.224684	0.172739	0.415204
0.362552	0.176563	0.339054	1.03134	0.366003	0.59809	1.4421	0.916989	0.428213	0.222146	0.739827	1.23258
0.824148	0.598479	0.539273	0.178229	0.371959	0.484291	0.923144	1.28206	0.327352	-0.162671	0.579731	0.288709
0.470206	0.603071	0.253226	0.289876	0.298136	0.808529	1.5317	1.72948	0.485624	0.290312	0.329539	-0.104405
0.512142	0.404864	0.77079	0.163383	0.771134	0.493766	0.65888	1.03822	-0.241823	-0.434927	-0.145978	-0.590596
0.58975	0.685273	0.173707	0.759319	0.123787	0.633461	1.15633	1.02555	0.350265	0.0600714	1.1299	0.306919
0.349299	0.665015	0.426144	0.00275804	0.614265	0.308034	0.594557	1.07106	-0.0996977	-0.624932	-0.214694	-0.54146
0.554569	0.41884	0.305135	-0.332429	0.585843	0.641967	1.09224	1.87919	0.479263	-0.0367854	0.291626	-0.0228657
0.546315	0.734135	0.332461	-0.171826	0.469386	0.334535	1.10407	0.978578	0.519169	-0.483034	0.853275	0.374392
-0.273355	0.337434	0.513914	-0.0273987	0.822687	0.388471	1.05225	1.02623	0.459828	0.206751	-0.500902	0.0856884
0.523262	0.412225	0.686261	0.289054	0.402144	0.681696	0.413375	0.913649	0.18401	-0.342873	-0.068721	0.198996
0.423658	0.643488	0.767392	-0.428417	-0.0367437	0.56295	0.690018	0.412321	0.025413	-0.00868612	1.11821	0.271305
0.147309	0.824472	0.788265	0.727804	0.4942	0.868161	0.910928	0.866113	0.105113	0.671957	1.38323	0.136503
0.467359	0.395328	0.907888	1.35439	0.645222	0.432177	1.01784	1.14208	0.155032	-0.249507	0.671903	1.02789
0.332509	0.0398231	1.19925	1.93592	-0.24022	0.945632	0.419978	0.822226	-0.112534	-0.391429	0.0874414	-0.0669456
0.248955	0.608715	0.832058	1.74278	0.745626	0.616559	0.788056	0.355345	-0.32623	-0.332359	0.281281	0.117151
0.301855	0.680514	0.790225	0.961959	0.186186	0.806015	0.734202	0.76101	-0.323174	-0.359457	0.149019	0.418282
0.480918	0.80215	0.408433	0.243607	0.410459	0.500739	0.809874	0.338105	0.564529	0.737491	0.617146	1.19053
0.711878	0.401014	0.921887	0.650124	0.126042	0.704408	0.592773	0.583314	0.354624	-0.0457161	0.181323	-0.0480642
0.632392	0.991049	1.41928	1.80191	0.48412	0.616193	1.10183	0.211091	0.77184	0.53902	0.100793	0.955985
0.435923	0.539205	0.94359	1.45117	0.580587	0.11252	0.661419	0.833121	0.6109	0.0617965	0.714057	0.700721
0.265422	0.658552	0.701807	0.791138	0.605748	0.156208	0.799849	0.589619	0.51626	0.488691	0.215981	0.158492
0.205718	0.203018	0.397935	1.11806	0.400862	0.410859	1.03252	0.0487848	0.448542	0.0160674	-0.049056	0.483397
0.61953	0.183528	1.08734	0.27872	0.823161	0.560041	0.421181	0.701073	0.727328	-0.0377577	0.127764	0.471522
0.544481	0.334936	0.566434	0.987937	0.339336	0.504295	0.550549	-0.0339103	0.348615	0.507316	0.319271	0.311907
0.687047	0.540243	0.735932	0.431852	0.778834	1.64902	0.449693	0.0252495	-0.1635	-0.0980682	0.283919	-0.341803
0.337354	0.492968	1.4613	0.989154	0.775963	-0.084909	0.647182	1.33514	0.0771649	-0.341287	-0.017009	-0.713144
0.465925	0.533848	1.95398	1.06814	0.691966	0.335112	0.783211	0.644822	0.00840995	0.0212292	0.28537	-0.360629
0.523215	0.488144	0.653483	0.722345	0.455705	0.809485	0.802866	0.44659	0.0678756	-0.0902073	0.723156	-0.0436838
0.583193	0.86167	0.683238	0.146403	0.173356	0.32045	0.660122	0.360795	-0.0566408	-0.116091	0.680456	-0.130823
0.722397	0.479588	1.08812	0.740036	0.347309	0.278671	0.288112	-0.0589701	-0.144972	-0.527715	-0.176975	-0.319043
0.650336	0.666792	0.334412	1.29226	0.221197	0.590437	0.60117	0.646901	0.206957	-0.0489165	0.470677	0.720331
0.282541	0.508867	1.02946	1.09249	0.768587	0.422075	0.305906	0.247444	-0.0204771	-0.421314	-0.137119	-0.973134
0.47625	0.519194	0.809625	0.742721	0.136258	0.675402	0.677204	0.545296	0.488244	0.688262	0.641071	-0.00494452
0.23113	0.081619	0.880577	0.693149	0.182427	-0.0641232	0.591462	0.919992	0.870139	0.363008	0.386561	0.6054
0.0299555	0.197713	1.20391	0.646123	0.515556	0.333341	0.0452163	0.59417	0.467232	-0.0279415	0.19232	-0.190607
0.416424	0.138839	1.10948	0.768722	0.6163	0.630815	0.975439	1.31295	-0.145954	-0.209789	-0.904314	0.0300892
0.46783	0.606365	0.898337	-0.640341	0.390604	0.384833	1.97798	0.885486	0.00883327	-0.293421	0.755568	0.412903
0.390951	1.77378	1.14806	1.16454	0.594607	0.621195	0.812944	0.548351	0.0410723	-0.146742	0.274904	0.638954
-0.0696409	0.365649	0.973639	0.825902	0.299483	0.402535	0.51324	1.09316	0.05771	-0.14761	0.804598	0.152338
0.315738	0.383423	0.596971	0.562094	0.600933	0.336098	0.531663	0.498963	0.152286	0.537421	-0.392535	0.067122
0.576572	0.609254	1.04637	1.16267	0.376084	0.0184969	1.24174	0.942653	-0.270897	-0.945886	0.524703	0.295081
0.0284665	0.242364	0.56118	0.771101	0.209554	0.532472	0.753342	1.01513	0.686986	0.247918	0.305767	-0.611818
1.11647	0.643909	0.883746	1.05779	0.342052	0.252628	0.561419	0.762497	0.972178	0.109219	0.483514	0.0215045
0.62167	0.447622	0.560124	0.258318	0.518486	0.87749	0.989511	0.810405	0.811309	0.20561	-0.0293504	-1.2001
0.317172	0.54029	1.5144	1.85485	0.473372	0.540738	0.706594	1.21657	0.57669	0.420206	0.516398	0.280982
0.483235	0.756847	1.72317	0.300968	1.04715	0.628298	0.879341	0.470197	-0.165559	-0.25697	-0.306279	-0.454586
0.402917	0.993901	1.38654	0.560813	0.211588	0.0229909	0.834753	0.529557	-0.10707	-0.0671424	0.726556	0.45997
0.345014	0.485856	1.01641	0.650018	0.867925	0.632349	0.854556	0.800127	-0.246467	-0.178537	0.356444	0.00375465
0.495621	0.665567	0.558521	-0.0825439	0.339322	0.926023	0.889952	0.75607	0.830744	0.372379	0.612846	-0.18248
0.122753	0.093851	0.948528	0.624557	0.297998	0.813925	0.674965	0.983313	0.191324	0.0681286	0.0599956	0.395903
0.565153	0.00913217	0.641148	0.603074	0.454124	0.302473	0.78655	0.908745	0.685982	0.925825	0.109721	0.0714085
0.406035	0.246406	0.833681	1.25461	0.614566	0.441049	0.593071	0.557739	0.824277	0.197249	0.564619	0.314939
0.743019	0.972022	0.299457	0.633686	0.185994	0.0184796	0.496307	0.350705	-0.140655	-0.0574758	1.03997	0.0687199
0.559233	1.47981	0.994848	0.667768	0.646499	0.458022	-0.346426	-0.429191	0.850352	0.438501	0.100008	-1.25837
0.511684	1.08827	1.20055	0.911769	0.361007	0.879281	-0.636768	-0.75062	0.797059	0.691078	0.0203189	0.235353
0.389415	0.749647	1.82909	0.849909	0.586956	0.25355	0.197456	-0.0255681	0.653732	0.456053	0.410283	-0.214543
0.254207	0.544318	0.397721	1.20748	0.0618501	-0.216353	0.307311	-0.236731	0.32433	0.191433	0.376838	-0.0274189
0.603769	0.617569	1.10555	1.00753	0.214383	0.612642	0.106975	0.247198	0.308285	0.433158	-0.187266	0.196985
0.401542	0.756381	0.419963	1.21415	-0.200699	0.312256	0.173781	0.200968	-0.378235	0.659663	0.952306	0.755963
0.524835	0.376674	0.634913	1.16533	0.23111	0.255848	-0.0729779	-0.456511	0.511659	0.217123	0.0214213	0.461374
0.537522	0.362467	1.14074	1.31862	0.151198	0.441555	-0.25597	0.0574393	0.813916	0.846563	0.674324	0.321741
0.400874	0.940606	1.39493	1.42994	0.0286317	0.435571	-0.3689	-0.00512066	0.767994	0.229761	-0.253848	-0.0141413
-0.0965478	0.417812	0.660718	0.995415	0.470574	0.176038	-0.464116	0.108517	0.0855964	-0.155585	-0.979052	-0.597267
0.217788	0.551231	1.06442	0.280182	0.409757	0.43159	0.178037	-0.663806	0.307879	0.172566	-0.448617	-1.19055
0.38655	0.255915	1.15724	0.852329	0.386016	0.0772339	-0.563288	-0.598062	0.567342	0.519512	0.671637	0.605753
0.108929	0.0690274	0.584507	0.747852	0.852332	0.5591	0.112121	-0.490228	0.860425	0.577444	0.0666594	0.16683
0.121202	0.633531	0.800287	0.174496	0.065822	0.30158	-0.124031	-0.551278	-0.271517	-0.428488	-0.0928723	-0.748972
0.477049	0.952987	0.526658	1.35008	0.49034	0.309367	-0.0284673	-0.424414	0.0363704	-0.245972	-0.233069	-1.05079
0.302326	0.561911	1.17037	0.790969	1.1154	0.392162	0.127719	-0.229857	0.401517	-1.02153	0.0755149	0.284119
0.408759	0.280356	0.640735	0.380362	0.482699	0.346831	0.20617	-0.293266	-0.119041	-0.127254	0.162076	-0.213212
0.087056	-0.141482	0.869638	0.531214	0.654215	0.0152385	0.101674	-0.296007	0.0083858	0.234761	0.411737	-0.0764353
0.465514	0.73132	0.840886	0.1658	0.0492994	0.408254	0.383608	0.034117	0.268818	-0.236716	0.877336	0.682562
0.313376	0.319071	1.23888	1.32708	0.348786	-0.586962	-0.22011	-0.117159	-0.350165	-0.584077	0.69735	0.218754
0.546379	0.61427	1.20542	0.65372	0.601813	0.196655	-0.275132	0.546731	-0.485791	-0.916835	0.444122	-0.0782442
0.523118	0.620882	0.705635	0.751076	0.530444	0.259371	-0.100014	0.263738	0.157589	0.449302	0.464865	0.259052
0.772453	0.432868	1.10668	1.34692	0.382957	-0.0907222	0.20723	-0.174247	0.07924	0.431027	-0.427705	-0.643285
0.758162	0.593687	0.89475	0.932799	0.0802698	-0.159509	-0.499176	-0.258061	-0.151569	0.964312	0.0711585	-0.278042
0.208958	0.40791	0.911968	0.989274	0.525338	0.439857	0.0566419	0.342514	1.40243	1.7145	0.772171	-0.01079
0.44559	1.39699	0.742499	1.21175	0.357153	-0.146373	0.371374	-0.403202	0.489493	0.198173	-0.4274	0.439855
0.27098	0.313285	0.799763	1.29639	0.219438	0.333949	0.0283724	0.381553	-0.219171	0.146672	0.347293	0.366153
0.756012	0.570477	0.460444	-0.0996354	0.313638	0.243956	-0.560358	-0.430883	0.12003	-0.240698	0.883454	2.28133
-0.614003	0.375397	0.58507	1.25282	0.0455271	0.503094	0.114979	-0.306024	0.191787	0.183059	0.774174	0.584125
0.519111	0.36254	0.873288	0.63647	0.281619	0.451449	0.58646	-0.0298217	0.10996	0.315715	0.201313	0.19666
0.0991734	-0.141122	0.92144	0.808488	0.0454058	0.780532	-0.184259	-0.794141	-0.350629	-0.898846	0.741455	0.610798
0.508246	0.35554	0.762222	0.155389	0.434636	0.436873	-0.385678	0.171728	0.209716	0.60291	0.435602	0.46739
0.773315	0.501128	0.882752	1.15547	0.578423	0.708726	0.0232833	-0.0168442	0.83711	0.471729	0.0413434	-0.121003
0.0857958	0.273454	0.351523	0.493877	0.529845	0.406251	0.288644	0.158198	-0.0444108	0.147253	-0.672819	-0.428335
0.454699	0.859626	0.561248	0.0165694	0.319151	1.02605	-0.254368	-0.333415	0.0399354	0.532423	-0.595217	-0.144216
0.52173	0.471516	0.606623	0.941457	0.754619	0.720482	-0.0657908	-0.114378	0.0982219	-0.107357	-0.56716	-0.184738
0.540709	0.994504	0.972751	0.834407	0.269041	0.0672401	0.0966634	-0.371786	-0.108443	-0.343573	2.0509	0.696596
0.488867	0.0708735	0.692181	0.780861	0.23737	0.622324	-0.20466	-0.250342	-0.377344	-0.306389	-0.593399	-1.6947
0.383991	0.298278	1.05414	0.587409	0.506381	0.20522	-0.0110931	-0.362057	0.983061	0.785201	0.115166	-0.39114
0.580443	0.550973	0.521916	-0.369324	0.752345	0.715304	-0.241484	-0.233549	-0.237996	0.314061	-1.01374	-1.00147
0.471293	0.392988	0.778511	-0.235251	0.681324	1.26339	-0.895321	-0.688409	-0.0104942	-0.614463	0.62747	0.301131
0.200386	0.342831	0.720433	0.454519	0.88999	1.15903	-0.0110501	-0.213609	0.051528	0.31704	0.87957	0.122423
0.220586	0.596795	0.341367	1.28029	0.705559	0.768619	-0.0814391	-0.3869	-0.115291	0.584975	0.581208	0.0742673
0.0752529	0.906485	0.543715	-0.00219216	0.404568	0.464414	-0.0705686	-1.07799	0.58913	-0.344662	0.309281	0.261576
0.598286	0.511566	0.817559	0.2165	0.423506	0.494807	0.68774	-0.131392	0.0383007	0.193922	0.0247932	-0.790253
-0.159021	0.617123	0.509491	0.189566	0.213839	1.08891	0.0138092	0.298723	1.08257	0.135126	0.440039	-0.321699
0.605092	0.656247	0.720514	0.737077	0.422005	0.848652	0.250231	-0.57734	0.999488	-0.1733	0.560885	0.325696
0.0726896	0.486048	0.778813	0.129888	0.778486	0.672792	0.092039	0.140745	-0.0652645	-0.980425	-0.0479515	-0.362644
0.140469	0.489071	0.144509	-0.231064	0.425944	0.404772	-0.0497512	0.238933	-0.114614	-0.350696	-0.284557	0.201225
0.163911	0.716878	0.583812	-0.683298	0.624121	0.835913	0.0054267	-0.380678	0.516507	-0.568914	0.228958	-0.0210506
0.129919	0.0429307	0.40468	-0.085642	0.284241	0.727213	0.0080957	-0.270504	0.206197	-0.464288	-0.137679	0.191304
0.429629	0.444109	0.886755	0.0670656	0.339363	0.845401	0.0986212	0.254692	-0.176593	0.382141	0.116024	2.39467
0.157232	-0.0537928	0.594411	0.22209	0.688355	0.518031	0.498128	0.280639	0.832102	0.353669	-0.0852249	0.208055
0.341896	0.639782	1.06592	0.266245	0.628636	0.635934	0.639841	0.619528	0.597361	0.480199	-0.580261	-0.000377347
0.316994	0.156966	0.583075	0.610127	0.424534	0.30443	0.132809	-0.303569	1.14635	0.898873	0.642674	0.520789
0.235038	0.267416	0.687553	0.302376	0.206624	0.218398	0.433738	0.18078	0.528175	0.4183	0.0196535	-0.127377
0.154354	0.513303	0.455504	0.354426	0.558957	0.470373	-0.277849	-0.143449	0.603331	0.254555	-0.134701	0.077919
0.201163	0.689141	0.239336	0.00877617	1.11347	0.359704	-0.324493	-0.165203	0.561342	0.201647	-0.694801	0.0999196
0.163757	0.291031	0.200462	-0.188192	0.852049	0.747948	-0.0827041	-0.334903	0.70336	0.534963	0.475098	-0.148991
0.413607	0.696755	0.296097	0.12404	0.685683	0.324504	0.299145	0.119442	0.689481	0.622384	0.489393	0.323947
0.318824	0.717212	0.642072	-0.450929	0.772246	0.506396	-0.203892	-0.258244	0.265205	0.365283	0.0974023	-0.190851
-0.236571	0.17808	0.221939	0.0299102	0.552417	0.248933	0.0767891	-0.0987567	-0.328889	-0.879041	-1.09564	-0.201521
0.903201	1.46074	0.184952	-0.0275297	0.475018	0.543923			0.567997	-0.367816	0.593733	0.289395
0.360185	0.523189	0.291825	-0.301788	0.967072	-0.0943782			0.239273	-0.380719	0.652572	0.771143
0.105536	0.328167	0.447595	-0.407184	0.316403	0.301858			0.517195	0.150146	0.362896	0.0869308
0.317378	0.171642	0.432694	-0.104405	0.631137	0.382433			0.928035	0.288358	0.211605	0.137576
0.166758	-0.175803	0.661231	0.0650171	0.705262	1.03588			0.848338	0.179353	0.601541	2.098
-0.244292	0.513915	0.331213	0.0663024	0.976743	0.340186			0.202845	0.575756	-0.118959	0.444043
0.728141	1.22747	0.229522	-0.155294	-0.158835	-0.106662			0.617183	0.431758	-0.0476541	0.432593
0.529877	0.946024	0.223135	-0.0650682	1.16144	0.322042			-0.220205	0.191564	0.0746281	0.251643
0.0422954	-0.73276	0.548565	-0.378994	0.562673	0.859582			0.521768	1.00033	0.37156	0.393376
-0.042179	0.408786	0.317376	0.427441	0.443484	0.238727			1.05359	0.939145	-0.0110651	0.0682787
0.123608	-0.283987	0.349314	0.334411	0.167233	-0.0766526			0.153215	0.691283	-0.201873	0.467344
0.401992	0.421316	0.223425	0.459662	0.803552	0.659272			0.967834	0.176549	0.37823	-0.0474672
0.568075	0.723293	0.720071	-0.0653282	1.13676	0.0925534			0.53828	0.763238	0.210555	0.528202
0.098052	0.647929	0.160645	0.141095	0.0497335	-0.133992			0.60947	0.481371	0.333552	0.655468
0.335231	0.775459	0.424982	0.200885	0.330048	0.638324			0.279421	0.609946	0.125882	0.528997
0.0537791	0.119959	0.62379	1.05017	0.584872	0.499438			0.211405	0.171962	-0.00679743	0.54034
0.0466665	0.229831	0.244161	-0.130455	0.312684	0.292015			0.503969	0.0732538	-0.348319	0.370118
0.240874	0.318794	0.731507	0.383941	0.600233	0.351007			0.439876	-0.25287	0.2597	0.266832
-0.273854	0.0519012	0.457389	0.267825	0.902733	0.559665			0.183935	0.382773	0.0208378	0.595024
0.221896	0.639205	0.647846	0.283598	0.520571	-0.076899			0.431618	0.7834	1.14003	1.82315
0.509218	0.935445	0.169597	-0.228407	0.537894	0.38997			0.582639	0.35391	0.858507	0.883084
0.401614	0.782142	0.196239	-0.0211803	0.192488	0.198687			0.576442	0.436533	0.771935	0.075548
0.620298	0.448603	0.502018	-0.0636991	0.569827	0.562962			0.514695	0.0381356	0.308638	0.0759614
-0.104378	0.423565	0.109605	0.0589756	0.327065	0.0598163			0.450135	0.249	0.247283	-0.483657
0.462696	0.366915	0.201484	0.0238104	0.434637	0.176276			0.450588	-0.211396	-0.885369	-0.134033
0.209195	0.246752	0.654348	0.83421	0.0919028	0.710164			0.261358	-0.0159685	0.678803	0.467403
0.295918	0.982683	-0.0563652	-0.144256	0.199635	0.219437			0.650948	0.380988	-0.498739	-1.11803
0.224392	0.483097	-0.0654937	0.287913	0.454221	0.403387			0.485912	-1.00131	0.295435	0.0879764
0.250711	0.638697	0.187255	-0.232967	0.548618	0.11981			0.732731	0.827119	-0.177299	-0.603008
0.4614	0.293288	-0.152779	-0.188779	0.498619	0.573347			0.310284	0.467128	1.1069	0.641871
0.21839	0.331283	0.485815	-0.181245	0.225963	0.184692			0.812315	0.451071	0.830708	0.166123
0.113076	-0.194606	0.0845403	-0.187229	0.339481	0.653464			0.648592	0.568155	0.0095161	0.471876
0.309817	0.495123	0.701334	0.574977	0.597005	-0.121842			0.649226	0.16394	-0.412866	0.0210795
0.326961	0.267959	0.116172	-0.112951	0.816526	0.304979			0.56389	0.441709	-0.946911	-0.78809
0.359147	0.0943889	0.687129	0.187432	0.451521	0.52247			0.432323	0.207945	-0.488628	-0.317495
0.496393	0.449244	0.644525	0.460465	0.378369	0.558033			0.733403	0.378669	-0.0441032	0.643484
0.115305	0.612721	0.38296	0.402761	0.462841	0.55593			0.346155	0.148973	0.421621	-0.465321
0.288604	0.574561	0.355997	-0.0552003	0.439068	0.315016			0.446369	-0.0203115	-0.264207	-0.483831
0.493022	0.4737	0.607537	0.283217	0.392764	0.541073			0.848422	-0.095061	0.338147	0.635658
-0.280268	-0.0350137	0.562754	0.610935	0.456351	0.436045			0.273631	-0.233792	-0.339656	-0.932494
0.304321	-0.486989	0.45385	0.321302	0.30501	0.779547			0.226937	0.376475	-0.08593	0.250574
0.0814333	0.314853	-0.0502953	0.547843	0.538879	0.671238			0.492915	-0.0452888	0.172045	0.513999
0.143956	0.362555	1.01024	-0.231681	0.22704	0.652993			0.274592	0.205027	-0.0719221	0.283825
0.359448	-0.0158803	0.261484	0.0507286	0.614582	0.575936			0.70999	0.319329	0.403692	0.0196664
-0.048846	0.779585	0.541684	0.00479965	0.376031	0.102748			0.0484059	-0.670458	0.317576	0.365872
0.631786	0.997499	0.578465	-0.0625613	0.556013	0.480843			0.874097	0.503663	-0.176755	-0.529263
0.17597	0.22564	0.796451	0.566611	0.729079	0.41003			0.610428	0.824855	0.645452	1.2415
0.148236	0.165483	0.244619	0.267931	0.421313	0.145808			0.231008	-0.444985	0.143345	-0.510616
-0.0736793	0.710144	0.75085	0.448607	0.343402	0.0962026			0.207116	-0.289633	0.381275	-0.111589
0.446113	0.232152	-0.119306	0.558221	0.453516	0.548263			0.584644	0.231317	0.521861	0.724151
0.312096	0.430676	0.36149	0.692385	0.42428	0.360003			0.96192	0.411053	0.0833893	0.0609866
0.496059	-0.0384196	0.133252	-0.0255297	0.454603	0.580847			0.445361	0.58142	-0.345143	-0.145598
0.428606	0.479322	0.196603	0.0357724	0.413104	0.770778			-0.1315	-0.914971	0.215948	-0.391079
0.575601	0.710816	0.472071	0.3035	0.58979	0.391529			-0.364357	0.292894	0.154142	-0.290338
0.198164	-0.374908	0.702757	-0.167736	0.394495	0.740896			0.85761	0.777135	0.1429	-0.206688
0.335365	0.207995	0.435579	0.0364101	0.597366	0.227875			0.268191	-0.531885	-0.180536	-0.0682643
0.223742	0.0106437	0.876798	0.0229982	0.559531	0.0843421			0.405762	0.248885	-0.133844	-0.193959
0.50018	0.435716	-0.20233	-0.234495	1.16149	0.716032			0.412743	0.333842	0.304954	-0.351263
0.440898	0.607591	0.135694	0.373562	0.517126	0.247676			0.0120739	0.304015	0.452123	-0.239334
-0.0387498	-0.0620012	0.463613	0.389369	0.0729868	0.410092			0.69439	0.139709	0.188875	0.928673
0.337371	0.372234	0.131589	-0.398223	0.440685	0.56176			0.534586	0.783174	-0.0603675	0.0684111
0.122215	0.545534	-0.835647	0.697727	0.760934	-0.0883071			1.40346	0.636215	-0.184924	0.212298
0.24771	0.352509	0.350337	0.678548	0.222574	0.694857			0.766828	0.408366	-0.127937	0.462411
0.351892	-0.0171657	0.330269	0.611861	0.291927	0.518274			0.43159	0.5275	0.331993	0.191918
0.204034	0.10282	0.414211	-0.102253	0.217948	0.236126			0.584387	0.227739	0.115338	1.1078
0.458386	0.839802	-0.318234	-0.161193	0.705801	0.572908			0.665139	0.442731	0.187326	0.146846
0.430303	0.805546	-0.0854904	-0.106194	0.554849	0.285721			0.838767	0.368257	0.38236	0.459539
-0.171555	-0.242889	-0.149253	-0.179499	0.648124	0.513255			0.723006	0.0101599	-0.107633	0.472756
0.526857	0.261811	0.214306	0.469276	0.370333	0.717595			0.711	0.541152	0.80997	0.858598
0.282849	0.663882	0.390457	-0.163625	0.46883	0.238813			0.938094	0.435274	-0.140102	-1.19249
0.299145	0.870748	0.290449	0.388565	0.106535	0.351064			0.438268	0.664669	0.359553	0.291116
0.587706	0.439092	0.825381	0.398429	0.187378	0.152343			0.105233	-0.0234057	1.01063	0.885622
0.436055	0.473881	0.40053	0.623209	0.497485	0.373775			0.226222	-0.307769	0.814452	-0.194757
0.383393	0.0435462	0.745448	0.895489	0.466665	0.619862			0.468151	-0.381112	0.185244	0.216796
0.390725	-0.1087	0.494899	1.97022	0.485112	0.128044			0.538785	0.670118	0.205312	-0.402302
0.897705	0.509657	0.551693	2.01582	0.468081	0.313764			0.532512	0.40801	0.012365	0.155084
0.32612	0.0343685	0.480342	1.03377	0.444841	0.561084			0.510913	0.445654	-0.253631	-0.117819
0.255648	0.143877	0.67836	0.0511557	0.449395	0.512095			0.513743	0.00137172	-0.0360269	0.0566237
0.731929	0.511357	0.996078	0.353905	0.752395	0.31178			-0.208472	0.0470787	-0.192525	-0.310478
0.42952	0.847631	0.300049	0.883853	0.486064	0.230206			0.715466	0.798558	0.0105116	-0.0621289
0.720989	0.678961	-0.206138	-0.0414945	0.758468	0.412022			0.161996	0.971398	0.349975	1.26574
0.773486	0.151729	0.176891	-1.08483	0.579294	0.644861			0.415787	0.317072	0.455748	0.392928
0.508096	-0.229074	0.815342	0.499868	0.602163	0.634527			1.28546	0.697243	0.334309	0.0334381
0.499777	0.148663	-0.166516	-0.0541588	0.271101	0.506398			0.618957	0.337299	0.467969	-0.0860156
0.560389	0.111662	0.425131	0.541272	0.363986	0.564319			0.740032	0.0898799	0.668619	0.286167
0.201124	0.505735	0.308045	0.205029	0.600423	0.171058			1.16432	0.660343	0.243985	0.256169
0.655763	0.0539754	0.186318	0.477873	0.195244	0.0132757			0.695333	0.222568	-0.0671692	1.50791
0.522457	0.599515	0.391691	0.514905	0.436826	0.0496496			0.354471	0.100335	0.479008	0.878595
1.07987	1.12056	0.615579	-0.195928	0.450871	0.259218			0.405394	0.314337	-0.0550344	0.238507
0.898386	0.472307	0.663065	-0.0802107	0.469288	0.246335			0.717795	0.684959	0.120189	0.127858
0.527458	0.451083	-0.000444878	-0.327937	0.456351	0.329806			0.218918	0.532261	0.361619	0.662275
0.367423	0.291756	0.488357	-0.261098	0.60386	0.742504			0.179806	-0.195377	-1.47694	-1.52601
0.32206	0.425345	0.695272	0.746679	0.313985	0.349067			0.650165	1.1247	-0.733204	-0.215021
0.427662	0.149532	0.294976	-0.308976	0.185727	-0.113966			1.02828	0.918656	0.457211	0.512181
0.249611	0.458681	0.49744	0.428644	0.327367	0.251848			0.88977	0.17673	0.0125549	-0.288686
0.0312511	0.252326	0.0801142	-0.448838	0.50424	0.649793			0.68905	0.232657	0.120943	0.38174
0.454484	0.387473	0.443758	0.483463	0.427552	0.390954			0.534196	0.0424586	-0.366568	-0.243321
0.687176	0.62993	-0.347264	0.029338	0.38647	0.5127			-0.409652	-0.0469426	0.985611	-0.134784
0.815993	-0.0490127	-0.457433	0.0134989	0.46847	0.323079			0.594427	0.240366	0.343514	0.279878
0.681782	0.350133	0.250735	0.317668	0.688141	0.2661			1.17942	0.629208	-0.381499	-0.10921
0.416584	0.225144	0.177505	-0.164443	0.303874	0.492535			-0.095599	0.279761	0.940474	0.400749
0.521458	0.299443	0.263266	0.463545	0.725011	0.48927			0.236221	-0.196923	0.113281	0.346
0.47381	0.185338	0.0250746	0.285114	0.618925	0.445946			0.643667	0.913043	1.7147	0.853075
0.50081	0.150336	-0.0740132	-0.238983	0.479748	0.355629			0.668425	0.0370558	0.639132	-0.742085
1.10375	0.42234	0.429639	0.350796	0.586354	0.0226377			0.127353	-0.0451066	0.353311	-0.220298
0.720396	0.892707	0.592076	0.563896	0.658132	0.149009			0.478017	0.387581	0.4849	0.987907
0.328725	0.298796	0.481632	-0.180654	0.449925	0.493857			1.11269	0.0239405	-0.278077	0.193145
0.402993	0.0109035	0.480813	0.291872	0.479205	0.821345			0.328827	0.164108	0.493147	0.795674
0.772601	0.28607	0.212652	0.181569	0.486771	0.554306			0.547138	0.154627	0.863841	0.483983
0.0564749	1.50195	0.548206	0.206567	0.414673	0.846583			0.264572	0.511656	0.814822	-0.00409542
1.07274	1.58585	0.181368	0.716271	0.264658	0.482062			0.720052	0.347214	-0.0865705	0.262846
0.880557	0.49928	0.969485	0.726421	0.320498	0.654062			-0.0870117	-0.0659835	0.519945	0.0665053
0.654515	0.0731355	0.045847	0.415252	0.388159	-0.220129			0.637767	-0.0057942	-0.708038	-0.124593
0.36971	0.0634669	0.209559	1.49578	0.605263	0.488988			0.815315	0.462491	0.337379	0.142412
0.451254	0.458181	-0.0263592	0.107424	0.4192	0.145828			0.355553	0.290955	-0.786758	-0.842953
0.287579	0.0144169	0.162506	0.594277	0.66872	0.269483			0.63561	0.317482	0.000859232	-0.0619537
0.581312	0.750977	0.449493	0.0118675	0.351893	-0.0977528			0.633487	0.396019	-0.152237	0.460984
0.204825	0.023177	0.0692176	0.355888	0.318003	0.308926			0.117628	0.191982	0.328093	-0.158745
0.392691	0.821568	-0.107032	0.143655	0.605282	0.611565			0.288373	0.385617	-0.240161	-0.199585
0.314108	-0.551992	0.429428	0.51987	0.573539	0.539944			0.692355	0.1547	-0.179153	0.032702
-0.074297	0.220057	0.307094	0.0608108	0.321857	0.510307			0.189578	-0.137643	0.248278	-2.12793
0.880047	0.602144	0.2703	0.115253	0.804022	0.598106			0.287933	0.602348	0.379156	0.442992
0.94033	0.904469	0.701084	0.906772	0.337164	0.455862			0.622557	0.312118	-0.0524012	0.095837
0.270302	0.611742	0.537394	0.0453104	0.337159	0.261792			0.574146	0.501004	0.439358	0.745442
0.376572	0.0600443	0.61372	0.704584	0.419615	0.37951			0.538359	0.437353	-0.170594	0.351433
1.06132	0.663193	0.245392	-0.35915	0.272778	0.181236			0.337975	-0.203232	-0.0122902	0.174714
0.538156	0.467456	0.472718	0.398826	0.559992	0.735913			-0.0711593	0.443933	-0.084515	-0.110255
0.411297	-0.208973	0.466271	-0.00812804	0.685871	0.381211			-0.161696	0.684037	-0.198905	0.241044
0.7515	0.595846	0.122585	0.206767	0.181647	0.217648			0.545181	0.084173	0.486928	0.207364
0.291107	-0.0534683	0.107676	0.585327	0.50433	0.787473			0.663806	0.313629	-0.104542	-0.460887
0.487835	1.13149	0.306679	0.288053	0.687878	0.672648			0.641207	1.04081	-0.228259	-0.00704552
0.529546	0.40057	0.491169	0.394283	0.503788	0.421215			0.253567	-0.221624	0.338478	-0.202549
0.375625	0.149532	0.510984	0.559805	0.307454	0.795075			0.446152	0.616507	0.283223	0.188864
0.658454	0.206863	0.223381	-0.096094	0.400018	0.416505			0.661601	0.392443	0.0390121	-0.063713
0.310812	0.205908	0.124346	0.536884	0.412556	0.634138			0.68207	0.521474	0.488358	1.10403
0.683619	1.16277	0.617333	0.258317	0.328639	1.03118			0.0783042	-0.176762	-0.0983325	-0.413359
0.248301	0.351796	0.132039	0.27447	0.653646	0.479995			0.5878	0.432429	0.678215	1.81198
0.491102	0.184265	0.383094	0.798671	0.543142	0.53015			0.407986	0.582752	1.04456	0.762505
0.346227	0.719029	0.348778	0.573573	0.957247	0.492218			0.572383	0.794471	0.426325	-0.109949
0.646431	0.134266	0.334854	0.666615	0.696161	0.700791			0.323922	0.0378787	0.484467	0.136484
0.348435	0.881415	1.01471	1.22567	0.52781	0.245429			0.253426	0.0476624	0.136927	0.122749
0.786232	0.783974	0.532945	1.02673	0.652389	0.288178			0.434648	-0.00149732	0.153292	0.135863
0.636754	0.75114	0.611412	0.357468	0.832556	0.5319			0.27241	0.409825	0.764966	0.527333
0.168522	0.526467	0.147517	-0.187029	0.789276	1.02919			0.204418	0.341866	1.17452	0.97395
0.23876	-0.238324	0.30716	0.527058	0.51491	0.604598			0.363746	1.01782	0.509355	0.350276
0.404894	0.90129	0.156132	-0.234705	0.511179	-0.208382			0.341508	-0.109376	-0.0678187	0.0703112
0.299995	-0.419359	0.378221	0.00317445	0.464774	0.71274			0.284211	0.0916819	1.23906	3.67309
0.214741	-0.364954	0.331628	-0.131147	0.459499	0.572583			-0.740824	-0.250549	-0.246019	0.260835
0.42427	1.04426	0.2788	-0.116386	0.640332	0.409808			0.787222	0.450613	0.671967	0.48517
0.066683	0.420275	0.458069	-0.645199	0.421278	0.276946			0.394376	0.217551	0.539228	0.315391
0.429688	0.62032	0.166551	0.0544139	0.423182	0.424035			0.574608	0.058232	0.199831	0.554475
0.817502	0.0630898	0.0226698	-0.0155336	0.417246	0.372871			0.95009	0.103754	0.231913	0.461105
-0.00524115	0.608773	0.440405	-0.179062	0.267841	0.0780767			0.878298	0.296112	0.74843	0.42311
0.0764733	0.119982	0.279988	-0.0730085	0.669883	0.668693			0.253388	0.412092	-0.0613054	0.466245
0.462147	-0.341075	-0.249327	-0.452463	0.742425	0.556728			1.16227	1.30539	0.0245817	0.184196
0.516364	0.369626	0.248895	-0.54565	0.867538	0.319459			0.244812	0.540982	1.13501	-0.11979
0.31928	0.601076	-0.384721	-0.568816	0.4579	-0.0321128			0.347075	0.497243	0.238421	0.145776
0.628997	0.931094	0.245111	-0.588755	0.575878	0.144761			1.22225	0.916674	0.313731	-0.0746136
0.441661	0.799651	0.436649	-0.12239	0.791701	0.610729			0.409643	0.324373	0.295795	-0.133587
0.600746	0.311169	-0.381895	-0.222147	0.724863	0.327108			0.639927	0.429456	0.776218	0.364298
0.567669	0.631979	-0.277544	-0.478308	0.811569	1.16464			0.536956	-0.348075	0.560607	0.192358
0.458721	0.00716499	0.305054	-0.0103228	0.672812	1.09437			0.64396	0.436073	0.456891	-0.230916
0.450243	0.386631	-0.0860792	-0.152539	0.401866	0.247362			0.272445	-0.562478	0.358599	0.14191
0.733967	0.718868	0.0133275	-0.252902	0.696249	0.456104			0.693018	0.59671	0.322804	-0.0681366
0.271638	0.465333	-0.123309	0.0644773	0.203175	0.486059			1.02345	0.478749	0.180344	0.652823
0.00220243	-0.256074	0.751329	0.392955	0.184339	0.0530457			0.624056	0.507368	-0.141785	0.183323
-0.22238	0.123758	-0.254648	-0.556886	0.536736	0.760318			0.375155	-0.400858	0.409397	-0.157501
1.26463	0.852978	0.399378	0.0794919	0.664821	0.349184			0.499769	0.659277	0.290595	-0.00442378
0.632144	0.744949	-0.332876	-0.229067	0.745571	0.213135			1.20561	1.50466	0.297022	-0.0855655
0.582005	0.844301	-0.24962	0.0976023	0.593593	0.137295			0.376631	-0.11652	0.563479	-0.132485
0.530681	0.430049	0.050848	0.15081	1.0846	0.905814			0.415193	0.237863	0.51175	-0.0796805
0.135299	0.449664	0.247186	0.461572	0.951571	0.297887			0.789504	0.00621317	0.158213	-0.222844
0.0262567	0.076067	0.0786543	0.316507	0.77074	0.565291			1.18312	0.688364	0.383402	0.397672
-0.0088241	0.331043	-0.0222366	-0.03165	0.60792	0.50477			0.5696	0.0206387	0.376153	0.0927405
0.547449	1.33156	-0.175028	-0.306649	0.688278	1.06698			0.576034	0.615113	0.775282	0.358316
0.060976	0.364924	0.088451	-0.762738	0.464785	0.840308			1.21606	0.844603	0.774491	0.305308
0.281266	0.724626	0.454351	0.83086	0.759649	0.754283			0.697011	1.48168	0.511538	-0.0476622
0.311725	-0.0212172	-0.236602	-0.063393	0.976489	0.876224			0.387192	0.323643	0.681804	0.267622
0.334131	1.43417	0.355599	-0.0512083	0.74379	0.79188			0.278666	0.521101	0.512986	-0.0606673
0.692182	-0.130532	0.556802	-0.0819257	0.674318	0.596862			0.636728	0.323718	0.542915	0.461657
0.916724	0.410629	0.33302	0.0941937	0.576824	0.432302			0.616313	0.10536	0.776572	-0.140536
0.375641	0.530042	0.448554	0.455429	0.879461	1.03948			0.614804	0.552324	0.128354	-0.0125271
0.170929	0.167106	0.430074	0.818513	0.594805	0.76979			1.13238	0.485335	0.753628	0.689281
0.541227	0.680686	-0.0284815	-0.840152	0.194003	0.886092			0.558469	-0.225927	0.57106	0.259295
0.289221	0.500071	0.0419203	0.496116	0.683317	0.985807			0.487801	0.239388	0.324238	-0.404444
0.0631948	0.192256	0.149036	0.350934	0.912872	0.688641			0.185145	0.307276	0.102443	0.0473829
-0.400189	-0.539607	0.114789	0.248122	0.608518	0.757282			0.698067	0.229103	0.283885	-0.241919
0.435714	-0.0319899	0.444178	0.252317	0.547103	0.80918			0.0639547	1.07698	0.375055	-0.109115
0.000427541	0.416124	-0.0104816	-0.0301665	0.672313	0.645168			0.405905	0.911852	0.0759904	-0.0355137
-0.15191	0.252821	0.419306	0.330516	0.676232	0.64702			0.506685	0.878867	0.0715529	-0.222526
0.262275	0.710231	0.120055	0.612255	0.121214	0.481933			1.05874	1.30175	0.0852564	-0.0243427
0.181176	0.692409	0.678618	0.954829	0.65086	0.225744			1.37482	1.12636	0.0647399	0.106638
0.422222	0.174026	0.156963	-0.180264	0.260959	0.409081			0.872417	1.33583	0.0449373	-0.277403
-0.0432422	0.754529	0.112521	0.322597	0.785446	0.605863			0.575859	0.0872226	0.460991	0.224387
0.550027	0.204703	0.491023	0.624524	0.678498	0.614921			0.866306	0.736255	0.13794	-0.270722
-0.153993	0.107923	0.600667	0.26737	0.722079	0.272659			0.891401	0.551004	0.323426	0.102847
1.02031	1.0511	0.149103	0.489132	0.731123	-0.0540749			0.583898	0.41989	0.725527	0.0629548
0.190339	0.652711	0.4568	0.252979	0.677609	0.48046			0.547254	0.432332	0.264572	-0.938471
-0.244631	0.46189	0.731939	1.05921	0.850303	0.310052			0.611371	-0.272841	0.289902	-0.025787
0.60743	0.377037	0.625554	0.394336	0.58555	0.249844			0.610803	0.625513	0.31768	0.233253
0.108518	-0.640044	0.452524	0.216219	0.527159	0.311488			0.669046	0.675947	0.608319	0.0795499
-0.113305	0.0233348	0.611146	0.365668	0.636672	1.40516			0.274987	0.128384	0.484267	-0.0484572
-0.220523	0.654325	0.214362	0.630736	0.614585	0.914313			0.657539	0.284332	0.15102	-0.0538403
-0.663947	0.367039	0.341832	0.114219	0.662635	0.396009			0.374274	0.387459	0.753676	0.145694
0.384367	0.169154	0.332999	0.507961	0.4678	0.49907			0.709829	0.475727	0.222613	-0.597001
0.392923	0.821363	0.607544	0.586762	1.04579	0.312722			0.903005	-0.863586	0.425457	0.551774
0.236417	0.581321	0.577162	0.139432	0.0820638	0.279712			0.838985	0.689554	0.778505	0.34472
0.244712	0.372248	0.739864	0.0200672	0.572987	0.441573			0.47946	0.966395	0.710699	0.35333
-0.110487	1.0316	0.230534	0.339719	0.352122	0.871185			-0.0210979	-0.22735	0.848094	0.628837
0.194236	0.404127	0.506402	0.229274	0.433617	0.788096			-0.126168	0.539741	0.307703	0.267063
-0.220911	-0.844784	0.556692	-0.204159	0.78393	0.461258			-0.143777	0.315581	0.2548	0.166472
0.155316	-0.313271	1.31537	1.06498	0.207467	-0.0571269			0.302397	0.674849	0.481091	0.183982
0.346821	0.126846	0.450025	0.316425	0.579039	0.636594			0.725509	-0.0625867	0.72063	0.36106
0.750274	0.582587	0.412817	0.154762	0.452469	0.147167			0.71737	0.481752	0.204739	-0.249356
0.386522	1.14602	0.128798	1.45681	0.52499	0.61712			0.638815	0.373456	0.263645	-0.139816
0.345862	0.137961	0.325396	-0.453696	0.314068	0.501195			0.310547	0.5099	0.286036	-0.361892
-0.00977534	0.751772	0.35571	0.387692	0.458165	0.345016			0.729632	0.390291	0.283551	-0.473531
0.924607	1.44512	0.698071	0.452427	0.493265	0.243507			0.429583	1.28266	0.474858	0.186527
0.14678	0.918104	0.21977	0.20134	0.216484	1.19174			0.487796	0.272691	0.343822	-0.0955023
0.611471	0.253852	0.271929	0.798344	0.672402	1.01062			0.462097	0.15657	0.338704	0.0930762
0.333306	0.611291	0.19251	0.3106	0.832483	0.639887			0.531359	0.295831	0.584865	0.028256
0.112575	-0.224815	-0.038599	0.644129	0.39216	0.463831			0.594398	1.04	0.361534	0.0307385
0.24021	0.438401	1.61609	1.31325	0.294731	0.496171			0.594215	0.485187	0.222651	-0.0673991
0.0707487	0.531836	0.376592	0.126609	0.691958	0.458394			0.907366	0.425545	0.375191	0.249778
0.175606	0.217822	0.439459	0.254991	0.819319	0.702906			0.309037	-0.0903418	0.259968	0.265401
-1.01527	-0.0754841	0.406647	0.861882	0.44191	0.498169			0.709193	0.149211	0.252804	0.243701
0.361235	-0.482396	0.06424	0.451762	0.733603	0.165035			0.585214	-0.10575	0.714487	0.74214
0.661183	0.727318	0.238138	-0.110641	0.385468	0.708787			0.285703	0.539359	0.702042	0.115098
0.53494	1.32493	0.107246	-0.0929674	0.661131	0.26578			0.622383	0.163189	0.243363	-0.209829
0.217617	0.361203	0.537729	0.864573	0.506775	0.418892			0.266086	-0.245036	0.546562	-0.437413
-0.154584	-0.243562	0.237536	0.15407	0.488914	0.437631			0.581896	0.597116	0.526115	-0.713521
0.435253	0.140046	0.203789	0.268019	0.59794	0.550623			1.25955	1.53046	0.269259	-0.159638
0.200774	0.836257	0.857335	0.0371587	0.197698	0.574597			0.772001	-0.0114515	0.364555	0.29263
0.163212	0.169241	-0.116491	-0.211998	0.981406	0.597568			0.600752	0.790751	0.35997	0.198884
0.349845	-0.0341459	0.0370069	-0.325575	0.132256	0.306404			0.553098	0.517733	0.222262	0.25221
0.249936	0.407094	0.131026	-0.211107	0.784359	0.947005			0.307025	-0.153179	0.342162	-0.0796678
0.328392	0.467649	-0.0689112	0.0181597	0.230667	0.765119			0.517758	0.128434	0.352215	0.418981
0.504711	0.0254095	0.164566	0.0934185	0.403204	0.538449			0.448745	0.269227	0.62164	0.653287
0.273318	0.336601	0.108929	0.00387032	-0.051396	0.721797			0.599305	1.03867	0.0588389	-0.0297218
0.0800318	0.407024	-0.236325	0.251744	1.40743	0.236655			0.541236	-0.104084	0.59715	0.0971379
-0.0144806	0.208467	0.378712	-0.0584318	0.488758	0.752198			0.455184	-0.0513381	0.35719	0.26387
0.353148	0.700734	0.0819254	0.220056	0.195232	0.600491			0.743057	0.189845	0.516152	0.165261
0.282116	0.279536	0.198226	0.628619	0.567638	0.487139			0.726368	0.296258	0.206422	0.34676
0.24761	0.49001	0.123746	-0.188894	0.301097	-0.0737928			-0.0801717	-0.442706	0.420614	-0.245628
0.248645	0.328218	0.169604	0.0448451	0.911722	0.796926			1.50165	-0.0798948	0.35113	-0.0069491
0.218022	0.499253	-0.0508981	-0.463382	0.897375	0.716507			1.17905	-1.38671	0.318141	-0.257201
0.374256	0.407076	-0.0268927	0.243664	0.592064	0.50204			0.481428	0.65951	0.0893096	-0.217338
0.501418	0.498966	0.0188448	0.488547	0.826015	0.799459			0.136313	-0.401964	0.526531	-0.024771
0.669125	0.605618	0.15048	0.113247	0.391075	0.699818			0.459393	0.423953	0.000342593	0.148057
0.749173	0.649435	0.0804946	0.0214823	0.761489	0.92789			0.115583	1.06573	0.337493	0.139063
0.242794	0.157276	-0.125387	-0.10927	0.642101	0.584208			1.03915	0.92975	0.255402	0.218047
0.588118	0.664167	0.104184	0.18095	0.242649	1.07689			0.195487	-0.0532339	0.190393	0.210647
0.449031	0.0567033	0.189051	0.494288	0.352809	0.238548			0.829117	-0.0625197	0.36194	0.073453
0.52526	0.819595	-0.0521922	-0.556764	0.506684	0.753509			0.468381	-0.122372	0.446177	0.141916
0.561019	0.853861	0.39073	-0.0125482	0.461959	0.778492			0.827467	0.924881	0.105491	-0.0278048
0.60536	1.10963	-0.116693	-0.0402101	0.388797	0.751773			0.530757	1.57665	0.388228	0.117562
0.557297	1.0648	0.740661	0.106306	0.657551	0.541929			-0.230565	-0.745406	0.437915	0.178984
0.398904	1.45447	-0.142406	-0.313956	0.553061	1.1077			-0.443318	-0.895387	0.313339	-0.00301986
0.394869	0.746109	0.153026	-0.212476	1.02303	0.778495			-0.150447	-0.502123	0.439481	0.0867611
0.224563	0.55035	0.0713673	0.232482	0.448616	0.938957			0.326912	0.0113699	0.73036	0.207211
0.519795	0.337945	0.370864	0.0673077	0.380501	-0.103036			0.216451	-0.00669949	-0.00876865	-0.278719
0.642484	0.123669	0.522722	0.469834	0.414003	0.400787			0.489183	0.248969	0.450074	-0.0148571
0.400955	0.332154	-0.0246943	-0.0455305	0.480683	0.398893			0.258079	0.951264	0.427011	-0.24628
0.118826	0.300581	-0.189308	0.169993	0.36736	0.0123404			1.19579	1.18187	0.721835	0.171995
0.444704	0.444616	-0.0648149	0.18821	0.584915	0.655274			0.402813	0.371458	1.26156	0.0499026
0.29243	0.534936	0.313801	-0.114344	0.818976	0.360002			0.433961	0.880739	0.05382	0.244402
0.114764	0.484257	-0.156585	0.0338047	1.00927	0.456286			0.419252	0.193049	0.280336	0.135685
0.616608	0.419661	0.0734379	-0.393945	-0.0810643	0.174351			0.741993	0.376409	0.39491	0.574176
0.56566	0.678449	0.0915342	-0.570751	0.388388	0.565339			0.753038	0.194166	0.46675	-0.0302842
0.663789	0.0762546	0.330827	0.459996	0.530683	0.28037			0.597745	0.04711	0.393057	0.267955
0.0750925	0.207941	0.293465	0.273395	0.510111	0.645109			1.02679	0.305249	0.388966	0.257375
0.416546	0.361882	0.0832856	0.202525	0.673663	0.897305			0.648364	-0.170896	1.31323	0.340328
0.462783	0.719073	0.367049	0.105268	0.596765	0.4922			0.79314	0.307578	0.348816	-0.160168
0.488159	0.653688	-0.0943411	0.262873	0.616285	0.539973			0.390143	0.691466	0.0830608	0.0361975
0.453422	0.714059	-0.261	-0.138589	0.437238	0.202125			0.347716	0.483563	0.446601	-0.141779
0.4667	0.615533	-0.198904	-0.132516	1.10736	0.73918			0.750167	0.376546	0.86965	-0.126211
0.413653	0.582174	-0.0653815	-0.0216376	0.612368	0.626898			0.480628	0.304622	0.329725	-0.00199436
0.507833	1.18138	0.231966	0.0376328	1.03955	1.12709			0.589422	-0.670812	0.452277	0.21846
0.405952	0.238215	0.315655	0.311409	0.440922	0.464214			0.179167	-0.158207	0.372366	0.0752038
0.587457	0.15761	0.151868	0.204692	0.748731	0.412103			0.854438	-0.54763	0.719995	0.185827
0.428634	-0.077196	0.221746	0.270828	0.649682	0.455452			0.419027	0.793136	0.292942	0.187511
0.265094	0.411154	0.228561	0.439116	0.716354	0.467282			0.727422	0.205801	0.298241	0.0113633
0.533575	0.2906	-0.181135	-0.341045	0.539754	0.406943			0.0518156	-0.532885	0.627766	0.74186
0.443483	0.544906	0.109065	-0.090413	0.246987	0.37857			1.06869	0.828326	0.696248	0.320439
0.115569	0.669062	-0.174726	0.0832925	0.112762	0.079759			0.645609	-0.211983	0.970152	0.299413
0.299367	0.707905	0.00999291	0.5458	0.763234	0.651677			0.747229	-0.0888559	0.467283	-0.0193047
0.56183	0.62694	-0.165419	-0.210527	-0.0539493	0.760006			0.596706	0.520945	0.540196	0.402122
0.146774	-0.0480923	-0.106739	-0.470839	0.233866	0.299869			-0.037641	-0.725883	0.190479	0.350224
0.579886	0.70865	-0.347814	-0.153027	0.668509	0.58257			1.19546	0.701193	0.403283	0.476584
0.775696	0.534406	0.319385	-0.253616	0.282697	0.337564			0.641825	0.554027	0.0128235	0.0530671
0.848383	0.52169	0.303136	0.432453	0.330631	0.532144			1.00344	0.512843	0.154381	0.0494191
0.506264	0.688456	0.133745	0.367427	0.598528	0.341899			0.630482	0.409906	0.322109	0.130665
0.585118	0.64364	0.557618	0.928682	0.189315	0.499591			0.766604	-1.34056	0.148468	0.0535604
0.683986	0.636864	0.735378	0.996813	0.290285	0.551321			0.967416	1.08323	0.288342	0.042846
0.582228	0.512655	0.0259307	-0.147454					0.741401	0.283113	0.244726	0.191377
0.515388	0.260365	0.0881012	-0.23703					0.184674	-0.484073	0.261095	0.174423
0.749406	0.75766	0.00952823	0.0755647					0.480915	1.40696	0.230891	-0.0709534
0.762315	0.3974	-0.262056	0.164748					0.314031	0.484602	0.423842	-0.0801613
0.339295	0.682343	-0.305911	-0.373727					0.376108	0.433282	0.276452	0.299727
0.758774	0.902807	-0.0264088	-0.0835234					0.269119	-0.562288	0.481205	-0.166706
0.508263	0.584746	-0.225994	-0.590103					0.233552	-0.685879	0.430733	0.448776
0.618998	0.929919							0.897574	0.168999	0.769357	0.0508108
0.439831	0.524919							0.396203	0.235478	0.349283	0.206449
0.570149	0.651326							0.359696	-0.268609	0.584055	0.266203
0.416906	0.621997							0.671781	1.209	0.156495	0.366977
0.698148	0.460458							0.925877	1.4999	0.464468	0.351605
0.824981	0.391748							1.04265	-0.183398	0.485282	0.341768
0.603264	-0.0447322							1.2158	1.72155	0.365933	0.534711
0.56108	0.36047							0.502491	0.943458	0.16156	-0.0336469
0.216529	0.681772							0.314785	1.32461	0.212656	0.223919
0.438209	0.649372							0.0346304	-0.325933	0.411944	0.054075
0.461602	0.613072							0.743525	0.707044	0.539184	0.192922
0.40643	0.948385							0.0313965	-0.468959	0.2554	-0.398326
0.567868	0.546475							0.573902	-0.514729	0.216979	0.166869
0.360076	0.361151							0.33333	0.536116	0.385695	0.299866
0.599596	1.03271							0.959058	0.83087	0.259085	-0.161873
0.557663	0.640203							0.985209	1.02515	0.255223	0.142528
0.337619	0.253745							0.488871	0.795588	0.505867	0.174137
0.268572	0.859249							0.647427	0.506177	0.0977591	-0.139359
0.345892	0.657541							0.255975	0.442066	0.0491646	-0.305774
0.616239	0.497741							1.17636	0.860522	0.388494	0.0506177
0.510707	0.3559							0.703441	0.842281	0.461858	-0.0849607
0.607809	0.481567							1.43315	-0.113309	0.310503	0.519358
0.247133	0.201924							0.487444	-0.337183	0.651463	0.180844
0.262907	0.261605							0.184984	-0.0919181	0.332064	-0.244837
0.621852	0.142808							0.890688	0.898987	0.224665	0.247995
0.586019	0.383093							-0.108465	0.403915	0.284065	0.264286
0.772276	0.508572							0.579609	0.7264	0.246256	-0.171331
0.500615	0.883265							0.912845	1.28869	0.415168	0.281237
0.361565	0.902498							0.899621	0.955529	0.111726	-0.12608
0.602039	0.670132							0.0603387	-0.382805	0.0569872	-0.080145
0.689886	0.649286							0.441672	0.824463	0.153772	0.283033
0.215267	0.184796							0.0816555	-0.745731	0.0237998	-0.0535548
0.255839	0.538801							0.611204	0.544908	0.461757	0.0515059
0.458363	0.522773							0.996994	0.721194	0.412406	0.124542
0.413015	0.483747							0.448219	0.14814	0.447989	0.721839
0.473676	0.532701							0.568758	0.364779	0.550158	0.26377
0.5397	0.331201							0.937129	0.644151	0.0762112	-0.0221764
0.553512	0.575769							0.476284	0.216626	0.496843	0.182505
0.354005	0.425797							0.737985	0.261484	0.231855	-0.014125
0.582274	0.350342							0.628739	0.800819	0.417807	0.135555
0.431242	0.449781							1.00608	0.784572	-0.0995136	0.00763686
0.533019	0.678246							0.388482	-0.957704	-0.0725206	-0.289586
0.600324	0.388042							0.421746	0.352893	0.220416	-0.0844731
0.390952	0.808634							-0.570491	-0.996033	-0.269757	-0.106185
0.648211	0.379354							0.991342	-0.0708447	0.162881	0.0607681
0.397866	0.336084							0.621709	0.482549	0.0921878	-0.562048
0.462667	0.32237							0.472233	0.614061	0.174866	-0.183883
0.611464	0.488581							0.85355	-0.0265611	0.359828	-0.125917
0.724108	0.309051							0.589042	0.580561	0.557078	0.548413
0.51634	0.326374							1.75399	0.213575	0.6718	0.286588
0.36384	0.225236							0.482586	1.07207	0.574362	0.244113
0.56423	0.573382							0.326564	-0.176583	0.574384	0.10074
0.476127	0.227825							0.430071	-0.00107821	0.347672	0.0337866
0.50859	0.491469							-0.0677054	-0.0212883	0.560249	0.397202
0.60465	1.18082							0.269961	-0.0687771	-0.0768356	0.000106459
0.87259	0.614294							0.252569	0.437009	0.145283	-0.230162
0.615442	0.115666							0.421125	-0.0175026	0.265097	-0.114094
0.662987	0.583688							0.318461	0.400348	0.00135881	-0.24537
1.06423	0.791194							0.423147	0.533151	0.220852	-0.376781
0.788993	0.743313							0.434928	0.413631	0.619777	0.452321
0.0766685	0.00854575							0.39536	0.672352	0.478262	0.829681
0.597194	0.599634							0.22385	-0.0754709	0.340331	0.0464833
0.451929	0.398152							0.402587	0.137677	0.523489	0.334068
0.643886	0.316325							0.309989	0.35374	0.41803	-0.32897
0.459963	0.559768							0.674068	0.111339	0.738068	-0.161022
0.502151	0.587266							0.661079	0.465815	0.571648	0.3301
0.621946	0.540441							0.374723	0.118354	0.242859	-0.358199
0.476251	0.425275							0.169914	-0.327358	0.880274	0.387449
0.758719	0.262879							0.48903	-0.244777	0.536867	0.484705
0.567765	0.820648							0.567485	-0.0716138	0.524829	0.0687354
0.872711	0.788401							0.127942	0.196773	0.557029	-0.293486
0.528164	0.938487							0.821708	0.0834121	0.418006	-0.221689
0.391688	0.320808							0.347216	0.193366	0.0627838	-0.163445
0.263059	0.681284							0.596469	-0.239933	0.825862	0.16545
0.884617	0.648034							0.0745388	0.157405	0.259297	0.630317
0.252384	0.601864							0.530834	0.624302	0.593656	0.355915
0.70382	0.362372							0.649816	0.445771	0.268934	-0.0650316
0.522979	0.457494							0.456132	0.14682	0.580881	0.681574
0.672938	0.707531							0.553759	0.558616	0.57059	0.346703
0.576204	0.71897							0.523741	0.234906	0.157224	0.47303
0.265367	0.535034							0.331569	0.374146	0.0383462	-0.0269008
0.755932	0.691378							0.562801	0.446566	0.149141	-0.172037
0.66769	0.470429							0.647995	0.781897	0.350278	0.106903
0.620908	0.735475							0.236471	0.512324	0.192383	0.235614
1.05494	0.804496							0.427907	0.294697	0.401825	0.219338
0.942737	0.896545							0.481665	0.422046	0.70364	0.429878
0.840861	0.639505							0.538458	0.425146	0.369325	0.37321
0.953386	0.55175							0.500133	0.316518	0.543105	0.46705
0.812142	1.04971							0.525435	-0.0252237	0.527539	-0.205441
0.770085	0.279799							0.274912	-0.19558	0.422609	-0.121923
1.09003	0.815381							-0.125753	0.0447525	0.172606	-0.0224654
0.59255	1.00507							0.214493	-0.217883	0.11947	-0.188837
0.924803	1.31917							-0.0940013	-0.065652	0.312832	-0.348123
0.660199	1.50705							0.430859	0.247978	0.74767	0.0663091
1.02413	0.918311							0.614154	0.348898	0.319928	0.255766
0.454279	0.884086							0.252645	0.510161	0.535198	0.517747
0.986979	0.964112							0.371284	0.527493	0.654086	0.0881504
0.447361	0.677012							0.269064	-0.759178	0.680028	0.611473
0.902212	0.758132							0.386895	0.741633	0.397279	0.0437928
0.827666	0.865716							0.439576	0.188057	0.432486	-0.080814
0.497611	0.675082							0.624084	0.523559	0.63293	0.154037
0.796257	0.518609							0.393085	0.193703	1.17233	-0.0511359
0.718023	0.56228							0.419813	0.428488	0.465423	0.0460815
0.31678	0.876505							1.09719	-0.0503317	0.528567	-0.227121
0.547735	1.12983							1.28208	-0.146799	0.263801	0.617607
0.637947	0.548547							0.543323	-0.153743	0.282539	0.409384
0.466901	0.859194							0.351236	-0.163225	0.432005	0.27861
0.919056	1.22555							0.743762	0.272485	0.584112	0.181131
0.587837	1.01855							0.352916	0.000984309	-0.041131	0.49152
0.6084	-0.514341							0.305051	-0.350446	0.440485	0.0853779
0.299836	1.28733							0.768695	0.868307	0.167749	0.305679
0.836747	0.881476							0.439821	-0.110176	0.211107	-0.0870478
1.48924	0.821159							0.678039	-0.393139	0.00891761	-0.272406
0.881866	0.674687							0.123471	-0.124041	0.159835	0.0598239
0.592101	0.864686							0.42442	0.0545574	0.333962	0.266221
0.709297	0.855635							0.124869	-0.00242089	0.31233	-0.0511924
0.52458	0.441978							0.0550153	-0.166703	0.514703	0.188806
0.965714	0.942509							0.389905	0.579885	0.590787	0.237323
0.637387	0.81516							0.528702	-0.258256	0.17548	-0.399457
0.809075	0.740053							0.466537	0.669506	0.494513	0.233466
1.62973	0.613822							0.63278	0.889544	0.574587	0.360009
0.795092	0.514447							0.707832	0.721196	0.652709	0.271824
1.18568	1.05116							0.196604	-0.189865	0.580239	0.477699
0.870998	0.780026							0.648809	0.515368	0.534664	0.432591
0.622444	0.13314							0.485031	0.332565	0.44241	0.336009
0.905971	0.722577							0.547042	0.00283413	0.591167	0.319951
0.639119	0.71433							0.37142	0.616703	0.739522	0.318254
1.10864	1.02271							0.514481	0.489496	0.0832465	-0.598529
0.50446	0.429455							0.579887	0.537226	0.585252	0.728096
0.934231	1.1325							0.330609	0.122163	0.361581	0.419233
1.21746	0.849593							0.376423	0.509879	0.566529	0.69947
0.899627	0.871171							0.613836	0.732207	0.352635	-0.0836255
0.687676	0.50006							0.751878	0.252653	0.524262	0.417423
0.928352	0.918211							0.366795	0.238174	0.331399	0.563441
0.887932	0.334177							0.576213	0.6475	0.635673	0.369853
1.12281	0.587682							0.493876	0.192626	0.477535	0.144465
0.712573	0.691258							0.577059	0.448678	0.601857	0.379884
0.83485	0.861106							0.657628	0.61345	0.462423	0.106429
1.24652	1.09355							0.640635	0.501041	0.527173	0.306171
0.492901	0.647479							0.605931	0.318556	0.601826	0.144711
0.614902	0.779014							0.494368	0.490736	0.436213	0.243962
0.531379	1.05411							0.600927	0.390411	0.2744	0.172076
0.962527	0.861338							0.350254	0.186413	0.575871	-0.311637
1.06952	0.203908							0.37902	0.381591	0.688351	0.190925
0.829551	0.840632							0.546926	0.153514	0.297648	-0.0279326
0.778686	0.841545							0.356555	0.128261	0.269544	0.0960402
0.529506	0.680041							0.4763	0.26687	0.383785	-0.0885876
1.17192	0.940634							0.65549	-0.608056	0.639659	-0.152712
0.639996	1.05029							0.309241	-0.172437	0.275423	0.113391
0.774259	0.691608							0.780283	-0.33523	0.494166	0.144711
0.683509	0.803608							0.637675	-0.0547057	0.044162	-0.278363
0.797904	1.33542							0.468667	0.386993	0.558326	0.452619
1.20338	1.06159							0.655529	0.468346	0.541316	0.152973
0.64715	0.848405							0.351683	0.398695	0.538733	0.0829139
1.03566	0.665617							0.601433	0.542251	0.376207	0.0135631
0.635717	0.613211							0.400229	0.767201	0.034367	0.668554
1.12031	1.02484							0.610551	0.273699	0.396564	0.940532
0.976503	0.893011							0.794885	0.612621	0.269418	-0.0164734
0.963684	1.34325							0.289097	0.66551	0.530131	0.252864
0.59361	0.237566							0.0164257	0.280923	0.569144	-0.249025
0.872682	0.519441							0.27603	0.185793	0.514573	0.301617
0.756604	0.606579							0.204925	-0.215726	0.649617	0.59252
0.844603	0.92012							0.374155	-0.130012	0.00181787	-0.176015
0.797717	1.05216							0.552307	-0.361693	0.289323	0.0820501
1.01092	0.852114							0.138474	-0.0427057	0.0465771	-0.988972
0.837074	0.861689							0.15395	0.231194	0.156169	-0.206962
0.849933	0.77365							0.448396	0.201742	0.12186	0.153844
0.575066	0.866991							0.0938465	-0.246753	-0.0110798	-0.112055
0.915572	0.745949							-0.0276406	-0.130567	0.183615	-0.379188
0.890743	0.560472							0.387646	0.192211	0.697096	0.225989
0.914344	0.847675							0.509625	0.237375	0.283763	0.0946233
0.862383	0.518228							0.45319	0.32586	0.465818	0.110976
0.600312	0.734115							0.512417	0.63709	0.33381	0.161573
0.724638	1.1596							0.371089	-0.0380366	0.340569	0.064692
0.815276	0.688625							0.530466	0.364451	0.348924	0.305189
1.09373	1.15621							0.403914	-0.0608853	0.508332	0.490961
0.879831	1.05208							0.397275	-0.0437878	0.548967	0.255754
0.906347	0.805363							0.127954	-0.491792	0.457131	-0.121698
1.02961	0.964944							0.127137	0.0976636	0.152898	1.02759
0.402278	0.183237							0.387419	0.365248	0.134042	0.382375
0.238481	0.23744							0.949242	0.765423	0.203738	0.00991409
0.907642	0.98649							0.745038	-0.270868	0.360406	0.317656
0.631282	0.61082							0.309253	0.123869	0.0583772	-0.533019
0.247097	-0.0812492							0.414173	0.259275	0.492117	0.81205
0.297746	0.462092							0.758674	0.430657	0.394932	0.287128
0.760716	0.548917							0.465566	0.25922	0.22339	0.640833
0.391787	0.602897							0.854025	0.32179	0.492541	0.15924
-0.0817554	0.0420488							0.176455	-0.757647	-0.309452	-0.430647
0.154305	0.414029							0.182962	0.162277	0.904324	0.128097
0.445092	0.579566							-0.166966	0.150887	0.393344	0.162682
0.627027	0.63233							0.103428	-0.212264	0.488762	0.304045
0.270264	0.79788							0.257356	-0.151915	0.192387	0.0944293
0.504053	0.24822							0.751474	0.0459878	0.244689	0.0401115
0.636001	0.297988							0.724056	-0.341443	0.167506	-0.0468623
0.890934	0.813005							0.0493135	-0.330158	0.163631	-0.161106
0.129846	0.0801446							-0.471434	-0.382301	0.319053	0.0981717
0.00905559	0.399245							0.559231	0.239446	0.363933	-0.257644
0.842518	0.366516							0.26876	0.244296	0.210684	-0.0725171
0.525209	0.0708074							-0.0920315	-0.0716603	0.139473	-0.0542556
0.471989	0.36273							0.0401549	0.884711	0.187302	0.35428
0.335779	0.171113							0.521305	0.249252	0.260375	-0.0299758
0.635672	0.351712							1.12073	0.238795	0.174053	0.256994
0.493256	0.935111							0.221975	-0.322224	0.209291	0.161264
0.439066	0.543389							-0.000436439	-0.00157337	0.245707	-0.0620274
0.554502	0.619763							-0.168534	-0.471659	0.503923	0.307984
0.281154	0.169552							0.185623	0.459671	0.947509	0.290119
0.00684729	-0.122519							-0.0339689	-0.52327	0.404074	0.0267256
0.586731	0.701678							-0.102932	-0.158308	0.206122	0.270799
0.631482	0.672117							0.699109	-0.169564	0.483774	-0.0190659
0.583829	0.29571							0.204622	-0.0025232	0.282823	0.603722
0.35821	0.397537							0.245492	-0.229452	0.573685	0.107566
0.609173	0.481486							0.735248	0.021603	0.20586	-0.197182
0.0602191	0.480018							0.378838	0.0375135	0.0173071	0.571683
0.465526	0.287883							0.412016	0.557749	0.291444	0.0343147
0.499187	0.254768							0.227095	-0.349632	0.35868	0.129437
0.560566	0.170416							0.150726	-0.276782	0.475799	-0.150822
0.431338	0.496725							0.59991	0.364319	0.642977	0.649361
0.420284	0.467446							0.625696	0.301882	0.0954259	-0.216171
0.350298	-0.00591118							0.21131	0.663197	0.19835	0.215654
0.353446	0.814269							0.590423	0.583339	0.155006	-0.207558
0.418727	0.620592							0.113192	-0.208596	0.701963	0.238649
0.371705	0.429398							-0.232196	-0.510694	0.223479	0.264255
0.503639	0.347691							0.188084	0.216652	-0.0261287	-0.311422
0.122132	0.539226							0.317261	0.24716	0.186715	0.0464126
0.440007	0.587188							0.224373	0.280169	0.516108	0.499912
0.635095	0.647618							0.352332	-0.135662	0.315529	0.0901337
0.457538	0.483782							-0.0295051	0.211868	0.275321	-0.0523642
0.376916	0.192981							0.138266	0.128303	0.137896	-0.193424
0.503022	0.0297613							-0.158105	-0.309968	0.280833	0.0685053
0.3187	0.348657							0.53254	-0.0636371	0.0576418	-0.253854
0.578929	0.447439							0.236507	0.0099065	0.273381	0.132713
0.453322	0.149551							-0.093795	0.110517	0.462413	0.382743
0.294986	0.191915							0.180815	0.312599	0.519192	0.210379
0.263253	0.693707							0.344471	0.00823789	0.365444	0.459643
0.20513	0.33933							0.856593	1.61032	0.124069	0.0431262
0.23274	0.418406							0.431385	-0.484843	0.473935	0.0159512
-0.115109	0.386528							0.65007	-0.0313876	0.164353	0.355949
0.0582962	-0.0407704							0.633325	0.676389	0.427162	-0.0282481
0.309415	0.790577							0.256128	-0.0193336	0.306891	0.125887
0.472507	0.793268							0.668462	0.366625	0.283634	-0.0522261
0.0622974	0.504568							0.502768	0.238498	0.339442	0.230561
0.36313	-0.0921905							0.301089	-0.316937	0.283613	0.0469953
0.13276	0.581366							0.703135	-0.0998732	0.728238	-0.391226
0.102494	0.0858828							0.651809	0.271943	0.466826	0.0208067
0.563052	0.705698							0.324945	-0.00347047	0.346387	0.00945795
-0.0255635	0.562658							0.27757	0.521501	0.463348	-0.0511882
0.773658	0.868713							0.0402733	0.264145	0.425297	0.812582
0.253263	-0.269056							0.453276	0.122312	0.500946	0.215773
0.395605	0.502062							0.0828704	-0.263092	0.256223	0.14947
0.207675	0.67274							0.276647	0.0637496	0.395347	0.180553
0.458907	0.514107							0.220797	0.105069	0.520857	0.0512424
0.500941	0.810107							0.368353	0.18835	0.317579	-0.0426868
0.468788	0.879704							0.51043	0.128068	0.252472	-0.141585
0.419175	-0.218792							0.334313	-0.0494277	0.384996	0.0630005
0.526382	0.794378							0.277655	-0.471792	0.253221	-0.231759
0.331538	0.388751							0.0933281	-0.0399867	0.197268	0.297088
0.235569	0.415751							0.490217	0.0635309	0.748885	0.457901
0.292789	0.772963							0.63325	-0.059216	0.495296	-0.150115
-0.169789	0.336206							0.131172	-0.299682	0.0810598	-0.155155
0.45582	0.67216							0.694571	-0.445762	0.108728	-0.320624
0.343752	0.279901							0.405332	0.330973	0.789734	-0.0550165
-0.0596016	0.124976							0.429635	-0.0216502	0.233248	0.164712
0.189204	0.590328							0.321054	-0.0589142	0.40659	0.0881017
0.387055	0.66216							0.0924856	-0.218394	0.202503	-0.559651
0.395544	0.834555							0.305317	0.0517226	0.100178	-0.469935
0.509785	1.63538							0.521972	0.310346	0.496569	0.227436
0.270748	0.426882							0.234218	0.377695	0.437787	0.368518
0.37597	0.184756							0.716187	0.456542	0.528474	0.76035
0.348887	0.858338							0.739113	0.127103	0.563674	0.445117
0.213913	-0.00766452							0.437706	0.210005	0.617346	-0.156751
0.0794557	0.100197							0.985862	0.147812	0.573839	0.262882
0.491801	0.259271							0.223313	0.370477	0.658069	0.18044
0.301948	0.25771							0.57054	0.460773	0.644392	0.451409
0.334873	0.562561							0.596731	0.422459	0.0474207	-0.388291
0.859584	1.10015							0.579969	0.279241	0.307373	-0.169735
-0.0520957	0.230563							0.890418	0.337281	-0.028343	-0.190518
0.0797509	-0.00779134							0.558462	0.0370969	0.159271	-0.247829
0.515813	0.388421							0.805598	0.652784	0.334403	-0.096764
0.581591	0.285959							0.878698	0.023495	0.275715	0.0880644
0.326519	0.269017							0.270674	0.463038	0.27338	0.306004
0.620716	0.587421							0.513478	-0.317949	0.36908	-0.0693255
0.514933	0.840792							0.401802	0.359337	-0.146462	-0.182639
0.451391	0.129398							0.338843	0.205855	0.105206	0.0746284
0.51269	0.524746							0.617425	0.53378	0.281705	-0.226243
0.272449	1.03158							0.774026	0.0556327	0.277933	-0.433301
0.33037	0.482895							0.68952	0.217158	0.0916672	-0.326221
0.302458	0.432851							0.859675	0.41836	0.290069	-0.127673
0.414442	0.670418							0.553597	0.207062	0.158426	-0.135262
0.746633	0.866475							0.639928	0.104678	0.0665972	-0.0315225
0.304464	0.34824							0.731247	0.121274	0.203264	-0.333113
0.0809153	0.914023							0.517617	-0.116923	0.0346311	-0.0695092
0.218057	0.582477							0.295135	0.0539921	0.181195	-0.476529
0.193388	0.330208							0.611614	0.302819	0.26996	0.107448
0.0925652	0.500519							0.568996	-0.0532714	0.45588	0.430437
0.441551	0.695582							0.517693	0.0572543	0.275759	0.422242
0.437545	-0.810026							0.404182	-0.0299486	0.528999	1.3199
0.370777	0.603057							0.914332	1.06903	0.563791	0.805775
0.431087	0.637074							0.517609	0.102965	0.170849	-0.396909
0.466117	0.778978							0.382397	-0.00213545	0.246114	-0.550347
0.566383	-0.216578							0.260464	0.0117071	0.117673	0.338619
0.875431	1.27612							-0.172215	0.187196	0.20827	-0.320843
0.616388	0.634797							0.745317	0.224077	0.0171623	-0.0546462
0.7798	0.933844							0.30593	0.609612	0.42278	-0.340891
0.730164	0.574654							0.430224	0.449065	-0.106407	-0.76996
0.518744	0.909467							0.405691	0.653794	-0.108071	-0.335939
0.00818174	0.542233							0.479161	0.393516	0.0919028	-0.108612
0.0101381	0.15834							0.332142	-0.120183	0.552821	0.261175
0.17204	0.684537							0.603299	0.510096	0.402574	-0.491874
0.46786	-0.224795							0.411216	0.594537	0.283461	-0.28335
0.511476	0.6629							0.71127	0.395745	0.317339	-0.0394111
0.516808	0.451106							0.132644	0.193849	-0.338698	-0.224575
0.652656	0.776904							0.304216	-0.118845	0.487854	0.281972
0.72752	0.5765							0.653838	0.55802	0.332018	0.1211
0.240862	0.466467							0.551891	-0.110679	0.388981	0.226853
0.0910934	0.751625							1.15081	0.323821	-0.0307803	-0.297191
0.715951	0.647463							0.628868	0.184773	-0.133921	-0.507448
0.470409	0.225638							0.391178	0.488103	0.0972494	0.0210901
0.398258	0.489901							0.8411	0.0859552	-0.07518	0.130444
0.247565	0.328229							0.029282	0.0986717	0.404523	0.0219942
0.63429	0.790056							0.608788	0.650518	0.373663	0.353056
0.906018	0.594826							0.301696	-0.194873	0.691914	0.0770873
0.81514	0.736921							0.467968	-0.0890818	0.55114	0.0989919
0.576017	0.457604							0.249059	0.175077	0.497958	0.008508
0.431364	0.807679							0.371544	0.343113	0.390675	0.373839
0.587912	-0.275956							0.0615432	-0.0641442	0.091938	-0.169923
0.462096	0.172953							0.65127	0.24594	-0.216745	-0.106368
0.250629	0.587472							0.953571	-0.00272925	0.242882	0.133468
0.607647	0.750404							0.089831	0.55416	0.0567982	-0.145277
0.441985	0.354236							0.476265	0.298125	0.233023	-0.0736736
0.145817	0.893991							0.189125	0.0528658	0.19837	-0.0184326
0.333716	0.763534							1.19193	0.405344	0.514153	-0.0347478
0.078536	-0.200303							0.740748	-0.0855268	0.202732	-0.336903
0.176564	0.70862							0.731391	0.304542	0.493991	-0.495704
0.664201	0.811791							0.535197	0.546934	0.24256	0.295291
0.352948	0.48362							0.485559	0.334774	0.563786	0.283397
0.542248	0.0782349							0.836085	0.377607	0.799874	0.485442
0.525363	0.283133							0.775794	1.46695	0.324324	0.0788518
0.655546	0.711559							0.943925	0.0839236	0.207078	-0.330015
-0.0567121	0.247138							0.72696	0.0869683	0.590102	-0.182885
0.170353	1.25279							-0.0934235	0.164238	0.494977	-0.490692
0.481461	0.563348							-0.0964123	0.216918	0.00150188	0.254608
0.695185	0.610468							0.138765	-0.00272845	0.828844	0.383899
0.691307	0.828447							0.504734	-0.536811	0.117906	-0.0152303
0.540811	0.459372							0.718689	0.342422	0.395713	0.33102
0.336601	0.500368							0.62292	-0.147803	0.51586	0.205671
0.403169	0.925496							0.170062	-0.0477961	0.316201	0.125405
0.220731	0.316199							0.687924	0.232366	-0.118848	-0.133586
0.81421	0.797368							0.651439	0.526357	0.440186	0.247711
0.737855	0.233848							1.58159	0.0968838	0.0515505	-0.154472
0.581159	0.552462							0.443317	0.107175	0.0718493	0.382064
0.587688	0.553643							0.56274	0.317146	0.524172	0.293112
0.375989	0.70292							0.480799	0.268383	0.504717	-0.0142773
0.25657	0.714486							0.193144	-0.620929	0.0435243	0.0896721
0.488756	-0.0156807							0.544727	0.123318	0.091522	0.208405
0.657093	0.769141							0.893552	0.47029	0.266137	-0.0812756
0.710508	0.790011							0.642729	0.147493	0.571976	-0.109543
0.597229	0.531413							0.566297	-0.133407	0.194935	-0.518859
0.706055	0.899967							1.1479	1.02883	0.804536	0.428699
0.728163	0.993885							0.97252	0.266915	0.609735	-0.00821712
0.511318	0.388069							0.763787	0.389182	0.136895	0.285303
0.466356	0.798678							0.630196	0.54248	0.506323	0.188753
0.568719	0.993055							0.481208	0.1196	0.104925	0.24984
0.456347	0.382993							0.443884	0.696206	0.134947	0.193645
0.32383	0.044129							0.0869813	0.379944	-0.18311	0.0882339
0.276287	0.512335							1.13041	0.48702	0.425793	0.175313
-0.095279	-0.206097							0.323377	-0.391943	0.394182	0.600033
0.467275	0.325936							1.28346	-0.0214976	0.642204	0.316842
0.226114	0.361238							1.00598	-0.300442	0.369648	0.247948
0.10182	0.466456							0.255458	0.836929	0.344708	0.0438863
0.291782	0.5015							0.24306	0.7081	0.188155	0.0627378
0.379691	0.301761							1.12145	-0.365116	0.426018	0.304511
0.606854	0.429725							0.93694	0.912526	0.321686	0.380182
0.149466	0.428732							0.474016	-0.246507	0.193271	0.0983608
0.574989	0.126932							0.161472	0.45105	0.245604	0.0335132
-0.0218458	0.527357							-0.0097229	0.0988746	0.121416	0.0210062
0.494365	0.395985							0.0986977	-0.10837	0.685804	0.242533
0.675507	0.511248							0.621811	-0.0231817	0.354895	-0.0923516
0.572719	0.235463							0.426162	0.184177	0.390192	0.0217257
0.276108	0.0632879							0.63674	0.359435	0.270244	-0.0747789
0.364914	0.123646							0.181002	0.21433	0.446236	-0.364461
0.392462	0.357886							0.397486	0.234515	1.0068	-0.0256253
0.526575	0.388125							0.344824	0.344191	0.261293	0.280123
0.544814	0.649736							0.094641	-0.0720636	0.21971	0.231809
0.290911	0.211605							0.186027	-0.0161627	0.308234	-0.0321687
0.483693	0.419845							0.283724	0.03338	-0.0490663	-0.149855
0.202028	0.0378447							0.351742	0.443543	0.559432	-0.302015
0.288574	0.0172952							0.142936	-0.100486	0.15285	0.0372298
0.542762	0.46169							0.0594445	0.493188	0.344074	-0.134247
0.371901	0.28698							0.477143	0.0101203	0.119181	0.0935626
0.364111	0.270789							0.536346	0.152834	0.602224	-0.0902998
0.1921	0.194192							0.297697	0.208589	0.314681	0.0339673
0.908646	0.757756							0.267698	0.170786	0.424225	0.695088
0.792873	0.181233							0.261282	0.179165	0.441044	0.0480748
0.137871	0.336396							0.47905	0.284092	0.255499	0.350099
0.75855	0.0389284							0.519321	0.333605	0.580648	0.817551
0.25555	0.126863							0.213637	-0.165188	0.313303	0.182418
0.628532	0.695999							0.597365	0.0946107	0.292126	-0.185633
0.637928	0.703193							0.709984	0.15167	0.136104	-0.0639111
0.494267	0.688546							0.260225	-0.209949	0.0426801	0.221405
0.324735	0.435907							0.339888	-0.180255	0.19719	-0.151942
0.42665	0.543381							0.368895	0.501882	0.172065	0.235379
0.37042	0.112267							0.297487	-0.277734	0.268432	0.271934
0.545167	0.61257							0.260832	0.492502	0.305759	0.38994
0.471531	0.404102							0.547255	0.12171	0.321357	0.0456118
0.0170922	0.161948							0.469325	0.282832	0.502315	-0.0518446
0.428889	-0.0727103							0.520203	0.197758	0.582555	-0.0462676
0.126251	0.618389							0.159362	0.351479	0.539816	0.400907
-0.100297	0.368342							0.517746	-0.215412	0.33734	-0.0208061
0.586301	0.515752							0.103039	-0.019171	0.250824	0.0880546
1.05955	0.708504							0.266524	0.230089	0.609615	0.749695
0.428419	0.622437							0.432607	0.310671	0.474652	-0.0703544
0.633343	0.170349							0.181669	-0.272544	0.680626	-0.31639
0.442752	0.269241							0.187869	0.0342021	0.638716	-0.234448
0.634893	0.451798							0.110755	0.283619	0.45838	-0.29477
0.591906	0.638609							0.207382	0.356336	0.113557	-0.14579
0.846008	0.434185							0.216244	-0.0487248	-0.0685917	-0.160127
0.34841	0.40015							0.137431	-0.0125981	0.369546	0.154425
0.483432	0.303846							0.163404	0.481294	0.162463	-0.0403234
0.475757	0.0496018							0.264248	0.0249381	0.985893	0.259045
0.551127	0.336251							0.331011	0.174184	0.489844	0.274069
0.453893	0.373792							0.676852	0.368341	0.40041	0.197122
0.295732	0.339516							0.0714271	0.108778	0.360373	0.121671
0.58804	0.347671							0.498019	0.396346	0.0899913	0.18422
0.320002	0.263987							0.53671	0.284001	0.319935	0.388218
0.487989	0.951068							0.143246	-0.110987	0.602626	0.188956
0.874954	0.574544							-0.13061	-0.249049	0.31323	0.322843
0.0936941	0.220992							0.478301	0.150174	-0.104945	0.000894228
0.416588	0.0987619							0.512565	-0.660401	0.204819	0.214387
0.388082	-0.273548							0.342829	0.195922	0.282687	0.252408
0.369218	0.359745							0.282501	-0.150029	0.722609	-0.0212587
0.18356	0.127928							0.615834	-0.184547	0.715102	-0.0367444
0.155098	0.448589							0.567018	-0.0436383	0.199565	-0.308136
0.37507	0.205898							0.137841	0.178392	1.1257	0.813259
0.882348	0.937547							0.308041	-0.229199	0.542431	0.227682
0.412582	0.805607							0.354305	-0.128445	0.569719	0.356806
0.660809	0.248521							0.377866	0.178087	0.161836	0.174525
0.181041	0.22363							0.431802	0.280262	0.120149	0.015564
0.853742	0.703166							0.142332	0.324361	0.309542	0.253182
0.490489	0.169181							0.382026	-0.00636397	0.427458	0.291414
0.218397	0.655047							0.374896	0.0435309	0.232857	0.229239
0.448805	1.02788							0.251946	0.0260854	0.417724	0.16245
0.672864	0.862946							0.394967	0.386298	0.0667028	0.0245328
0.432775	0.484766							0.57058	-0.227386	0.22191	-0.01249
0.417641	0.275408							0.309846	0.0433224	0.0956913	0.0620845
0.556889	0.378574							0.120323	-0.221867	0.125064	-0.225035
0.815079	0.787462							0.190536	-0.295112	0.307878	0.208947
0.235217	0.151815							0.549565	0.171087	0.465381	0.197011
0.345092	0.330039							0.898881	0.0811191	0.402619	0.299876
0.632171	0.668638							0.526041	-0.0255955	0.849011	0.345398
0.649765	0.137575							0.56717	0.55079	0.688283	0.218767
0.923661	0.376702							0.620485	0.282935	0.0910586	0.327412
0.302745	-0.391311							0.74248	0.189044	1.43233	0.582796
0.606669	0.677724							0.328686	-0.0386381	0.0310625	0.0557181
0.369651	0.135789							0.273655	0.060272	0.307453	0.500379
0.51465	0.431447							0.229385	0.303517	0.139812	-0.0596821
0.629394	0.137766							0.14376	0.339337	0.243319	0.648842
0.306277	0.373932							0.808022	-0.507889	0.187197	0.399089
0.711483	0.186052							0.491359	-0.294692	0.0872566	0.110283
0.639183	0.464793							0.203622	-0.0890504	0.373808	0.0990444
0.998485	-0.117249							0.46959	0.196757	0.151037	-0.0484554
0.91244	0.678713							0.0433626	0.0134917	0.0787907	-0.082933
0.824814	0.489213							0.457657	0.380509	0.389201	0.225012
0.473071	0.693371							0.195341	0.409986	0.245548	0.168263
1.10673	0.720097							0.385935	0.191771	0.265807	-0.156623
0.328189	0.286122							0.193495	0.211682	0.493724	-0.194727
0.714992	0.363203							0.27339	0.52663	0.339951	0.113767
0.603689	0.422992							0.230318	0.358282	-0.0362402	-0.707145
0.270319	-0.0839772							0.514061	0.25596	0.69377	0.366073
0.238249	-0.598802							0.0816208	-1.25512	0.559298	0.238486
0.89727	0.317094							-0.307179	-0.439123	0.666835	0.29377
0.714754	0.113553							0.0736455	-0.458595	0.418804	0.0331246
0.46042	0.276705							-0.148022	-0.207086	0.808321	-0.276785
0.44394	0.232086							0.399498	-0.0891644	0.260082	-0.735598
0.586646	0.416356							0.41176	0.112732	0.336488	-0.0165466
0.550663	0.646152							0.202173	-0.304619	0.314354	-0.0965601
0.653984	0.255161							0.2897	-0.429392	0.198175	-0.171629
0.66254	0.264512							0.125386	-0.460056	0.715931	0.524461
0.484536	0.438856							-0.393046	-0.32973	0.575427	0.925932
0.216496	0.486817							-0.0602621	-0.288408	0.599995	-0.368029
0.619404	0.459473							0.00526247	-0.688608	0.238119	0.265668
0.57588	0.387308							0.493147	0.11031	0.729963	0.570969
0.449778	0.600308							0.20195	0.147331	0.202816	0.18477
0.516459	0.266666							0.0175222	-0.256353	-0.142594	-0.406475
0.584101	0.220378							-0.0263643	-0.352717	0.290757	-0.108116
0.76334	0.758698							0.0106681	-0.384363	0.425289	-0.0234515
0.310634	0.855018							0.459028	0.441738	0.524832	0.429389
0.200613	0.110888							0.276769	0.134966	0.378843	0.311792
-0.119992	0.416541							0.767851	0.461601	0.571703	0.680464
0.304236	0.141194							-0.0267038	-0.18768	0.816064	0.59235
0.188294	-0.15926							-0.023157	-0.238111	0.337799	0.0670618
-0.0946726	-0.0133492							0.108209	-0.166058	0.651316	0.643019
0.187243	0.706609							0.217756	0.0949916	0.108561	0.226586
0.110191	-0.34281							0.588581	-0.170175	0.183557	0.325875
0.389287	0.86211							-0.0759781	-0.217443	0.269237	0.378375
-0.0293085	0.641687							-0.174336	-0.0707535	0.343056	-0.142425
-0.254686	-0.19986							0.315095	-0.11977	0.730257	0.16542
0.495443	0.437483							0.491919	0.357024	0.25577	-0.250909
0.184066	0.144302							0.596831	0.227712	0.22145	-0.0351702
0.281477	0.497945							0.405243	0.190104	-0.204931	-0.791563
0.0925912	0.466558							-0.0517515	-0.0882468	0.928168	0.198468
1.63495	1.50074							0.496014	0.174583	0.184378	-0.0552787
-0.0112935	0.402012							0.536307	0.297037	-0.0598017	0.0642854
0.237341	1.04387							0.517448	0.196611	-0.0557599	-0.0219983
0.0505672	-0.167904							0.457622	0.138681	-0.213977	0.182041
0.589626	0.857052							0.330393	-0.176053	0.170159	0.155486
0.00317122	0.0588815							0.455891	0.381767
0.465311	0.24867							0.382129	0.0960555
0.412687	0.621315							-0.124587	-0.309907
0.226184	-0.167919							0.206099	-0.0342385
0.784098	1.19404							1.14725	-0.127402
-0.22968	0.426705							-0.425734	-0.573795
-0.192943	0.097214							-0.0546771	-0.0371467
0.193321	0.426689							0.322241	0.222403
0.605721	0.50259							0.243547	0.0858595
0.674774	0.756514							0.371796	0.402615
0.533284	0.669182							-0.140619	-0.390651
0.0376802	0.805723							0.19006	-0.144914
0.251957	0.338838							0.20619	-0.148621
0.174209	0.71805							0.304321	-0.337366
0.218182	1.23683							0.176909	-0.320255
-0.0767764	0.446099							0.388534	0.0991097
0.313324	0.203259							-0.0697246	0.621261
0.582182	0.466567							0.658452	0.531924
0.391384	0.260509							0.315975	-0.370404
0.419139	1.53303							0.100074	-0.0825817
0.262402	-0.0112718							0.283896	-0.246616
0.156244	0.633933							-0.0549978	-0.342942
0.309183	0.338501							0.298262	0.0801327
0.314205	-0.71713							0.470239	0.184727
0.275386	0.77973							0.539012	0.115854
-0.0870929	0.28304							0.111567	-0.410917
0.103566	0.291522							-0.123306	-0.0456318
0.269482	0.254793							-0.111292	-0.153249
0.216378	0.494955							-0.28584	-0.459205
-0.0744359	0.286819							-0.132382	0.0094381
0.41281	-0.069996							-0.0377164	-0.448744
0.299534	0.355509							-0.0145182	-0.409884
0.211795	0.300977							0.479258	0.296811
0.456334	0.476841							0.12055	0.0490247
0.110961	-0.0854249							0.279482	0.364678
0.516232	0.596544							0.350172	0.170072
0.438954	-0.479528							0.634523	0.149769
0.416218	0.371075							0.580061	0.330563
0.182999	-0.0450379							0.290418	0.199904
0.615069	0.561286							0.554731	0.499056
0.586335	-0.0701523							0.305617	0.3615
0.228118	0.207082							0.379313	0.454471
0.433914	0.0982796							0.504683	0.141912
0.127319	0.237847							0.393051	0.16245
0.260012	0.170504							0.203906	-0.0192717
0.434434	0.335506							0.490801	0.441329
0.275247	0.0708672							0.0720949	-0.525978
0.400953	-0.0979361							-0.0706881	-0.24479
0.166124	0.150202							0.0235553	-0.283795
-0.0545348	-0.0757191							0.099193	-0.0987692
-0.126421	0.233911							0.182321	0.0434925
0.449523	0.410049							0.672336	0.278304
-0.289938	0.263519							0.581139	0.0987257
0.180805	0.242482							0.539227	0.132677
-0.378229	-0.197188							0.622905	0.110584
0.464132	0.403626							0.0767205	0.378087
0.720298	0.678204							0.5394	-0.0319725
0.29138	0.464144							0.591751	0.193505
0.268875	0.657243							0.630187	0.266031
0.416383	0.439177							0.569158	0.278261
0.371055	0.105729							0.0311802	-0.0811781
0.328851	0.918059							0.276934	0.267864
0.467617	0.173677							0.843397	0.0457884
0.315505	0.644905							0.445665	0.0871236
0.186385	-0.247618							0.00264801	-0.0800287
0.346887	0.532729							0.411555	0.601813
0.187515	0.234493							0.285216	0.0969363
0.437199	0.896209							0.077453	-0.0833775
0.573142	0.794099							0.0791412	0.0271298
0.129585	0.368971							-0.0240586	-0.0668049
0.212622	0.350786							-0.0163634	-0.0366184
0.0322387	0.841285							0.135123	-0.120969
0.0542428	0.0851116							0.115555	-0.141405
0.420029	0.972946							-0.335277	0.070784
0.0334383	0.39744							0.38372	0.165645
-0.239713	0.173919							0.380865	0.361148
0.781108	-0.310938							-0.0490621	-0.0358237
0.299244	0.197544							0.125008	-0.150985
0.293557	-0.222676							-0.248901	-0.147552
0.213307	-0.423462							0.0730531	-0.0195558
0.578854	0.555984							0.175306	-0.038105
0.36724	0.27255							0.0337817	-0.245775
0.12948	0.417192							0.487141	0.0564335
0.513533	0.836835							0.311081	0.0554253
0.167343	0.48784							0.539981	0.301034
0.439759	0.592727							0.505685	0.049769
0.0177884	0.432097							0.620667	0.451584
0.445343	0.370842							0.368111	0.624224
0.25524	0.609316							0.661114	-0.0354043
0.446416	1.20637							-0.0928492	-0.0431593
0.384671	0.394944							0.0525662	-0.12063
0.534624	0.716057							-0.0230071	-0.245611
0.553687	0.650506							-0.031499	0.00105302
0.41305	0.824822							0.255785	0.0162665
1.65851	0.748483							0.665887	0.0284769
0.23709	0.922085							0.583236	0.0807565
0.495219	0.451655							0.260127	0.235446
0.417634	0.383863							-0.00419506	-0.0408116
0.847557	0.725153							0.114186	-0.129758
-0.109279	-0.0301227							-0.0764301	-0.304959
0.632275	0.836291							0.777779	0.175242
0.273445	0.548184							0.336862	0.0158776
0.235998	0.94436							0.781694	0.199392
0.392641	0.348429							0.654971	0.277753
0.671138	1.45304							0.694566	-0.120914
0.522696	0.963731							0.265585	0.148834
0.614963	0.392965							0.765294	0.307747
0.45493	0.632029							0.450447	-0.0574897
0.517606	0.716414							-0.166751	0.212999
0.101738	0.815623							0.209621	0.0470804
0.384006	0.390361							0.285908	0.0982996
0.311189	0.910993							0.293855	0.133431
0.360253	1.00557							0.0149789	0.0440687
-0.0823052	0.106262							0.320977	0.00428561
0.526253	0.6252							0.327149	0.0891369
0.584055	0.813641							0.677829	0.309904
1.28293	1.12962							0.183536	-0.121117
0.51126	0.658427							0.104158	-0.282558
0.84852	0.792973							-0.143485	-0.135167
0.404238	0.886622							-0.0394923	-0.0837039
0.327336	0.718369							0.284229	-0.0273344
-0.151332	0.696434							0.0432816	-0.233098
0.696569	1.02398							0.0795604	-0.338855
0.386068	0.752871							-0.170122	-0.432375
0.476267	0.355687							0.0443485	-0.423313
1.00536	0.573864							0.914303	0.182507
0.619178	0.87173							0.421109	-0.0273549
0.487183	0.648765							1.02881	0.520221
0.542227	0.381111							1.00143	0.0635963
-0.0207813	-0.39441							0.59901	0.262316
0.42549	0.774852							0.462915	0.924555
1.38027	0.520563							-0.157341	-0.527715
0.542047	0.648247							0.246322	0.195143
0.403043	0.0801897							0.292935	0.324152
0.12766	0.563191							0.268013	-0.113486
0.10849	0.432833							0.900357	0.22127
0.536495	0.62508							0.289206	0.0235638
0.271443	0.345763							0.353328	0.470497
0.311576	0.334294							0.156232	-0.0613073
0.077034	0.138142							0.167322	0.0652015
0.38796	0.491262							0.41189	-0.215164
0.728972	0.423502							0.028729	-0.106927
0.491456	0.669807							-0.139775	-0.563587
0.433356	0.73295							0.328978	0.10547
0.424139	0.390059							0.342989	-0.0656163
0.885979	0.581056							0.208689	0.606409
0.503302	0.530218							0.03082	0.421191
0.293028	0.297098							0.100091	-0.113392
0.208186	0.430041							0.0282473	0.111432
0.458937	1.0997							-0.138231	-0.0242119
0.610638	0.509616							-0.0698846	0.239737
0.64157	0.752891							-0.289421	0.247283
0.352258	0.232887							-0.152584	-0.104629
0.522447	0.41081							-0.0485762	-0.0584685
0.190685	0.623585							0.533549	0.355278
0.267453	0.154214							0.385938	0.178782
0.472734	0.33841							0.510901	0.136993
0.458511	0.600688							0.185579	-0.0319182
0.447414	0.393675							-0.196231	-0.163922
0.434419	0.326315							0.542353	-0.270279
0.463732	0.0646929							0.301342	-0.125152
0.287114	0.192804							0.0470702	0.0256997
0.431338	0.554637							0.526541	0.201696
0.479698	0.311203							-0.116596	0.00283207
0.344003	0.238058							0.3056	-0.247039
0.46829	0.720439							0.623683	0.337105
0.397574	0.355558							0.570346	0.324483
0.317275	0.367307							0.183914	0.110174
0.392703	0.355277							0.765833	0.0537011
0.591536	0.354147							0.531074	0.296259
0.450902	0.212013							-0.105543	-0.255447
0.5981	0.389058							0.221323	0.0983751
0.676064	0.665582							-0.199299	-0.150131
0.413425	0.364741							-0.0272422	-0.00361948
0.664763	0.815977							0.246861	0.341283
0.468679	0.333218							0.0387799	-0.453069
0.69752	0.624458							0.760874	-0.195459
0.515736	0.571753							0.966909	0.274008
0.645662	0.756625							0.425658	0.0537415
0.651337	0.592152							0.442691	-0.158676
0.287655	0.733413							0.579746	-0.0927728
0.615365	-0.0381186							0.0219164	-0.176898
0.299386	0.295862							0.50529	-0.405484
0.196133	0.485858							0.599355	0.182146
0.539037	0.438582							0.379047	-0.432331
0.277055	0.653887							0.573062	0.171343
0.428568	0.872732							0.233796	-0.538263
0.0484074	-0.0863655							0.109327	-0.21144
0.287861	0.438598							-0.0815559	-0.124546
0.323283	0.0921661							0.178943	-0.291707
0.395772	0.250091							0.112742	0.255995
0.282155	0.353291							0.43739	0.32033
0.403372	0.585793							0.148009	-0.0676521
0.55564	0.134336							-0.0407543	-0.126595
0.539163	0.501399							0.232958	0.0865184
0.612699	0.813915							0.745292	0.62128
0.651194	0.628878							0.456318	0.130331
0.545097	0.94912							0.436214	0.130719
0.488302	0.695586							0.364797	0.388608
0.404661	-0.00743944							0.157031	0.182737
0.22167	0.63406							0.426064	0.619533
0.161713	0.800269							0.207354	-0.57492
0.22552	-0.0346444							0.317281	-0.216024
0.293937	0.522596							0.160396	-0.295263
0.134539	0.240691							0.794575	0.4274
0.645672	0.282036							0.994448	0.0296246
0.267389	0.805268							-0.0826968	-0.3033
0.465419	0.736109							0.234237	-0.00797408
0.411305	0.0687515							0.514028	0.00575812
0.634058	0.725083							0.253302	0.0613416
0.337359	0.589857							0.194165	0.158542
0.177251	0.52387							0.338797	-0.284157
0.621926	0.68963							-0.0946298	-0.274962
0.415218	0.47012							0.021296	-0.772487
0.663511	0.634129							0.0396546	0.0205653
0.365554	0.686003							0.370844	-0.0593068
0.521382	0.178586							-0.100265	-0.0569617
0.204279	0.36325							0.218075	0.139004
0.404726	0.566978							0.319859	0.0282396
0.28789	0.235753							0.0125307	0.319265
0.299672	0.450263							0.64488	0.22794
0.435922	0.188494							0.536098	0.0269971
0.204143	0.667341							0.60146	0.236887
0.522514	0.803016							0.243037	0.311008
0.184432	0.465762							0.584704	0.472011
0.00377532	0.346991							0.453192	0.164285
								0.358457	0.0445014
								0.424441	0.0607671
								0.337716	0.192773
								0.53642	0.474779
								0.39895	0.0408276
								0.0931704	-0.0505771
								0.472616	-0.250359
								-0.0231604	0.0756439
								0.104018	-0.0382327
								0.291133	0.0371435
								-0.10382	-0.0849095
								0.322888	-0.072754
								0.132459	0.00788925
								0.609156	0.562134
								0.240751	0.064975
								0.108055	-0.0210388
								0.49949	-0.176258
								0.384509	0.198353
								0.486754	0.108142
								0.827705	-0.239526
								0.577774	0.0231711
								0.160096	-0.142951
								0.231579	-0.138614
								0.432762	0.126162
								0.0167888	-0.110446
								-0.024345	0.176411
								0.289078	-0.216748
								-0.0389318	-0.424831
								0.57675	0.441824
								0.548002	0.181844
								0.445185	0.311479
								0.877394	0.116095
								0.625126	0.101786
								0.23045	-0.326361
								-0.0793874	0.270483
								0.190999	0.0110066
								0.111112	0.103901
								0.310433	-0.00404886
								0.599331	0.0767726
								0.152315	-0.167845
								0.0721835	-0.0219032
								0.158739	0.0179494
								0.454036	-0.090302
								0.113582	-0.00147252
								0.25784	0.0743869
								0.103317	0.045689
								0.399116	0.192858
								0.0780516	-0.112661
								0.0486747	0.245818
								0.00372202	0.027267
								0.157328	0.174922
								0.026783	0.124746
								0.423485	0.0409261
								0.331921	0.28232
								0.349843	0.241446
								0.489151	0.232386
								0.0484278	0.052377
								0.467661	0.0606153
								0.439709	0.273223
								0.50955	0.17996
								0.183076	0.14563
								0.29761	0.189954
								0.639428	0.0164608
								0.465725	-0.0377454
								0.452485	-0.00786703
								0.745807	0.0128719
								0.125826	0.149822
								0.0825808	0.0147139
								0.280654	0.235886
								0.559827	0.134174
								0.41106	0.126217
								0.141321	-0.0506489
								0.245778	0.0176791
								0.249679	0.162437
								0.38181	-0.0376533
								0.742413	-0.0364712
								0.212185	0.0638119
								0.594876	0.105467
								0.419595	0.0426882
								0.305265	0.0563659
								0.39595	-0.108212
								0.20682	0.0781016
								0.564974	-0.069864
								0.30733	0.0688224
								0.189586	0.0907734
								0.364213	-0.215361
								0.787627	0.363986
								0.337578	0.216568
								0.352491	0.373316
								0.574538	0.338551
								0.419864	0.130825
								0.559655	0.149843
								0.287359	-0.00420848
								0.156979	0.0657322
								0.566252	-0.00403796
								0.197992	0.336716
								0.202312	0.0872486
								0.213623	-0.096084
								-0.108199	-0.490962
								0.367725	0.0593204
								0.338667	-0.0549276
								0.285319	0.282253
								-0.152304	0.00186947
								0.342328	0.121549
								0.565586	-0.204708
								0.12362	0.210485
								0.229476	0.32312
								0.348761	0.162654
								0.369949	-0.0119998
								0.45092	-0.220261
								0.579379	0.081564
								0.0583942	-0.0283553
								0.572543	0.072301
								0.308494	-0.132947
								0.0372619	0.367952
								0.085367	-0.049984
								-0.0292616	0.5345
								0.200124	0.0269573
								0.380069	0.173488
								-0.0499471	0.0667802
								0.449477	-0.040575
								0.238256	0.126671
								0.188598	-0.127772
								0.182067	-0.145107
								0.171499	-0.00582975
								0.370758	-0.092557
								0.0785735	-0.0734101
								0.609722	0.232007
								0.606488	-0.0457802
								0.0672454	0.00586147
								-0.0817905	0.152683
								0.0910764	0.059513
								0.256622	0.0111883
								0.25408	0.224421
								0.243792	0.0132001
								0.192731	0.114316
								0.399896	0.120558
								0.109751	0.0723956
								-0.0372186	0.0948676
								0.332224	0.048379
								0.220069	0.0355619
								0.625436	0.0916184
								0.357483	0.485289
								0.234775	-0.0323039
								0.158644	-0.0926036
								0.23344	0.0207495
								0.0995804	0.133097
								0.472395	-0.00654945
								0.630272	0.140194
								0.187439	0.144786
								-0.0849493	-0.0876787
								0.137942	0.0712235
								0.200184	0.0126263
								0.00516372	0.00170481
								0.496041	-0.0454046
								0.202021	-0.144091
								0.564435	0.333992
								0.320908	0.126101
								0.180268	0.0722739
								0.399137	0.0433378
								0.452668	-0.0455509
								0.322964	0.109496
								-0.0939937	-0.139505
								0.315187	-0.0359394
								0.153105	0.0906353
								0.28913	-0.0671053
								-0.000263953	0.067745
								0.114478	0.15276
								0.267066	-0.183813
								0.116599	-0.0709895
								0.401205	0.475198
								0.0127904	-0.280812
[truncated: 212 more rows]

## Sheet: Fig. 3e, h, k, n
Area AM - CDTASK - Discrimination - CR	Area AM - CDTASK - Discrimination - FA	Area AM - CDTASK - WM - CR	Area AM - CDTASK - WM - FA	Area M2 - CDTASK - Discrimination - CR	Area M2 - CDTASK - Discrimination - FA	Area M2 - CDTASK - WM - CR	Area M2 - CDTASK - WM - FA	Area AM - CDCUE - CR	Area AM - CDCUE - FA	Area M2 - CDCUE - CR	Area M2 - CDCUE - FA
1	1	1	1	1	1	1	1	1	1	1	1
1	1	1	1	1	1	1	0	1	1	1	1
0	1	1	1	1	1	1	1	1	1	1	1
0	1	1	1	1	1	1	1	1	1	1	1
1	1	1	1	1	0	1	1	0	1	1	1
1	1	1	1	1	1	1	1	1	1	1	1
1	1	1	1	1	1	1	1	1	1	1	1
1	1	1	1	1	1	1	1	1	1	1	1
1	1	1	1	1	1	0	1	1	1	1	1
1	1	1	1	1	0	0	1	1	1	1	0
1	1	1	1	1	1	0	1	1	0	1	1
0	1	1	1	1	1	0	1	1	1	1	1
1	1	1	1	1	1	1	1	1	1	1	1
1	1	1	1	1	1	1	0	1	1	1	1
1	1	1	1	1	1	1	1	0	0	1	1
1	1	0	1	1	1	1	1	1	1	1	1
1	1	1	0	1	1	1	1	1	1	1	1
1	1	1	1	1	1	1	1	1	1	1	1
1	1	1	0	1	1	0	1	1	1	1	1
1	1	1	0	0	1	1	1	1	1	0	1
1	1	1	0	1	1	0	1	0	1	0	0
1	1	1	0	0	1	1	1	1	0	1	1
1	1	1	0	1	1	1	1	1	0	1	1
1	1	1	1	1	1	1	1	1	1	1	1
1	1	1	1	1	1	1	1	1	0	1	1
1	1	1	1	1	0	1	1	0	1	1	1
1	1	1	1	1	1	0	1	1	1	1	0
1	1	1	1	1	1	1	1	1	1	1	1
0	1	1	1	1	1	1	1	1	1	1	0
1	1	1	1	1	0	1	1	1	0	1	0
1	1	1	1	1	1	1	1	1	0	1	1
1	1	1	1	1	1	1	1	1	1	1	1
1	1	1	1	1	1	1	1	1	0	1	1
1	1	1	1	1	1	0	1	1	0	1	1
1	1	1	1	1	0	0	1	0	1	1	1
1	1	1	1	1	0	1	1	1	1	1	1
1	1	1	1	0	1	1	1	1	0	1	1
1	1	1	1	1	0	1	0	1	1	1	1
1	1	1	1	1	1	1	0	1	1	0	1
1	1	1	1	0	1	0	0	1	1	1	1
1	1	1	1	1	1	1	1	1	1	1	0
1	1	1	1	1	1	1	0	1	0	1	1
0	1	1	1	0	1	1	0	1	1	0	0
1	1	1	1	1	0	1	1	1	1	1	0
1	1	1	1	1	1	1	0	1	0	1	0
1	1	1	0	1	1	1	1	1	0	1	1
1	1	1	1	1	1	1	1	1	1	1	1
1	1	1	1	1	1	1	1	1	1	1	1
1	1	1	1	1	1	1	1	1	1	0	1
1	1	1	1	1	1	1	1	1	1	1	0
1	1	1	1	1	1	1	0	1	1	1	1
1	1	1	1	1	1	1	0	1	1	1	1
1	1	1	1	1	1	1	0	1	1	0	1
1	1	1	1	0	1	1	1	1	0	1	1
1	1	0	1	1	1	1	0	1	1	1	1
1	1	1	1	1	1	1	1	0	1	1	1
1	1	1	1	1	1	1	1	0	1	1	1
1	1	1	1	1	1	1	1	0	0	1	0
1	1	1	1	1	1	1	1	1	1	1	0
1	1	1	1	1	1	1	1	1	1	1	1
1	1	1	1	1	1	1	1	1	1	1	1
1	1	1	1	1	1	1	1	1	1	1	0
1	1	0	1	1	1	1	1	0	1	1	1
1	1	1	1	0	0	1	1	1	1	1	1
1	1	1	1	1	1	1	1	1	1	1	0
1	1	1	1	1	1	1	1	1	1	1	1
1	1	1	1	1	1	1	1	1	1	1	1
1	1	1	1	0	1	1	1	1	1	1	1
1	1	1	1	1	1	1	1	1	1	1	0
1	1	1	1	1	1	0	1	1	1	0	1
1	1	1	1	0	1	1	1	1	0	1	1
1	1	1	1	1	1	1	1	1	0	1	1
1	1	0	0	0	1	1	1	1	1	0	1
1	1	1	1	1	1	1	1	1	1	1	0
1	1	1	0	1	1	1	1	0	1	0	0
1	1	1	1	1	1	1	1	1	1	1	0
1	1	1	1	1	1	1	1	1	0	1	0
1	1	0	1	1	1	1	1	1	0	1	1
1	0	1	1	1	1	1	0	1	0	1	1
1	1	1	1	1	1	1	1	0	1	0	0
1	1	1	0	1	1	1	1	1	1	1	1
1	1	1	1	0	1	1	1	1	0	1	1
1	1	1	1	0	1	1	1	1	1	1	0
1	1	1	0	1	1	1	0	1	1	1	1
1	1	1	1	1	1	0	1	1	1	1	1
1	1	1	1	0	1	1	0	1	1	1	1
1	1	1	1	1	1	1	1	1	1	1	1
1	1	0	1	1	1	0	1	1	1	1	1
1	1	1	1	1	1	1	1	1	1	1	1
1	1	1	1	1	1	1	0	1	1	1	1
1	1	1	1	1	1	1	1	0	1	0	1
1	1	1	1	1	1	1	1	1	1	1	1
1	1	1	1	1	1	1	1	1	1	1	0
1	1	1	1	1	1	1	1	1	1	1	1
1	1	1	0	1	1	1	1	1	0	1	0
1	1	1	1	1	1	1	1	1	1	1	0
1	1	1	1	1	1	1	1	1	1	1	1
1	1	1	0	1	1	1	1	1	1	1	0
1	1	1	1	1	1	1	1	0	1	1	1
1	1	1	1	1	1	1	1	1	1	1	0
1	1	1	1	1	1	1	1	1	1	1	1
1	1	0	1	0	1	0	1	1	0	1	1
1	1	0	1	1	1	1	1	1	1	1	0
1	1	1	1	1	1	1	1	1	0	1	1
1	1	0	1	0	1	1	1	1	0	1	1
1	1	0	0	1	1	1	1	1	0	1	1
1	1	1	1	1	1	1	1	1	1	1	1
1	1	0	1	1	1	1	1	1	1	1	1
1	1	1	1	1	1	0	1	0	1	0	1
1	1	0	1	1	1	1	1	1	1	1	1
1	1	1	0	1	1	1	1	1	1	0	0
1	1	0	0	1	0	1	1	1	1	1	0
1	1	1	0	1	1	1	1	1	1	1	1
1	1	0	1	1	0	1	1	1	0	1	1
1	1	1	0	0	1	1	0	0	0	1	0
1	1	0	0	1	1	1	1	1	1	1	1
1	1	1	1	1	0	1	1	1	1	1	0
1	1	0	0	1	1	1	1	1	1	1	1
1	1	1	1	0	1	1	1	0	1	1	0
1	1	0	1	1	1	1	0	1	1	1	0
1	0	0	1	1	1	0	0	1	1	0	1
1	1	0	1	1	0	0	0	1	0	1	1
1	1	0	1	1	1	1	1	1	1	1	0
1	1	1	1	1	1	1	1	1	1	1	1
1	1	0	1	1	1	1	1	1	1	1	1
1	1	1	1	1	1	1	1	1	1	1	0
1	1	1	1	1	1	1	1	1	1	1	0
1	1	1	1	0	1	1	1	1	1	0	1
1	0	1	1	1	1	1	1	1	0	1	1
1	0	1	1	1	1	1	0	1	1	0	1
1	1	1	1	1	1	1	0	0	0	1	1
1	1	1	1	1	1	1	1	1	0	1	0
1	1	1	1	1	1	1	1	1	0	0	0
1	1	1	1	1	1	1	0	0	1	1	0
1	1	1	1	1	1	1	0	1	1	1	1
1	1	1	1	1	1	1	0	0	0	1	0
1	1	1	1	1	1	1	1	1	0	1	1
1	1	1	1	1	1	0	1	1	1	1	1
1	1	1	0	1	1	0	0	0	1	1	1
1	1	1	1	1	1	1	1	1	1	1	0
1	1	1	0	0	1	1	0	1	1	1	1
1	1	1	1	1	1	1	1	1	1	0	0
1	0	1	0	0	1	1	0	1	1	1	1
1	0	1	1	1	1	1	1	0	1	1	1
1	1	1	1	1	1	0	0	1	1	1	1
1	1	1	1	1	0	1	0	1	0	1	1
1	1	1	0	1	1	1	0	1	1	1	1
1	1	1	1	1	1	0	0	1	1	1	1
1	0	1	1	1	1	0	0	1	1	1	0
1	0	1	1	1	1	1	0	1	0	1	0
1	1	1	0	0	1	0	1	0	1	0	0
1	0	1	1	0	1	1	1	0	1	1	1
1	1	1	1	1	0	0	0	1	1	1	1
1	1	1	1	1	1	1	1	1	1	0	1
1	1	1	1	1	0	1	1	0	1	0	0
1	1	1	1	1	1	0	1	1	1	1	0
1	1	1	1	1	1	1	1	1	1	1	1
1	1	1	1	0	1	0	0	1	1	0	1
1	1	1	1	1	1	1	0	1	1	1	1
1	1	1	1	1	1	0	1	1	0	1	1
1	0	1	0	1	1	0	1	1	1	1	0
1	1	1	1	1	1	1	1	0	1	1	0
1	1	1	1	1	1	1	0	1	1	1	1
1	1	1	0	1	1	1	1	1	1	1	1
1	1	1	1	1	1	0	1	1	0	1	1
1	1	1	1	1	1	0	0	0	1	1	1
1	1	1	1	1	1	1	0	1	1	1	1
1	1	1	1	1	1	1	0	1	1	1	1
1	1	1	1	1	1	1	1	1	1	1	1
1	0	1	1	1	1	0	1	1	0	1	1
1	1	1	1	1	1	0	1	1	0	1	1
1	1	1	1	0	1	1	0	1	1	1	0
1	1	1	1	1	1	0	0	1	0	1	1
1	1	1	1	1	1	1	1	1	1	0	1
1	0	1	1	0	1	1	1	1	1	1	1
1	1	1	1	1	1	1	0	1	0	1	1
1	0	1	0	1	1	1	1	1	1	1	1
1	1	1	0	1	1	1	1	1	1	1	1
1	1	1	1	1	1	1	1	1	1	1	0
1	1	1	1	1	1	0	1	1	1	1	1
1	1	1	0	1	1	1	1	1	0	1	1
1	1	1	1	1	1	1	1	1	0	1	1
1	0	1	1	1	1	1	1	0	1	1	1
1	1	1	1	1	1	1	0	0	0	1	1
1	1	1	1	1	1	1	1	1	1	1	1
1	1	1	0	1	1	1	0	0	1	1	1
1	1	1	0	1	1	1	1	1	1	1	1
1	1	1	0	1	1	1	1	1	1	0	1
1	1	1	0	0	1	1	1	1	1	1	1
1	0	1	0	1	1	1	1	1	1	1	1
1	1	1	1	1	1	1	1	1	1	0	1
1	1	1	1	1	1	1	1	1	1	1	0
1	1	0	1	1	1	1	0	1	0	1	1
1	1	1	0	1	1	0	0	1	1	1	0
1	1	1	0	1	1	1	0	1	1	0	0
1	1	0	1	1	1	1	1	1	0	0	1
1	1	1	1	1	1	1	1	1	1	1	0
1	1	1	1	1	1	1	1	1	1	0	1
1	1	1	0	0	1	1	1	1	1	1	0
1	1	1	1	1	1	1	1	1	1	1	0
1	0	1	1	0	1	1	1	1	1	1	1
1	1	1	0	1	1	1	1	1	0	1	0
1	0	1	1	1	1	1	1	0	1	0	1
1	1	1	0	1	1	1	1	1	1	1	1
1	1	1	0	1	1	1	0	0	0	1	1
1	1	1	0	1	1	1	0	1	1	0	0
1	1	1	1	1	1	1	1	1	1	1	1
1	1	1	1	1	1	1	1	1	1	1	1
1	1	1	1	0	1	1	1	1	1	1	1
1	1	1	0	1	1	1	1	1	1	1	0
1	1	1	1	1	1	1	0	1	1	1	1
1	1	1	0	1	1	1	1	1	1	1	0
1	1	1	0	1	1	0	1	1	0	1	1
1	1	0	0	1	1	1	1	1	1	1	0
1	1	1	0	1	1	1	1	1	1	1	0
1	1	1	0	1	0	1	0	0	1	1	0
1	1	1	0	1	1	1	1	1	1	1	1
1	1	1	1	1	1	1	1	1	1	1	0
1	1	1	0	1	1	1	1	0	1	1	0
1	1	1	1	1	1	1	1	1	0	1	0
1	1	1	1	1	1	1	0	0	1	1	1
1	1	1	0	1	1	1	1	1	0	1	0
1	1	1	1	1	1	1	1	1	0	1	0
1	1	1	1	1	1	1	1	1	0	1	1
1	1	1	1	1	1	1	1	1	0	0	1
1	1	1	1	0	1	1	1	1	1	0	0
1	1	1	0	1	1	1	1	1	0	1	1
1	1	1	1	1	1	0	1	1	1	1	1
1	1	1	1	1	1	1	0	1	1	1	0
1	1	1	1	1	1	1	1	1	1	1	0
1	1	1	1	1	1	1	0	1	1	1	1
1	1	1	1	1	1	0	0	0	0	1	0
1	1	1	1	1	0	1	1	1	1	1	0
1	1	1	1	1	1	1	1	1	0	1	0
1	1	1	1	0	1	1	1	1	0	1	1
1	1	1	1	1	1	1	1	1	0	1	0
1	1	1	0	1	1	0	1	0	1	1	1
1	1	1	1	1	1	1	0	1	1	1	1
1	1	1	1	1	1	0	0	1	1	1	1
1	1	1	1	1	1	1	0	1	1	0	1
1	1	1	1	1	1	1	1	1	1	1	1
1	1	1	0	1	0	1	1	1	1	1	1
1	1	1	1	0	1	1	0	1	1	1	1
1	1	1	1	1	1	1	1	1	1	1	1
1	1	1	1	1	1	1	1	0	1	1	1
1	1	1	1	1	0	1	1	1	1	1	0
1	1	1	1	1	1	1	1	1	1	1	1
1	0	1	1	1	1	1	1	0	1	1	0
1	1	1	1	1	1	1	1	1	1	1	1
1	1	1	1	1	1	1	1	1	1	1	1
1	1	1	1	0	1	1	0	1	1	1	1
1	1	1	0	1	1	1	1	0	1	1	1
1	1	1	0	1	1	0	1	0	1	1	1
1	1	1	1	1	1	1	1	1	1	1	1
1	1	1	1	0	1	1	1	1	1	1	1
1	1	1	1	1	1	1	1	1	1	1	1
1	1	1	1	1	1	1	1	1	1	1	1
1	1	1	1	1	0	1	1	1	1	1	1
1	1	1	1	1	1	1	1	1	0	1	1
1	1	1	1	1	1	1	1	0	1	1	1
1	1	1	1	1	1	1	1	1	1	1	1
1	1	1	1	1	1	1	1	1	0	1	0
1	1	1	1	1	1	1	1	1	1	0	1
1	1	1	1	0	0	1	1	1	0	1	0
1	1	1	1	0	1	1	1	1	1	0	1
1	1	1	1	1	1	1	1	1	1	1	1
1	1	1	0	1	1	0	1	1	1	1	1
1	1	1	0	1	1	1	1	1	1	1	1
1	1	1	1	1	1	1	1	1	1	0	1
1	1	1	1	1	1	1	1	1	1	1	0
1	1	1	1	1	0	1	1	1	0	0	1
1	1	1	1	1	0	0	1	1	1	1	1
1	1	1	0	0		1	1	1	1	0	1
1	0	1	0	1		0	1	1	1	1	0
1	1	1	1	1		1	1	1	1	1	1
1	1	1	1	1		1	1	1	1	1	1
1	1	1	1	1		1	1	1	1	0	1
1	1	1	1	1		1	0	1	1	0	1
1	1	1	1	1		1	1	1	1	1	0
1	0	1	1	1		1	1	1	1	1	1
1	1	1	1	0		1	1	1	1	0	0
1	1	1	1	1		1	1	1	0	1	1
1	1	1	0	1		0	1	1	0	1	0
1	0	1	0	0		1	1	0	1	0	1
1	0	1	1	1		1	1	1	1	1	0
1	1	1	1	0		1	1	1	0	1	1
1	1	1	0	0		1	1	1	1	0	1
1	1	1	1	1		1	1	1	1	1	0
1	1	1	1	1		1	1	1	1	1	0
1	1	1	1	1		1	1	0	1	1	1
1	1	1	1	1		1	1	0	1	1	0
1	0	1	1	0		1	1	1	1	1	1
1	1	1	1	1		1	1	1	1	1	1
1	1	1	1	1		1	1	1	1	1	1
1	1	1	0	1		1	1	0	1	1	1
1	1	1	1	1		1	1	1	1	1	1
1	1	1	0	1		1	1	1	1	0	0
1	1	1	1	1		1	1	1	1	0	0
1	1	1	0	1		1	1	1	1	1	1
1	1	1	1	1		1	1	1	1	1	1
1	1	1	1	1		1	1	1	1	0	0
1	1	1	0	1		1	1	1	1	1	1
1	1	1	0	1		1	1	1	1	0	0
1	1	1	1	1		1	1	1	1	1	1
1	1	1	1	1		1	1	1	0	1	1
1	1	1	1	1		1	1	1	1	0	0
1	1	1	1	1		0	1	1	0	1	1
1	1	1	1	1		0	1	1	1	1	1
1	1	1	0	1		0	1	1	1	1	1
1	1	1	0	1		1	1	1	1	1	0
1	1	1	1	1		0	1	1	1	0	1
1	1	1	1	0		1	1	1	1	0	0
1	1	0	1	1		1	0	1	1	1	1
1	1	0	0	1		0	1	0	1	0	1
1	1	1	0	1		0	1	1	1	1	0
1	1	1	1	1		1	0	1	1	1	1
1	1	1	0	1		1	1	1	1	1	1
1	1	1	1	1		1	0	1	1	1	1
1	1	1	0	1		0	1	1	1	1	0
1	1	1	1	1		1	1	1	0	1	1
1	1	1	1	1		1	1	1	1	1	0
1	1	1	1	1		1	1	1	1	1	1
1	1	1	1	1		1	1	1	1	1	0
1	0	1	1	1		1	1	1	1	1	1
1	1	1	1	1		1	1	1	1	1	1
1	1	0	0	0		1	1	1	1	1	0
1	1	1	1	0		1	1	1	0	0	0
1	0	1	0	1		1	1	1	1	0	1
1	0	1	1	1		1	1	1	1	1	0
1	0	1	0	1		1	1	1	1	0	1
1	1	1	0	1		1	1	0	0	0	1
1	1	1	1	1		1	1	0	1	1	1
1	1	1	1	1		1	1	1	0	1	0
1	1	1	1	1		1	1	1	1	1	1
1	1	1	1	1		1	1	1	0	1	0
1	1	1	1	1		1	1	0	1	1	0
1	1	1	1	1		1	1	1	1	0	1
1	1	1	0	1		0	0	1	1	1	0
1	1	1	1	0		1	0	0	0	1	0
1	1	1	1	1		1	0	1	0	1	0
1	0	1	1	1		1	1	0	1	1	1
1	1	1	1	1		1	0	1	0	0	0
1	1	1	1	1		1	1	1	1	0	0
1	0	1	0	1		0	0	1	0	0	1
1	1	1	1	1		1	1	0	1	1	0
1	1	1	1	1		1	1	1	1	1	1
1	1	0	0	1		1	1	0	0	1	1
1	0	1	1	1		1	1	0	1	1	1
1	0	0	0	0		1	1	1	1	1	0
1	1	1	1	1		1	1	1	1	1	1
1	1	1	1	1		1	1	1	1	1	0
1	1	1	1	1		1	1	1	1	1	0
1	0	0	1	1		1	0	0	1	1	1
1	0	1	0	1		1	1	1	1	1	1
1	1	1	1	1		1	0	1	1	1	0
1	1	0	1	1		1	1	1	1	1	1
1	1	1	1	1		1	1	1	0	1	1
1	1	1	1	1		1	1	1	1	0	1
1	1	0	1	1		1	1	1	1	1	0
1	1	1	1	1		0	1	1	0	1	0
1	1	1	1	1		1	1	1	0	0	0
1	1	1	0	1		1	0	1	1	0	1
1	1	1	0	1		1	1	1	1	0	0
1	1	1	1	1		1	0	1	1	1	0
1	0	1	1	1		1	0	1	0	1	1
1	1	1	1	1		1	0	1	1	0	0
1	1	0	1	1		1	1	1	1	1	1
1	0	1	0	1		1	1	1	1	1	0
1	0	1	1	1		1	0	1	1	1	0
1	1	1	1	1		1	1	1	1	1	1
1	1	1	1	0		1	0	1	1	0	1
1	1	1	1	1		1	0	1	1	1	0
1	1	0	1	1		1	0	1	1	1	0
1	1	1	0	1		1	0	1	1	1	0
1	0	1	0	1		1	0	1	1	0	0
1	1	1	1	1		1	1	1	1	0	0
1	1	1	1	0		1	0	1	1	0	0
1	1	1	1	1		1	1	1	1	1	0
1	1	1	0	1		1	1	0	1	0	0
1	1	1	1	0		1	0	1	1	1	1
1	1	1	1	1		1	0	1	1	0	0
1	1	1	1	1		1	1	1	1	1	0
1	1	1	1	1		1	1	1	1	0	1
1	1	1	1	1		1	1	1	1	0	1
1	1	0	1	1		1		1	1	0	1
1	1	1	1	1		1		1	0	1	0
1	1	1	1	1		1		0	0	0	1
1	1	1	1	1		1		1	1	1	0
1	0	1	1	1		1		1	1	1	0
1	1	1	1	1		1		1	0	1	1
1	1	1	1	1		1		0	1	1	0
1	0	1	1	1		1		1	0	1	0
1	1	1	1	1		1		1	0	1	0
1	1	1	1	1		1		1	0	1	0
1	0	1	0	1		1		1	0	1	0
1	1	1	0	1		1		1	1	1	1
1	1	1		1		1		1	1	1	1
1	0	1		1		1		1	1	1	1
1	1	1		1		1		1	1	0	1
1	1	1		1		1		0	1	1	1
1	1	1		1		1		1	0	1	1
1	1	1		1		1		1	0	1	1
1	1	1		1		1		1	1	1	1
1	1	1		1		1		1	1	1	0
1	1	1		1		1		0	1	1	0
1	1	1		1		1		1	1	1	1
1	1	1		1		1		1	1	1	0
1	1	1		0		1		0	1	1	1
1	1	1		1		1		1	1	1	0
1	1	1		1		1		1	1	1	0
1	1	1		1		1		1	1	1	1
1	1	1		1		1		1	1	1	0
1	1	1		1		1		0	1	1	1
1	1	1		1		1		0	1	0	1
1	1	1		1		1		0	0	1	1
1	1	1		1		1		1	1	1	1
1	1	1		0		1		1	1	1	1
1	1	1		1		1		1	1	1	1
1	1	1		1		0		1	0	1	1
1	0	1		0		1		1	1	0	1
1	1	1		1		1		1	1	1	1
1	1	1		1		1		1	0	1	1
1	1	1		1		1		1	0	1	1
1	1	1		1		1		1	1	1	1
1	1	1		1		1		1	1	0	0
1		1		1		1		1	1	1	1
1		1		1		1		1	1	1	1
1		1		1		1		1	1	0	1
1		1		1		1		1	1	1	1
1		1		1		1		1	1	0	1
1		1		1		1		1	1	1	1
1		1		1		1		1	1	1	1
1		1		1		1		1	0	1	1
1		1		1		1		1	1	0	1
1		1		1		1		1	1	1	1
1		1		1		1		0	0	1	1
1		1		0		1		1	0	0	1
1		1		1		1		1	1	1	1
1		1		1		1		1	0	1	1
1		1		1		1		1	0	1	1
1		1		1		1		1	0	1	1
1		1		1		1		1	0	1	0
1		1		1		1		1	1	1	1
1		1		0		1		1	1	1	1
1		1		0		1		1	1	1	1
1		1		1		1		1	1	1	1
1		1		1		1		1	1	1	0
1		1		1		1		1	0	1	1
1		1		1		1		1	1	1	1
1		1		0		1		1	1	1	1
1		1		1		1		1	0	0	1
1		1		1		1		1	0	0	1
1		1		1		0		1	1	1	1
1		1		1		1		1	1	1	1
1		1		1		1		1	1	0	1
1		1		1		1		1	1	1	0
1		1		1		1		1	1	1	1
1		1		1		1		1	0	1	1
1		1		1		1		1	1	0	1
1		1		1		1		1	0	1	0
1		1		1		1		1	0	1	0
1		1		1		1		1	1	0	1
1		1		0		1		1	1	1	1
1		1		1		1		1	0	1	1
1		1		1		1		1	1	1	1
0		1		1		1		1	1	0	1
1		1		0		1		1	1	1	1
1		1		1		1		1	1	1	1
1		1		1		1		1	0	1	1
1		1		1		0		1	1	0	1
1		1		1		1		1	1	0	0
1		1		1		1		1	1	1	1
1		1		1		1		1	1	1	1
1		1		1		1		1	0	0	1
1		1		1		1		1	1	1	0
1		1		1		1		1	0	1	1
1		1		1		1		1	1	1	1
1		1		1		1		1	1	1	0
1		1		1		1		1	1	1	1
1		1		1		1		1	1	1	1
1		1		1		1		0	1	1	1
1		1		1		1		1	1	0	1
1		1		1		1		0	1	1	1
1		1		1		1		1	0	1	1
1		1		1		1		1	1	1	1
1		1		1		1		0	1	1	1
1		1		0		1		0	1	1	1
1		1		1		1		1	1	1	1
1		1		1		1		0	1	1	1
1		1		1		1		0	1	1	1
1		1		1		1		0	1	1	1
1		1		1		1		1	1	1	1
1		1		1		1		1	1	0	0
1		1		1		1		1	0	1	0
1		1		1		1		1	1	1	0
1		1		1		0		1	1	0	1
1		1		1		1		1	1	0	1
1		1		1		1		0	0	1	1
1		1		1		1		1	1	1	1
1		1		1		1		1	1	1	1
1		1		1		1		1	1	1	1
1		1		1		1		1	1	1	1
1		1		0		1		1	1	1	1
1		1		1		1		1	1	1	1
1		1		1		1		1	1	1	1
1		1		1		1		1	1	1	1
1		1		1		1		0	1	1	1
1		1		1		1		0	0	0	0
1		1		0		1		0	1	1	1
1		1		1		1		1	1	1	1
1		1		1		1		1	1	1	1
1		1		1		1		1	1	1	1
1		1		0		1		1	1	1	1
1		1		0		1		1	1	1	1
1		1		1		1		1	1	1	1
1		1		1		1		1	1	1	1
1		1		0		1		1	1	1	1
1		1		1		1		1	1	1	1
1		1		1		1		1	1	1	1
1		1		1		1		1	0	1	0
1		1		1		1		1	1	1	1
1		1		1		1		1	0	1	1
1		1		1		1		1	1	1	1
1		1		1		1		1	1	1	1
1		1		1		1		1	1	0	0
1		0		1		1		1	1	1	1
1		1		1		1		1	0	1	1
1		1		1		1		1	1	1	1
1		1		1		1		1	1	1	1
1		1		1		1		1	1	1	1
1		1		1		1		1	1	1	1
1		1		1		1		1	0	1	1
1		0		1		1		1	1	0	1
1		1		1		1		1	1	1	1
1		1		1		1		1	0	0	0
1		1		1		1		1	1	0	1
1		0		1		1		1	0	0	1
1		1		1		1		0	0	1	1
1		1		1		1		1	1	1	1
1		1		1		1		1	1	0	1
1		1		1		1		0	1	1	1
1		0		1		1		1	0	0	1
1		0		1		0		0	1	1	1
1		1		1		1		1	1	1	0
1		1		0		1		1	0	1	1
1		0		1		1		1	1	1	1
1		1		1		0		1	1	1	1
1		1		1		1		1	1	1	1
1		1		1		1		1	1	1	1
1		0		1		1		1	1	1	1
1		1		1		1		0	1	1	1
1		1		1		1		1	0	1	1
1		1		0		1		1	1	0	1
1		1		1		1		1	1	1	1
1		1		1		1		1	0	0	1
1		1		1		0		1	1	0	1
1		0		1		1		1	1	0	1
1		1		1		1		1	1	1	1
1		1		1		1		1	1	1	1
1		1		1		1		0	1	1	1
1		0		1		1		1	1	1	1
1		1		0		1		1	1	1	1
1		1		0		1		0	1	1	1
1		1		1		1		1	1	1	1
1		1		1		0		1	1	0	1
1		1		1		0		1	1	1	1
1		1		1		0		1	1	1	0
1		0		1		0		1	0	0	1
1		1		1		1		1	0	1	1
1		0		1		0		0	1	1	1
1		1		1		0		0	1	1	1
1		1		1		0		1	1	1	1
1		1		1		1		1	1	1	1
1		1		1		1		1	1	0	1
1		1		1		0		0	1	0	0
1		1		1		1		0	1	0	1
1		1		1		1		1	1	1	0
1		1		1		1		0	1	1	0
1		1		1		0		1	1	0	1
1		1		1		1		1	1	0	1
1		1		1		0		1	1	1	1
1		1		1		0		0	1	1	1
1		0		1		1		1	1	0	1
1		1		1		1		1	1	0	1
1		1		1		1		1	0	0	1
1		1		1		0		1	1	0	1
1		1		1		0		1	1	0	1
1		0		1		1		0	1	0	1
1		1		1		0		1	1	1	1
1		1		1		0		1	1	1	0
1		0		1		1		1	1	1	1
1		0		1		0		1	1	1	1
1		1		1		0		0	1	1	1
1		1		1		0		1	0	1	1
1		1		1		0		1	1	1	1
1		1		1		1		1	0	1	0
1		0		1		1		1	0	1	1
1		1		1		0		1	1	1	1
1		1		1		1		1	0	1	1
1		1		1		0		1	1	1	1
1		1		1		0		1	1	0	1
1		1		1		0		1	1	0	1
1		1		1		0		1	1	1	1
1		1		1		0		0	0	1	1
1		1		1		0		1	1	0	0
1		0		1		0		1	0	0	1
1		1		1		0		1	1	1	1
1		1		1		1		1	1	1	1
1		1		1		0		1	1	1	1
1		1		1		1		1	1	0	1
1		0		1		0		1	1	1	1
1		1		1		0		1	1	1	1
1		1		1		1		1	0	1	1
1		1		1		1		1	1	1	1
1		1		1		1		0	1	1	1
1		1		1		1		0	1	0	1
1		1		1		0		1	0	1	0
1		1		1		1		1	1	1	1
1		1		1		0		1	1	0	1
1		1		1		1		1	0	1	1
1		1		1		1		0	0	1	0
1		1		1		1		1	1	0	1
1		1		1		1		0	1	1	1
1		1		1		0		1	0	1	1
1		1		1		1		0	1	1	1
1		1		1		0		1	1	1	1
1		1		1		0		0	1	1	1
1		1		1		1		0	1	1	1
1		1		1		0		1	0	1	1
1		1		1		1		1	1	1	1
1		1		1		1		1	1	1	0
1		1		1		0		1	0	1	1
1		1		1		0		1	0	1	1
1		0		1		1		1	1	0	1
1		1		1		1		0	0	0	1
1		1		1		0		1	1	0	1
1		0		1		1		1	0	0	1
1		1		1		1		0	0	0	1
1		1		1		1		1	1	0	1
1		1		1		1		0	0	0	1
1		1		1		1		0	1	0	1
1		1		1		1		1	1	1	1
1		1		1		0		0	1	1	0
1		1		1		1		1	1	0	1
1		1		1		1		1	0	1	1
1		1		1		0		0	1	0	1
1		0		1		0		0	1	1	1
1		1		1		1		0	1	0	1
1		0		1		1		1	1	0	0
1		1		1		0		1	0	0	1
1		1		1		0		0	1	0	1
1		1		1		1		1	1	0	1
1		0		1		0		1	1	1	1
1		1		1		1		1	1	1	0
1		1		1		0		1	1	0	1
1		1		1		1		1	0	0	1
1		1		1		0		0	0	1	1
1		0		1		1		1	0	1	1
1		1		1		0		1	1	1	1
1		1		1		0		0	1	0	1
1		1		1		1		1	1	1	1
1		1		1		0		1	1	0	1
1		0		1		1		0	1	0	0
1		1		1		0		0	1	0	1
1		1		0		0		0	1	1	1
1		1		1		1		1	1	0	1
1		0		1		1		1	0	0	1
1		0		1		0		1	1	1	1
1		1		1		1		1	1	0	1
1		0		1		1		1	1	1	1
1		0		1		1		1	0	1	0
1		1		1		1		1	1	1	1
1		1		1		0		0	1	1	0
1		1		1		1		0	0	1	1
1		1		1		1		0	1	1	1
1		1		0		1		1	1	1	1
1		1		0		1		1	0	1	1
1		1		1		0		1	1	1	0
1		1		1		1		1	0	1	1
1		0		1		1		1	1	1	0
1		1		1		1		1	1	1	1
1		1		1		0		1	1	1	1
1		1		1		0		1	0	1	1
1		1		1		0		0	1	1	0
1		1		1		0		0	1	1	1
1		1		1		1		1	1	0	1
1		1		0		1		1	0	1	1
1		1		1		1		1	1	1	0
1		1		1		1		1	1	1	1
1		1		1		1		1	1	1	1
1		1		1		1		1	1	1	1
1		1		1		1		0	1	1	1
1		1		1		1		0	1	1	0
1		1		1		1		1	1	1	1
1		0		1		1		1	1	0	1
1		1		1		1		0	1	0	1
1		1		1		1		0	1	1	1
1		1		1		1		1	0	1	1
1		0		1		0		1	1	0	1
1		1		1		0		1	1	0	1
1		0		1		1		1	1	1	0
1		0		1		0		1	1	1	1
1		0		1		1		1	0	0	1
1		0		1		1		0	1	1	1
1		1		1		1		1	1	1	0
1		0		1		0		1	1	1	1
1		0		1		1		1	0	1	1
1		1		1		1		1	0	1	1
1		1		1		0		1	1	1	1
1		1		1		1		1	1	1	1
1		1		1		1		0	1	1	1
1		1		1		0		1	1	0	1
1		1		1		1		1	1	1	1
1		1		1		0		1	1	1	1
1		1		1		0		1	0	0	0
1		1		1		1		0	0	1	0
1		1		1		0		1	1	1	1
1		1		1		1		1	0	1	1
1		1		1		1		0	1	1	1
1		1		1		0		1	0	1	1
1		1		1		1		0	1	1	1
1		1		1		1		0	1	1	1
1		1		1		1		0	1	1	0
1		1		1		1		1	1	1	1
1		1		1		0		1	1	1	0
1		1		1		1		1	1	0	0
1		1		1		0		1	1	1	1
1		1		1		1		1	1	1	0
1		1		1		0		0	1	0	1
1		1		1		1		1	1	1	1
1		0		1		1		0	1	1	1
1		1		1		1		1	1	1	1
1		1		0		0		0	1	1	0
1		1		1		0		0	0	1	1
1		1		1		1		1	0	1	1
1		1		1		1		1	0	0	1
1		1		1		1		1	1	1	1
1		1		1		0		1	1	1	1
1		1		1		1		1	1	0	1
1		1		1		1		1	1	0	0
1		1		1		0		1	1	0	1
1		1		1		1		0	0	0	1
1		1		1		1		1	1	0	1
1		1		1		0		0	1	1	1
1		1		1		0		1	1	1	1
1		1		1		1		1	1	1	1
1		1		1		0		1	1	0	1
1		1		1		1		1	1	0	0
1		1		0		1		1	1	1	1
1		1		1		0		1	1	1	1
1		1		1		1		1	1	1	1
1		1		0		1		1	0	1	1
1		1		1		0		1	1	0	1
1		0		1		1		1	1	1	1
1		0		1		1		0	0	1	1
1		1		1		1		1	1	1	1
1		1		1		1		1	1	1	0
1		1		1		0		1	1	0	1
1		1		1		1		0	1	0	0
1		1		1		1		0	1	1	0
1		1		1		1		1	1	1	1
1		1		0		1		1	1	1	1
1		1		1		1		1	1	1	1
1		1		1		1		1	1	1	0
1		1		1		1		1	1	0	1
1		1		1		1		1	1	0	1
1		1		1		1		1	1	1	1
1		1		1		1		1	1	1	1
1		1		1		1		0	1	1	1
1		1		1		1		1	1	1	1
1		0		1		1		1	1	1	1
1		1		1		1		0	0	1	1
1		1		1		1		1	1	0	1
1		1		1		1		1	1	0	1
1		1		1		1		1	1	1	1
1		1		1		1		1	1	1	1
1		0		1		1		0	1	1	0
1		0		1		1		0	1	0	0
1		1		1		1		0	1	0	0
1		1		1		1		0	0	1	0
1		1		1		1		0	1	0	0
1		1		1		1		1	1	1	0
1		1		1		0		1	1	1	0
1		1		1		0		1	1	0	0
1		1		1		0		1	1	1	0
1		1		1		1		0	1	0	1
1		1		1		1		1	1	1	1
1		1		1		1		1	1	0	1
1		1		1		0		1	1	0	1
1		1		1		1		1	1	1	0
1		1		1		1		1	1	0	1
1		1		1		1		1	1	0	1
1		1		1		1		1	1	0	1
1		1		1		0		1	1	1	1
1		1		1		1		1	0	0	1
1		1		1		1		1	1	1	1
1		0		1		1		0	0	1	0
1		1		1		1		1	1	1	1
1		1		1		1		1	0	1	1
1		1		1		0		0	1	1	1
1		0		1		1		0	0	1	1
1		1		1		1		1	1	1	1
1		1		1		1		1	1	1	0
1		1		1		0		1	1	1	1
1		1		1		0		0	1	0	1
1		1		1		0		0	0	1	1
1		0		1		1		1	1	1	1
1		1		1		1		1	1	0	1
1		1		0		1		0	1	0	1
1		1		1		1		0	1	1	1
1		1		1		0		0	1	1	1
1		1		1		0		0	1	1	1
1		1		1		1		1	1	1	1
1		1		0		1		1	1	0	1
1		0		1		0		1	1	1	1
1		1		0		1		1	1	1	1
1		1		1		1		1	1	1	1
1		1		1		1		1	1	1	1
1		0		1		1		1	1	1	1
1		1		1		1		1	1	1	1
1		1		1		1		1	0	1	1
1		1		0		1		1	1	1	1
1		0		1		1		0	1	1	1
1		1		1		1		1	1	1	1
1		0		1		0		1	1	0	0
1		1		1		1		1	1	1	1
1		0		1		1		0	1	1	1
1		1		1		0		0	1	0	1
1		1		1		0		1	1	1	1
1		1		0		1		1	0	1	1
1		1		1		1		0	1	0	1
1		1		1		1		1	1	1	1
1		1		1		1		1	1	1	1
1		1		0		1		1	1	0	1
1		1		1		1		1	0	1	1
1		1		1		1		1	1	1	1
1		1		1		1		0	1	0	1
1		1		1		0		0	1	0	1
1		1		1		1		0	0	1	1
1		1		1		1		1	1	1	0
1		1		0		1		1	1	0	1
1		1		1		1		1	1	1	1
1		1		1		0		1	0	1	1
1		1		1		0		1	1	0	1
1		1		1		0		0	1	0	0
1		0		1		1		1	1	0	1
1		1		1		1		0	1	0	1
1		0		1		1		0	0	1	1
1		1		1		1		0		0	1
1		1		1		1		1		1	1
1		1		1		1		1		1	1
1		1		1		1		1		1	1
1		1		1		1		0		0	1
1		1		1		1		1		1	1
1		1		1		1		0		1	1
1		1		1		1		0		0	1
1		1		1		1		1		1	1
1		1		1		1		1		1	1
1		1		1		1		1		1	1
1		1		1		1		1		1	1
1		1		1		1		1		0	1
1		1		1		1		0		1	1
1		1		1		1		1		1	1
1		1		1		1		1		1	1
1		0		1		1		0		1	0
1		1		1		1		1		0	0
1		1		1		0		1		1	0
1		1		1		0		1		0	0
1		1		1		1		1		1	1
1		1		1		0		1		1	1
1		1		1		1		1		1	1
1		1		1		1		1		0	1
1		1		1		1		1		1	0
1		1		1		1		1		1	0
1		1		1		1		1		1	0
1		1		1		0		1		1	0
1		1		0		1		0		1	1
1		1		1		1		0		1	0
1		1		1		0		1		1	1
1		1		1		1		1		0	1
1		1		1		1		1		0	1
1		1		1		1		1		0	1
0		1		1		1		1		0	1
1		1		1		1		1		1	1
1		1		1		1		1		1	1
1		1		1		1		1		1	0
1		1		1		1		1		0	1
1		1		1		1		1		1	0
1		1		1		0		0		0	0
1		1		1		1		1		0	1
1		1		1		1		1		0	1
1		1		0		1		1		0	1
1		1		0		1		0		1	0
1		1		1		1		0		1	0
1		1		1		1		0		0	1
1		1		1		1		0		1	1
1		1		1		1		1		1	1
1		1		1		0		1		1	1
1		1		1		1		1		0	1
1		1		1		0		1		1	1
1		1		0		1		1		1	1
1		1		1		1		1		0	0
1		1		1		1		1		1	1
1		1		1		0		0		1
1		1		1		1		1		1
1		1		1		1		1		1
1		1		1		1		0		1
1		1		1		0		1		1
1		1		1		1		0		1
1		1		1		0		1		1
1		1		1		1		0		0
1		1		1		1		1		0
1		1		1		1		1		1
1		1		1		0		1		1
1		1		1		1		1		1
1		1		1		1		1		1
1		0		1		1		1		0
1		1		1		1		1		0
1		0		1		0		1		0
1		1		1		1		1		1
1		1		1		1		1		1
1		1		1		0		1		1
1		1		1		1		1		0
1		1		1		0		1		1
1		1		1		1		0		0
1		1		1		1		1		1
1		1		1		1		1		0
1		1		1		1		1		1
1		0		1		1		1		0
1		1		0		1		1		1
1		1		1		1		0		1
1		1		0		1		1		0
1		1		1		0		1		1
1		1		1		1		1		1
1		1		1		1		1		0
1		1		1		0		1		1
1		0		0		1		1		1
1		1		1		1		1		0
1		1		1		1		1		1
1		1		0		1		1		0
1		1		0		1		0		1
1		1		0		1		1		1
1		1		1		1		1		1
1		1		1		1		1		0
1		1		1		1		1		0
1		1		0		1		1		1
1		1		1		1		1		0
1		1		1		0		1		1
1		1		1		0		1		1
1		1		1		1		0		0
1		1		1		1		0		1
1		1		1		1		1		0
1		1		1		1		1		0
1		0		1		0		1		0
1		1		1		1		1		1
1		1		0		0		1		1
1		1		1		1		0		0
1		1		1		1		1		1
1		1		1		1		1		1
1		1		1		1		1		1
1		1		1		1		1		1
1		1		1		1		1		1
1		1		1		1		1		1
1		1		1		1		1		1
1		1		1		0		1		1
1		0		1		0		1		1
1		1		1		1		0		1
1		1		1		1		1		0
1		1		1		1		1		1
1		1		1		0		1		1
1		1		0		0		1		0
1		1		1		0		1		0
1		1		1		1		1		0
1		1		0		1		1		1
1		1		1		0		0		1
0		1		1		1		0		0
1		1		0		0		0		0
1		0		1		0		1		0
1		1		1		1		0		0
0		1		1		1		1		1
1		1		1		0		0		0
1		1		0		0		1		1
1		1		0		0		1		1
1		1		1		0		1		0
1		1		1		1		1		1
1		1		0		1		0		1
1		1		1		1		1		1
1		1		1		0		1		1
1		1		1		1		1		1
0		1		1		0		0		1
1		1		1		1		0		1
1		1		1		1		1		1
1		1		1		1		1		1
1		1		1		0		1		1
1		1		1		1		1		1
1		1		1		1		1		1
1		1		1		0		1		1
1		1		0		0		1		1
0		1		1		1		0		0
1		1		1		0		1		0
1		1		1		1		1		1
1		1		0		1		0		0
1		1		1		1		1		1
1		1		1		0		1		1
1		1		0		1		0		1
1		1		1		1		0		1
1		1		1		1		1		1
1		1		1		0		1		1
0		1		1		1		1		1
1		1		1		1		0		1
1		1		1		1		1		1
1		1		1		0		0		0
1		1		1		1		1		1
1		1		0		1		1		0
1		1		1		0		1		1
1		0		1		1		1		0
1		1		1		1		1		1
1		1		1		1		1		1
1		0		1		0		1		1
1		1		1		1		0		1
1		1		0		1		0		0
1		1		0		1		0		0
1		1		1		1		1		1
1		1		1		0		1		0
0		1		0		1		1		1
1		1		1		1		1		1
1		0		1		1		1		1
1		1		1		1		1		1
1		1		0		0		1		0
1		1		1		1		0		0
0		1		1		1		1		1
1		1		1		1		1		1
1		1		0		1		1		1
1		1		0		1		1		0
1		1		1		1		1		1
1		1		1		1		1		0
0		1		1		1		1		0
0		1		1		1		1		1
1		1		1		1		1		0
1		1		1		0		1		1
1		0		1		1		1		1
1		1		1		1		1		1
1		1		1		1		0		1
1		1		1		1		1		1
1		1		1		1		0		1
1		0		1		1		0		1
1		1		1		1		1		0
0		1		1		1		1		0
0		1		1		1		1		0
1		1		1		1		1		1
1		1		1		1		0		0
1		1		1		1		1		1
1		1		1		1		1		0
1		1		1		1		0		0
1		1		1		1		1		1
1		1		1		1		1		1
1		1		1		0		1		1
1		1		1		1		1		1
1		1		1		1		1		0
1		1		1		1		0		1
1		1		1		1		1		0
0		1		0		1		1		0
1		1		1		1		1		0
1		1		1		1		1		0
1		1		0		1		1		0
1		0		1		1		1		0
1		1		1		1		1		1
1		1		1		1		1		0
1		1		1		1		1		1
0		0		1		1		1		0
1		1		0		0		1		1
1		1		1		1		1		1
1		1		1		1		0		1
1		1		1		0		0		0
0		1		0		1		0		1
1		1		1		1		0		1
1		0		0		1		1		1
0		1		1		1		0		1
1		1		0		1		1		1
1		1		1		1		0		1
1		1		1		1		1		1
1		1		1		1		1		1
1		1		0		1		1		1
1		0		1		1		1		1
1		1		1		1		0		0
1		1		1		0		1		1
1		1		1		1		1		1
1		1		0		1		0		1
1		1		0		1		1		1
1		1		1		1		1		1
1		0		1		1		0		1
1		1		1		0		1		0
1		1		1		1		1		0
1		1		1		1		0		0
1		1		1		1		1		0
1		0		1		1		1		1
1		0		1		1		1		1
1		1		1		1		0		1
1		0		1		1		1		1
1		0		0		1		1		1
1		1		0		1		1		1
1		0		1		1		1		1
1		1		1		0		1		1
1		0		1		1		0		1
1		0		1		0		0		1
1		1		1		0		1		0
1		1		1		1		1		1
1		1		1		1		1		1
1		0		1		1		1		1
1		0		0		1		1		1
1		0		1		1		1		0
1		0		1		1		0		1
1		0		0		1		1		1
1		0		1		0		1		0
1		0		1		1		1		0
1		0		1		1		1		0
1		0		1		1		1		0
1		1		1		1		1		0
1		1		0		1		1		0
1		1		0		1		1		1
1		0		1		1		1		1
1		0		1		1		1		0
1		0		1		1		1		1
1		1		1		1		0		1
1		1		1		1		1		1
0		1		1		0		1		1
0		0		1		1		0		0
1		0		1		1		0		1
1		1		0		1		0		1
1		1		0		1		1		1
1		0		0		1		1		1
0		0		0		1		0		0
1		0		1		1		1		1
0		1		1		0		1		0
1		1		0		1		1		0
0		1		1		1		1		1
1		0		1		1		1		1
1		0		1		1		1		1
1		0		0		1		1		1
1		0		0		1		1		0
1		0		0		1		1		1
1		0		0		1		1		1
1		0		1		1		1		0
1		0		1		0		1		1
1		1		0		0		1		0
1		0		1		1		1		1
1		0		0		1		1		1
1		1		1		1		1		0
1		1		1		1		1		1
1		0		1		1		1		1
1		0		1		1		1		1
1		0		0		1		1		1
1		0		1		0		1		1
1		0		1		1		1		1
1		0		1		1		1		0
1		1		1		1		0		1
1		1		0		0		1		1
1		1		1		0		1		1
1		0		1		1		1		1
1		0		1		0		1		0
1		0		0		1		1		1
1		1		1		1		1		0
1		1		0		1		1		1
0		1		1		1		1		0
1		0		1		1		1		1
1		1		1		0		1		0
1		1		1		1		1		1
1		1		0		1		1		1
1		1		1		1		1		0
1		0		1		1		1		1
1		1		0		1		1		1
0		0		1		0		1		1
1		1		1		1		1		1
1		1		0		1		1		1
1		1		1		1		1		1
1		1		1		1		0		1
1		1		1		1		1		1
1		1		1		1		0		0
1		0		1		1		1		1
1		1		0		0		0		1
0		1		1		1		1		1
1		1		1		1		1		0
1		1		0		0		1		1
1		1		1		0		1		1
1		0		1		1		1		1
1		1		1		0		1		1
1		1		1		1		1		1
1		1		1		1		1		1
1		1		0		1		1		1
1		1		1		1		1		0
1		1		1		1		1		1
1		1		1		1		0		1
1		0		0		0		1		1
1		1		1		0		0		1
1		1		1		1		1		0
1		0		1		0		1		1
1		1		1		1		0		0
1		1		0		1		1		0
1		1		1		0		1		1
0		1		0		1		1		1
1		1		1		1		1		1
1		1		1		1		1		1
1		1		1		1		1		1
1		1		1		1		0		0
1		1		1		1		1		1
1		0		1		0		1		1
1		1		1		1		1		0
1		0		0		0		1		1
1		1		1		0		1		0
1		1		0		1		1		1
1		1		0		1		1		0
1		1		1		1		0		1
1		1		1		1		1		1
1		1		1		1		1		1
1		1		0		1		0		1
1		0		0		1		0		0
1		1		1		1		1		1
1		1		1		1		1		0
1		1		1		1		1		1
1		0		1		1		1		1
0		1		1		1		1		1
1		1		1		1		1		1
1		1		0		0		1		1
1		1		1		1		0		1
1		1		1		1		1		1
1		1		1		1		0		1
1		1		1		1		1		1
1		1		0		1		0		0
1		0		1		1		1		0
1		1		1		1		0		1
1		1		1		1		1		1
1		1		1		1		1		1
1		1		1		1		1		1
1		1		1		1		1		1
1		1		1		1		1		1
1		1		1		1		1		0
1		0		1		1		1		1
1		1		1		1		1		1
1		1		1		1		1		1
1		1		1		1		1		1
1		1		1		1		1		0
1		1		1		1		1		1
1		1		0		1		1		1
1		1		0		1		1		1
1		0		1		0		1		1
1		1		1		1		1		0
1		1		0		1		1		1
0		1		0		1		1		0
1		1		0		0		0		0
1		1		1		1		1		0
1		1		1		1		1		1
1		1		1		1		1		1
1		1		1		1		1		1
1		1		1		0		1		1
1		1		1		1		1		0
1		1		1		1		1		1
0		1		1		1		0		1
1		1		0		1		1		1
1		1		0		1		1		1
1		1		1		1		0		1
1		1		0		0		1		0
1		1		1		1		1		1
1		1		1		1		1		1
1		1		1		1		1		0
1		0		0		1		1		1
0		0		0		1		0		1
1		1		0		1		1		0
1		1		0		1		1		1
1		1		1		1		1		0
1		1		1		1		1		1
1		1		1		1		1		1
1		0		0		1		1		1
1		1		0		1		1		0
1		1		1		1		1		0
1		1		1		1		1		0
1		1		1		1		1		0
1		1		1		1		1		0
1		1		1		1		0		1
1		0		1		1		1		1
1		1		1		1		1		1
1		1		1		1		1		1
1		1		1		1		0		1
1		1		1		0		1		0
1		1		1		1		1		0
1		1		1		1		1		1
1		0		0		0		1		1
1		1		1		1		1		1
1		0		1		0		1		1
1		0		1		1		1		1
1		0		1		1		1		0
1		0		1		1		1		0
1		0		1		1		1		1
1		0		0		1		1		1
1		0		0		0		1		1
1		0		1		1		1		1
1		0		0		1		1		0
1		1		1		1		1		0
1		0		1		0		0		1
1		1		1		1		1		1
1		1		0		1		1		0
1		1		1		1		1		1
1		1		1		1		1		1
1		1		1		1		1		1
1		1		1		1		1		1
1		1		1		0		0		1
1		1		1		1		1		1
1		1		1		0		1		0
1		0		1		1		1		1
1		1		1		1		1		1
1		1		1		1		1		1
1		1		1		1		1		1
1		1		0		0		0		1
0		1		1		1		1		1
1		1		0		1		1		1
1		1		1		1		1		1
1		1		1		1		1		1
1		1		0		1		1		1
1		1		0		0		1		1
1		1		1		1		1		1
1		1		0		1		1		1
1		1		1		0		1		1
1		1		0		1		1		0
1		1		0		1		1		1
1		0		0		1		1		1
1		0		0		1		1		1
1		1		1		1		1		0
1		1		1		1		1		1
1		1		1		0		1		1
1		1		1		1		0		1
1		1		1		0		1		0
1		1		1		1		0		1
1		1		1		1		1		1
1		1		1		1		1		1
1		1		0		1		1		1
1		0		1		1		0		1
1		1		1		1		1		1
1		1		1		1		1		1
1		1		1		1		1		0
1		1		0		0		1		1
1		1		1		1		1		0
1		1		1		1		1		0
1		1		1		0		1		1
1		1		1		1		1		1
1		0		1		1		1		1
1		0		1		1		1		1
0		1		1		1		1		0
1		1		1		1		0		1
1		1		1		1		1		1
1		1		1		0		1		1
1		0		1		1		1		1
1		1		0		1		1		1
1		1		0		1		1		1
0		0		1		1		1		1
1		1		1		1		1		1
1		1		0		1		0		0
1		1		1		1		1		1
1		1		1		0		1		1
1		1		1		1		1		0
1		0		0		1		1		1
1		1		1		1		1		1
1		1		1		0		1		1
1		0		1		1		0		1
1		1		1		1		1		1
1		1		1		0		1		1
1		0		1		0		1		0
1		1		1		1		0		1
1		1		0		0		1		1
1		1		0		1		1		1
1		1		0		1		1		0
1		1		1		1		1		1
1		1		1		1		1		1
1		1		1		1		1		0
1		0		1		0		1		1
1		1		1		1		1		1
1		0		1		1		1		1
1		0		1		1		1		0
1		1		1		1		1		1
0		1		0		1		1		1
1		1		0		0		1		1
1		1		1		0		0		1
1		1		1		0		1		1
1		0		1		0		1		0
1		0		0		1		1		1
1		1		0		1		1		0
1		0		1		1		1		1
1		1		1		1		1		1
1		1		1		1		1		1
1		1		0		1		1		1
0		1		0		1		1		0
1		0		0		1		1		0
1		1		1		0		1		0
1		1		0		1		1		1
1		1		0		1		0		0
1		1		1		1		1		0
1		0		1		1		1		1
1		1		0		1		1		0
1		1		1		1		1		0
1		1		1		1		1		1
1		1		1		1		0		1
1		1		0		1		1		1
1		1		0		1		1		1
1		1		1		1		1		1
0		1		1		1		0		1
1		1		0		1		1		1
1		1		1		1		1		1
1		0		0		1		1		0
1		1		1		1		0		0
1		1		1		1		1		1
1		1		1		1		1		1
1		1		1		0		1		0
1		1		0		1		1		0
1		1		1		1		0		1
1		1		1		1		1		1
1		1		1		1		1		0
1		1		0		0		1		1
1		1		1		1		1		0
1		1		1		1		1		1
1		1		1		1		1		1
1		1		1		1		0		0
1		1		1		1		1		1
1		1		0		1		1		0
1		1		1		1		1		1
1		1		1		0		1		1
1		1		1		0		1		0
1		1		1		1		1		0
1		0		1		0		1		0
1		1		1		1		1		0
1		1		1		1		0		1
1		1		1		1		1		1
1		1		1		1		1		1
1		0		1		0		1		0
1		1		1		1		1		1
1		1		1		1		1		1
1		0		1		0		1		0
1		1		1		1		1		1
1		1		1		1		1		1
1		1		0		1		1		1
1		1		1		1		1		1
1		1		1		1		1		1
1		0		1		0		1		0
1		1		1		1		1		1
1		0		1		0		1		1
1		1		1		1		1		1
1		0		1		1		1		0
1		0		1		1		1		1
1		1		1		1		1		1
1		1		1		1		1		0
1		1		1		1		1		0
1		1		0		1		0		0
0		1		1		1		1		1
1		1		1		1		1		1
0		1		1		1		1		1
1		1		1		1		1		1
1		1		1		1		1		1
1		0		1		1		0		0
1		1		1		1		1		1
1		1		1		1		1		1
0		0		1		1		0		1
1		0		1		1		0		0
1		0		1		1		1		0
1		1		1		1		1		1
1		0		1		0		1		1
1		0		1		1		1		0
0		0		0		1		1		0
0		0		1		1		1		1
1		1		1		1		1		1
1		0		1		1		1		1
1		0		0		1		0		1
1		0		1		1		1		1
1		1		1		1		1		1
1		1		1		1		1		1
1		1		1		1		1		1
1		1		1		1		1		1
1		1		1		0		1		1
1		1		1		1		1		0
1		1		1		1		1		0
1		1		1		1		1		0
1		0		1		1		1		0
1		1		0		1		1		0
1		1		1		1		1		1
1		1		1		1		1		1
1		1		1		1		1		1
1		0		1		1		1		0
1		0		1		1		0		0
1		1		1		1		1		1
1		0		1		1		0		0
1		0		1		1		1		0
0		1		1		1		1		1
1		1		1		1		1		1
1		1		1		1		1		1
1		0		1		1		1		0
1		1		1		1		1		1
1		1		1		1		1		1
1		1		1		1		1		1
1		1		1		1		1		0
1		1		0		1		1		1
1		1		1		0		1		1
1		1		1		1		1		1
1		1		1		1		1		0
1		1		1		0		0		1
1		0		1		1		1		1
1		1		1		1		1		1
1		1		1		0		1		0
1		1		1		0		1		1
1		1		1		1		1		1
1		1		1		1		1		1
1		1		1		1		1		1
1		1		1		0		1		1
1		1		1		0		1		0
1		1		1		0		1		1
1		1		1		1		1		0
1		0		0		1		1		0
1		0		1		0		1		1
1		1		1		1		1		1
1		1		1		1		1		0
1		1		1		0		1		1
1		1		1		1		1		1
1		1		0		1		1		1
0		1		1		1		1		0
1		1		0		0		1		1
0		0		1		1		1		0
1		1		0		1		1		1
1		1		1		1		1		0
1		1		1		1		1		1
1		1		0		1		1		0
1		0		0		1		1		1
1		1		1		0		1		1
0		1		1		1		1		1
0		1		1		1		1		1
1		1		1		1		1		1
1		1		1		1		1		1
1		1		1		1		1		1
1		1		0		1		1		1
0		1		1		1		1		1
1		1		1		1		1		1
1		1		1		1		1		1
1		1		1		1		0		1
1		1		1		1		1		1
1		1		1		0		1		1
0		1		1		1		1		0
0		1		1		1		1		1
1		1		1		0		1		0
1		0		1		0		1		1
1		1		1		1		1		1
1		1		0		1		1		1
1		1		1		0		1		0
0		1		1		1		1		1
1		1		1		1		1		1
1		1		1		0		1		1
1		0		1		1		0		1
1		1		1		1		1		1
1		1		0		1		1		1
1		1		0		0		1		1
1		1		1		1		1		0
1		1		1		1		1		1
1		1		1		1		1		1
1		1		1		1		1		1
1		1		1		1		1		0
1		1		0		1		1		1
1		1		1		1		1		1
1		1		1		0		1		1
1		1		1		1		1		1
1		1		1		0		1		1
1		1		1		1		0		1
1		1		1		0		1		1
1		1		1		1		0		1
1		1		1		0		1		0
1		1		1		1		1		0
1		1		1		1		0		1
1		1		1		1		1		1
1		1		1		0		1		1
1		1		0		1		1		1
1		1		1		1		1		1
1		1		1		1		1		1
0		1		1		1		1		1
1		1		1		1		1		1
1		1		1		1		1		0
1		1		1		0		1		1
1		1		1		1		1		0
1		1		1		0		1		1
1		1		1		1		1		0
1		1		1		1		1		1
1		1		1		1		1		1
1		1		1		0		1		1
1		0		1		1		1		1
1		1		1		1		1		1
1		1		1		1		1		1
1		1		1		1		1		1
1		0		0		1		1		1
1		1		1		0		0		1
1		1		1		1		1		1
1		1		1		1		1		0
1		1		1		1		0		1
1		1		1		1		1		0
1		0		1		1		1		1
1		1		1		0		1		1
1		1		1		1		1		1
1		0		1		1		0		1
1		1		1		0		1		0
1		1		1		1		0		0
1		1		1		1		1		1
1		1		1		1		0		1
1		1		1		1		1		0
1		1		1		1		0		1
1		0		0		1		1		1
1		1		1		1		1		0
1		0		1		0		1		0
1		1		1		0		0		0
1		1		1		1		1		0
1		1		1		0		1		1
1		1		1		1		0		1
1		0		1		1		1		1
1		1		1		1		1		1
1		1		1		1		1		1
1		0		1		1		1		0
0		1		1		1		1		1
1		0		1		1		1		0
1		1		0		0		1		0
1		1		1		1		1		0
1		1		1		1		1		1
1		1		1		1		1		1
1		1		1		0		1		0
1		1		1		1		1		1
1		1		1		1		1		1
1		1		1		1		1		1
1		1		1		1		1		1
1		1		1		1		1		1
1		1		1		1		1		1
1		1		1		1		1		1
1		1		1		0		1		1
1		0		1		1		1		1
1		0		1		1		1		1
1		1		1		1		1		1
1		1		1		1		1		1
0		0		1		1		1		1
1		0		1		1		1		1
1		1		1		0		1		1
1		1		1		1		0		1
1		0		1		1		1		0
1		1		1		0		0		1
1		1		1		1		1		0
1		1		1		1		1		0
1		0		1		1		1		1
1		1		1		1		1		1
1		1		1		1		0		0
1		1		1		1		1		0
1		1		1		1		0		1
1		1		1		1		1		1
1		1		0		1		1		0
1		1		1		0		0		1
1		1		1		1		1		1
1		1		1		1		1		0
1		1		1		1		1		1
1		1		1		1		1		1
1		0		1		1		0		1
1		1		1		1		1		1
1		1		1		1		1		1
1		1		1		1		1		1
1		1		1		1		1		0
1		1		1		1		1		1
1		1		1		1		1		1
1		1		1		1		0		0
1		1		1		1		1		1
1		1		1		1		1		1
1		1		1		1		1		0
1		0		1		1		1		0
1		1		1		1		1		0
1		1		0		0		1		1
1		1		1		1		1		1
0		0		1		1		1		1
0		1		1		1		1		1
1		1		1		1		1		1
1		1		1		1		1		1
1		1		0		1		1		0
1		1		1		0		1		0
1		1		1		1		1		1
0		1		1		1		1		1
1		0		1		1		1		1
1		1		1		1		1		1
1		1		1		1		1		1
1		1		1		1		0		0
1		1		1		1		1		0
1		1		1		1		1		0
1		0		1		1		1		1
1		1		1		1		1		1
1		1		1		1		1		1
0		1		0		1		1		1
1		1		1		1		1		1
1		1		1		1		1		1
1		1		0		1		1		0
1		1		1		1		1		1
1		1		1		1		1		1
1		1		1		1		0		0
0		0		1		1		1		1
1		1		1		1		0		0
1		0		1		0		1		0
1		1		1		1		1		1
1		1		1		1		1		0
1		1		1		1		1		1
1		1		1		1		1		1
1		1		1		1		1		1
1		0		1		1		1		0
1		1		1		0		1		1
1		0		1		1		0		0
1		0		1		0		1		0
1		1		1		1		1		1
1		1		1		1		1		0
0		1		1		1		1		1
1		0		1		1		1		1
1		0		0		1		1		1
1		1		1		1		1		1
0		1		1		1		1		1
1		0		1		1		1		1
1		1		1		1		1		0
1		1		1		1		0		1
1		0		1		1		1		1
0		0		1		1		1		1
1		1		1		1		1		1
1		1		1		1		0		1
1		1		1		1		1		1
0		0		1		1		1		0
1		1		1		1		1		0
1		1		1		1		1		0
1		1		1		1		0		1
1		1		1		1		1		1
0		1		1		1		1		1
1		1		1		1		0		1
1		1		1		1		1		1
1		0		1		1		1		1
1		1		1		1		1		1
1		1		1		1		1		1
1		0		1		1		1		1
1		0		1		1		1		1
1		0		1		1		1		0
1		1		1		1		1		0
1		0		1		1		1		1
1		1		1		1		1		0
1		0		1		1		1		1
1		0		1		1		1		1
1		1		1		1		1		1
1		1		1		1		1		1
1		0		1		1		1		1
1		1		1		1		1		0
0		1		1		1		1		1
1		1		1		1		1		1
1		1		1		1		1		1
0		0		1		1		1		1
1		1		1		1		0		1
0		1		1		1		1		1
1		1		1		1		1		1
1		1		1		1		1		1
1		0		1		1		1		1
1		1		1		1		0		1
1		1		1		1		0		1
1		1		1		1		0		1
1		1		1		1		1		0
1		0		1		1		1		0
0		1		1		1		1		0
1		1		1		0		1		1
1		1		1		1		1		1
1		1		1		1		1		0
1		1		1		1		1		0
1		0		1		1		1		1
1		1		1		1		0		1
1		1		1		1		1		1
1		1		1		1		1		1
1		1		1		1		1		0
1		1		1		1		0		0
1		0		1		1		1		0
1		0		1		1		1		1
1		0		1		1		1		1
1		1		1		1		1		1
1		1		1		1		1		1
1		1		1		1		1		1
1		1		1		1		0		1
1		1		1		1		1		1
1		1		1		1		1		1
1		1		1		1		1		1
1		1		1		1		1		0
1		1		1		1		1		1
1		0		1		1		1		1
1		0		1		1		1		1
1		0		1		1		1		0
1		1		1		1		1		1
1		1		1		1		1		1
1		1		1		1		1		1
1		1		1		0		1		1
1		0		1		1		1		1
1		1		1		1		1		0
1		1		1		1		1		1
1		1		1		1		1		0
1		1		1		1		1		0
0		0		1		1		1		1
1		0		1		1		1		1
0		0		1		1		1		0
1		1		1		1		0		1
1		0		1		1		0		1
1		1		1		1		1		1
1		1		1		1		1		1
1		1		1		1		1		1
1		0		1		0		1		1
1		1		1		1		1		1
1		0		1		1		1		1
1		1		1		1		0		0
1		0		1		1		1		0
1		0		1		1		1		1
0		0		1		1		1		1
1		0		1		1		1		1
1		1		1		1		1		1
1		1		1		1		1		1
1		0		1		1		1		1
1		0		1		1		1		1
1		0		1		1		1		1
1		1		1		1		0		1
0		1		1		1		1		1
1		1		1		1		1		1
1		1		1		1		1		0
1		1		1		1		1		1
1		1		1		0		1		1
1		1		1		1		0		1
1		1		1		1		1		1
1		1		1		1		1		0
1		1		1		1		1		1
1		1		1		1		1		1
1		1		1		1		1		1
1		1		1		1		0		1
1		1		1		1		1		0
1		1		1		1		0		0
0		1		1		1		0		1
0		1		1		1		0		0
1		0		1		1		0		1
1		1		1		1		0		1
1		1		1		1		1		1
1		1		1		1		1		1
1		1		1		1		1		1
1		1		0		1		1		1
1		1		0		1		1		0
0		1		1		1		1		0
1		1		1		1		0		1
1		1		1		1		1		0
1		1		1		1		1		1
1		0		1		1		1		1
1		1		1		1		0		1
1		1		1		1		1		1
1		1		1		1		1		1
1		1		1		1		1		1
1		1		1		1		1		1
0		1		1		1		1		1
1		1		1		1		1		1
1		1		1		1		1		0
1		1		1		1		1		1
1		1		1		1		1		1
1		1		1		1		1		0
1		1		1		1		0		0
1		1		1		1		1		1
1		1		1		1		1		1
1		1		1		1		1		1
1		1		1		1		0		0
1		1		1		1		1		1
1		1		1		1		1		1
1		1		1		0		1		1
1		1		1		1		1		0
1		1		1		1		1		1
1		1		1		1		1		0
1		1		1		1		1		1
1		1		1		1		1		1
1		1		1		1		1		0
1		1		1		1		1		1
1		1		1		1		1		1
1		1		1		1		1		0
1		1		1		1		1		1
1		1		1		1		1		0
1		1		1		1		1		1
1		1		1		1		1		1
1		1		1		1		1		0
1		1		1		1		1		0
1		1		1		1		1		1
1		1		1		1		0		1
1		1		1		1		1		1
1		0		1		1		1		1
1		1		1		1		0		0
1		1		1		1		1		0
0		1		1		1		1		1
1		1		1		1		1		1
0		0		1		1		0		1
1		1		1		1		1		0
1		1		1		1		1		1
1		1		1		1		1		1
1		1		1		1		1		0
1		1		1		1		1		1
1		1		1		1		1		0
1		1		1		1		1		1
1		1		1		1		1		0
1		1		1		1		1		1
1		1		1		1		1		1
1		1		1		1		1		1
1		1		1		1		1		1
0		1		1		1		1		1
1		1		1		1		0		1
0		0		1		1		1		1
1		1		1		1		1		1
1		1		1		1		1		1
1		1		1		1		1		0
1		1		1		1		1		1
1		1		1		1		1		1
1		1		1		1		1		1
1		1		1		1		1		1
1		1		1		1		0		1
1		1		1		1		1		0
0		1		1		1		1		1
0		1		1		1		1		1
1		1		1		1		0		1
1		1		1		1		1		1
1		1		1		1		0		1
1		1		1		1		1		1
0		1		1		1		0		1
1		1		1		1		1		1
1		1		1		1		0		1
1		1		1		1		0		1
1		1		1		1		1		1
1		1		1		1		1		1
1		0		1		1		1		1
1		1		1		1		1		1
1		1		1		1		1		1
1		1		1		1		0		1
1		1		0		1		1		0
1		1		1		1		0		0
1		1		1		1		1		0
1		1		1		1		0		0
1		1		1		1		1		1
1		1		1		1		1		0
1		1		1		1		1		1
1		1		1		1		1		1
1		1		1		1		1		1
1		1		1		1		1		1
1		1		1		1		1		1
1		1		1		1		0		1
1		1		1		1		1		1
1		1		1		1		1		1
1		1		1		0		1		0
1		1		1		1		1		1
1		1		1		1		1		0
1		1		1		1		1		1
1		1		1		1		1		1
1		1		1		1		1		1
1		1		1		1		1		1
1		1		1		1		1		0
1		1		1		1		1		1
1		1		1		1		1		1
1		1		0		1		1		1
1		1		0		1		1		1
1		1		1		1		1		0
1		1		1		1		1		0
1		1		1		1		1		1
0		1		0		1		1		1
1		0		1		1		0		1
1		1		0		1		1		1
1		1		1		1		1		1
1		1		1		1		1		0
1		1		0		1		1		1
1		1		1		1		1		1
1		1		1		1		1		0
1		1		1		1		1		1
1		1		1		1		1		1
1		1		1		1		1		1
1		1		0		1		1		1
1		1		1		1		0		1
1		1		1		1		1		1
1		1		1		1		1		1
1		1		1		1		0		1
1		1		1		1		1		1
1		1		1		1		1		1
1		1		1		1		0		1
1		1		1		1		0		1
1		1		1		1		1		1
1		1		1		1		1		1
0		1		1		1		1		1
1		1		1		1		1		0
1		1		1		1		0		1
1		1		0		0		1		0
1		1		1		1		1		1
1		1		1		1		1		1
1		1		1		1		1		1
1		1		1		1		1		1
1		1		0		1		1		1
0		1		1		1		0		1
1		1		1		1		1		0
1		1		1		1		1		0
1		1		1		1		1		0
1		1		1		1		1		0
1		1		0		1		1		1
1		1		1		1		1		1
0		1		1		1		1		0
0		1		1		1		0		1
1		0		1		1		1		1
1		1		1		1		1		1
1		1		0		1		1		1
1		1		1		1		1		1
1		1		1		1		1		1
[truncated: 3,971 more rows]
