# Supplementary material for: Cortical feedback loops bind distributed representations of working memory
Source: Nature. 2022 Jul 27;608(7922):381–9. doi: 10.1038/s41586-022-05014-3 (PMC9365695; doi:10.1038/s41586-022-05014-3)
Supplement: Supplementary file 6 — Source Data Fig. 4 [file 41586_2022_5014_MOESM6_ESM.xlsx]

## Sheet: Fig. 4b, h
Area AM silencing		Area M2 silencing
Silencing effect	Significance (p < 0.05)	Silencing effect	Significance (p < 0.05)
-0.171381	FALSE	-0.0169885	FALSE
-0.276622	TRUE	0.0351241	FALSE
0.514814	FALSE	0.00587699	FALSE
-0.0533474	FALSE	-0.111685	FALSE
0.526584	TRUE	-0.123154	TRUE
0.491224	TRUE	0.306332	FALSE
0.025616	FALSE	0.670732	TRUE
-0.0320034	FALSE	0.133378	FALSE
0.0166487	FALSE	-0.255531	FALSE
0.267875	TRUE	-0.54527	TRUE
0.000265384	FALSE	-0.199213	FALSE
-0.451505	FALSE	-0.258348	FALSE
-0.176178	FALSE	-0.0840031	FALSE
0.325144	TRUE	-0.521804	TRUE
-0.545595	TRUE	-0.525383	TRUE
0.115239	FALSE	-0.101056	FALSE
-0.0935945	FALSE	-0.873708	TRUE
0.292619	TRUE	-0.281773	FALSE
0.169818	FALSE	-0.00458433	FALSE
0.0178654	FALSE	0.0476456	FALSE
-0.10709	FALSE	0.31099	FALSE
-0.0809337	FALSE	-0.622433	TRUE
-0.0240102	FALSE	1.02835	FALSE
0.112915	FALSE	0.190749	FALSE
0.176432	FALSE	0.571517	TRUE
-0.335185	TRUE	-0.0384372	FALSE
0.0114562	FALSE	0.200042	TRUE
-0.0279574	FALSE	0.549464	FALSE
0.0162108	FALSE	-0.399731	FALSE
-0.0123671	FALSE	0.143154	FALSE
0.00632269	FALSE	0.327672	TRUE
-0.358377	TRUE	0.0163067	FALSE
-0.128321	FALSE	-0.175686	FALSE
0.245483	TRUE	0.285156	FALSE
-0.199556	FALSE	-1.38292	TRUE
-0.0587207	FALSE	-0.229281	FALSE
-0.876218	TRUE	0.353929	FALSE
0.381847	TRUE	0.122517	FALSE
-0.130376	FALSE	0.26913	FALSE
0.179135	FALSE	0.02831	FALSE
-0.3066	TRUE	-0.148992	FALSE
-0.146731	FALSE	0.0598627	FALSE
-0.173421	FALSE	-0.810506	TRUE
0.115082	TRUE	-0.313797	FALSE
0.187222	TRUE	0.00120838	FALSE
-0.480474	TRUE	-0.844628	TRUE
-0.0739792	FALSE	-0.0452836	FALSE
0.0207945	FALSE	0.0523644	FALSE
0.00331621	FALSE	0.402625	FALSE
-0.245014	TRUE	-0.44101	TRUE
-0.253952	FALSE	-0.584757	TRUE
0.155513	TRUE	-0.259027	FALSE
0.245816	FALSE	-0.0982378	FALSE
0.101479	FALSE	-0.350956	FALSE
0.317309	FALSE	0.489805	TRUE
0.197343	FALSE	0.165784	TRUE
0.0674136	FALSE	-0.0278122	FALSE
0.3106	FALSE	0.0388893	FALSE
-0.0419853	FALSE	0.252006	TRUE
-0.0572929	FALSE	0.399106	FALSE
-0.644225	TRUE	1.27437	TRUE
0.581807	TRUE	-0.0436437	FALSE
0.0915247	FALSE	0.00993133	FALSE
0.258864	FALSE	0.099001	FALSE
0.124928	FALSE	0.0723202	FALSE
-0.0475891	FALSE	-0.599852	TRUE
0.117082	FALSE	-0.667168	TRUE
-0.0570457	FALSE	0.299127	FALSE
-0.0684217	FALSE	-0.258913	FALSE
0.138131	FALSE	-0.0554707	FALSE
-0.521068	TRUE	0.37185	FALSE
0.064114	FALSE	-0.506382	TRUE
0.0412895	FALSE	-0.50687	TRUE
-0.137327	FALSE	-0.221271	FALSE
-0.234664	FALSE	0.106077	FALSE
0.15323	FALSE	-0.541988	TRUE
-0.142367	FALSE	0.140838	FALSE
-0.0781857	FALSE	0.388099	FALSE
-0.0397338	FALSE	-0.57812	TRUE
0.269056	FALSE	-0.635613	TRUE
-0.233134	FALSE	-0.426036	TRUE
-0.400586	TRUE	1.05397	TRUE
-0.326192	FALSE	-1.5649	TRUE
-0.461942	TRUE	-0.120029	FALSE
-0.387024	TRUE	0.0515114	FALSE
-0.160136	FALSE	-1.15414	TRUE
0.143607	FALSE	-0.214855	FALSE
-0.0848374	FALSE	-0.439143	TRUE
0.00345303	FALSE	-0.0744145	FALSE
-0.298023	TRUE	-0.793668	FALSE
0.23366	TRUE	-0.239076	FALSE
-0.28619	FALSE	0.246645	FALSE
-0.00635142	FALSE	-0.231985	TRUE
0.183512	FALSE	0.096241	FALSE
0.0542245	FALSE	-0.346292	TRUE
0.104658	FALSE	-0.062847	FALSE
-0.00892337	FALSE	0.280959	TRUE
-0.0353323	FALSE	-0.160604	TRUE
0.0347527	FALSE	0.183718	FALSE
-0.079591	FALSE	0.16794	FALSE
0.0649317	FALSE	-0.048216	FALSE
-0.00976177	FALSE	-0.324576	FALSE
-0.155166	TRUE	-0.30679	FALSE
0.196064	FALSE	0.233084	TRUE
0.0155934	FALSE	-0.02512	FALSE
-0.090098	FALSE	-0.51866	TRUE
-0.0438729	FALSE	-0.022041	FALSE
0.339092	FALSE	-0.00814951	FALSE
-0.0408449	FALSE	-0.0203434	FALSE
-0.223528	TRUE	0.686975	TRUE
-0.131082	FALSE	-0.366	TRUE
0.0256991	FALSE	0.333236	FALSE
0.110578	FALSE	-0.71226	TRUE
-0.182909	FALSE	-1.39015	TRUE
0.259509	TRUE	-0.0504658	FALSE
-0.0267453	FALSE	0.371898	FALSE
-0.225386	TRUE	-0.407746	TRUE
-0.320486	TRUE	0.261571	FALSE
-0.0531769	FALSE	0.545302	FALSE
-0.0590758	FALSE	-0.469282	TRUE
-0.0435717	FALSE	-0.211003	TRUE
0.041572	FALSE	0.189865	FALSE
-0.103493	FALSE	-0.408817	TRUE
0.0267715	FALSE	-0.00731144	FALSE
-0.437223	TRUE	0.255765	TRUE
-0.0700667	FALSE	-1.05072	TRUE
-0.101843	FALSE	-0.145971	TRUE
0.198544	TRUE	-0.0359535	FALSE
0.0915848	FALSE	-0.450217	TRUE
-0.0265394	FALSE	0.342938	FALSE
-0.092237	FALSE	0.102159	FALSE
0.153538	FALSE	0.485791	TRUE
-0.0575321	FALSE	-0.140687	FALSE
0.260177	FALSE	-0.0187855	FALSE
-0.0562097	FALSE	-0.87451	TRUE
0.452706	TRUE	-0.372353	TRUE
0.325594	TRUE	0.0876651	FALSE
0.190727	FALSE	-0.163289	FALSE
-0.311593	TRUE	0.0763688	FALSE
0.0412527	FALSE	-0.0973977	FALSE
0.103598	FALSE	-0.227482	FALSE
-0.110789	FALSE	-0.0137786	FALSE
0.0382477	FALSE	0.0940775	FALSE
-0.0846791	FALSE	0.17875	FALSE
-0.100386	FALSE	0.181572	FALSE
-0.00482031	FALSE	0.13043	FALSE
0.19807	FALSE	-0.156936	FALSE
-0.613846	TRUE	-0.319803	FALSE
0.145361	FALSE	-0.253997	TRUE
0.0145707	FALSE	-0.150406	FALSE
0.0130201	FALSE	-0.959192	TRUE
0.279476	TRUE	-0.152405	TRUE
0.57054	TRUE	0.00531807	FALSE
0.181579	FALSE	-0.338498	TRUE
-0.317944	TRUE	0.101646	FALSE
-0.158166	FALSE	-0.335582	TRUE
-0.349389	TRUE	-0.0634065	FALSE
-0.114679	FALSE	0.170375	FALSE
-0.121044	TRUE	0.20917	FALSE
0.183485	FALSE	-0.0842914	FALSE
0.0920983	TRUE	-0.591069	TRUE
-0.0429717	FALSE	0.0345398	FALSE
-0.20035	TRUE	-0.0494564	FALSE
0.0840173	FALSE	-0.442836	TRUE
-0.232093	TRUE	0.0785767	FALSE
0.275195	TRUE	0.0586821	FALSE
-0.367396	TRUE	-0.310065	TRUE
-0.0776136	FALSE	-0.338091	TRUE
-0.0379883	FALSE	0.00469227	FALSE
0.175364	FALSE	0.09275	FALSE
-0.290267	TRUE	0.32507	TRUE
-0.139632	FALSE	-0.753266	TRUE
0.0250034	FALSE	0.0220442	FALSE
0.182644	FALSE	0.253457	TRUE
-0.446834	TRUE	-0.316442	TRUE
-0.001124	FALSE	0.16753	FALSE
-0.0960417	FALSE	0.3258	FALSE
-0.0703357	FALSE	0.387202	FALSE
0.0873677	FALSE	-0.552047	TRUE
-0.0630404	FALSE	0.602475	TRUE
-0.0736945	FALSE	0.0663216	FALSE
-0.0350212	FALSE	-0.118228	FALSE
-0.169198	TRUE	-0.0192343	FALSE
-0.337784	FALSE	0.241156	TRUE
-0.1217	FALSE	-0.151235	FALSE
-0.00720686	FALSE	-0.920468	TRUE
-0.11316	FALSE	-0.190928	FALSE
-0.0336426	FALSE	0.457085	TRUE
0.124313	FALSE	-0.336465	TRUE
-0.0130657	FALSE	0.591567	TRUE
0.0504903	FALSE	1.18487	FALSE
-0.025051	FALSE	-0.125986	FALSE
-0.0296234	FALSE	0.0936795	FALSE
-1.07012	TRUE	-0.051016	FALSE
0.119331	FALSE	0.0265682	FALSE
0.0344837	FALSE	0.48144	TRUE
0.440434	TRUE	0.35546	FALSE
0.133545	FALSE	-0.311967	TRUE
-0.034957	FALSE	0.172102	FALSE
-0.555602	TRUE	-0.52936	TRUE
-0.323677	FALSE	-0.0900287	FALSE
0.155413	FALSE	0.24448	FALSE
-0.0597976	FALSE	-0.302361	TRUE
-0.0228312	FALSE	-0.0449219	FALSE
-0.0373145	FALSE	-0.378418	TRUE
-0.0864636	FALSE	0.324225	TRUE
-0.36143	TRUE	-0.956694	TRUE
0.152013	FALSE	0.830097	TRUE
0.0645482	FALSE	-0.218591	TRUE
-0.23876	FALSE	0.290591	TRUE
-0.220519	TRUE	0.410822	FALSE
-0.276804	FALSE	0.686057	TRUE
0.275213	FALSE	-0.415874	TRUE
0.0275045	FALSE	0.542424	TRUE
-0.0595262	FALSE	-0.172039	TRUE
-0.0634341	FALSE	-0.258786	TRUE
0.159818	FALSE	0.450071	TRUE
0.0157425	FALSE	0.338427	TRUE
0.181008	FALSE	-0.553813	FALSE
0.0786796	FALSE	0.0650045	FALSE
0.0532208	FALSE	0.207693	FALSE
-0.225446	TRUE	0.238097	FALSE
-0.016754	FALSE	-0.0154277	FALSE
-0.115709	FALSE	-0.201495	FALSE
-0.455151	TRUE	0.0451875	FALSE
0.0728159	FALSE	0.275623	TRUE
0.399488	TRUE	-0.276896	TRUE
-0.0953205	FALSE	-0.382258	TRUE
-0.0900406	FALSE	-0.233273	TRUE
0.0191056	FALSE	0.142723	FALSE
0.0891263	FALSE	-0.167435	FALSE
-0.997418	TRUE	-0.140019	TRUE
0.0044948	FALSE	0.2966	TRUE
-0.117997	FALSE	-0.236871	TRUE
0.012765	FALSE	-0.315629	FALSE
0.0932773	FALSE	-0.599142	TRUE
-0.0142273	FALSE	-0.227609	TRUE
-0.0300967	FALSE	-0.478836	TRUE
-0.0868003	FALSE	0.258152	TRUE
0.215742	TRUE	-0.281623	TRUE
0.236523	TRUE	0.0691214	FALSE
0.199609	TRUE	-1.0361	TRUE
-0.143802	FALSE	-0.122413	FALSE
-0.290359	TRUE	0.0329075	FALSE
0.261955	FALSE	-0.0492978	FALSE
0.00186438	FALSE	-0.574658	TRUE
0.516326	FALSE	-0.421675	TRUE
-0.232441	FALSE	-0.051036	FALSE
-0.294551	FALSE	-0.01537	FALSE
0.0303121	FALSE	-0.408004	TRUE
-0.373156	TRUE	-0.249148	TRUE
-0.0710299	FALSE	-0.158846	TRUE
0.123365	FALSE	-0.143424	TRUE
-0.0213392	FALSE	-0.636134	TRUE
-0.0929813	FALSE	-0.359245	TRUE
-0.57498	TRUE	-0.91746	TRUE
-0.0226726	FALSE	-0.699742	TRUE
0.266025	TRUE	-0.283372	TRUE
-0.0851579	FALSE	-0.105991	FALSE
0.0688433	FALSE	-0.240476	TRUE
0.298442	FALSE	0.028773	FALSE
0.0118937	FALSE	-0.0539651	FALSE
-0.00805043	FALSE	0.173102	FALSE
0.0487556	FALSE	0.144436	FALSE
-0.0945849	FALSE	-0.425986	TRUE
-0.162577	FALSE	-0.34492	TRUE
0.166828	TRUE	0.166496	FALSE
-0.155355	FALSE	0.0971271	FALSE
0.281405	FALSE	0.0627196	FALSE
0.211298	FALSE	0.13974	TRUE
-0.0172542	FALSE	-0.141542	TRUE
-0.0862564	FALSE	0.122583	FALSE
-0.116092	FALSE	0.177567	FALSE
0.0292982	FALSE	0.0140219	FALSE
0.0803694	FALSE	-0.570648	TRUE
-0.208326	FALSE	0.00996705	FALSE
0.0819177	FALSE	-0.208795	TRUE
-0.0513534	FALSE	-0.776837	TRUE
0.033086	FALSE	-0.557781	TRUE
-0.0325548	FALSE	0.430068	FALSE
-0.0771979	FALSE	0.216917	FALSE
-0.0117998	FALSE	-0.0842095	FALSE
-1.12534	TRUE	-0.0152418	FALSE
-0.820914	TRUE	-0.651914	TRUE
-0.0198683	FALSE	-0.401728	FALSE
0.0552928	FALSE	0.168162	TRUE
-0.0956455	FALSE	0.0674131	FALSE
-0.170697	FALSE	0.0760938	FALSE
-0.00985998	FALSE	-0.281132	TRUE
-0.197871	TRUE	-0.0329874	FALSE
-0.0648469	FALSE	-0.670492	TRUE
0.21894	TRUE	-0.147486	FALSE
0.0504409	FALSE	0.0416966	FALSE
0.218356	FALSE	0.238691	FALSE
0.101747	FALSE	-0.959332	TRUE
-0.0734277	FALSE	0.138986	TRUE
-0.795217	TRUE	-0.0203952	FALSE
0.223145	FALSE	0.0302912	FALSE
0.13032	FALSE	-0.0654429	FALSE
-0.0738435	FALSE	0.0535621	FALSE
0.112671	FALSE	-0.195947	TRUE
0.108644	FALSE	-0.197993	TRUE
-0.744136	TRUE	-0.0105645	FALSE
0.062514	FALSE	-0.167334	TRUE
0.16401	FALSE	-0.131016	FALSE
-0.48984	TRUE	-0.322133	TRUE
-0.130279	FALSE	-0.00998998	FALSE
-0.00718776	FALSE	-0.00194732	FALSE
-0.301887	TRUE	-0.306277	TRUE
-0.143804	TRUE	0.0184986	FALSE
0.108719	FALSE	-1.3942	TRUE
0.0850583	FALSE	-0.524969	TRUE
0.136767	FALSE	-0.0599722	FALSE
-0.0547079	FALSE	-0.025111	FALSE
0.153895	TRUE	0.227736	TRUE
-0.0490369	FALSE	-0.108586	FALSE
-0.750973	TRUE	-0.387564	FALSE
-0.0292278	FALSE	-0.0218657	FALSE
0.0799971	FALSE	-0.131346	FALSE
-0.0408232	FALSE	0.0694886	FALSE
-0.172841	FALSE	-0.135142	FALSE
-0.542835	TRUE	-0.108339	TRUE
0.046271	FALSE	0.0631365	FALSE
-1.33767	TRUE	-0.0465059	FALSE
0.131231	FALSE	-0.20776	TRUE
-0.558327	TRUE	0.215434	TRUE
0.00460388	FALSE	-0.0593222	FALSE
0.185629	FALSE	-0.467702	TRUE
-0.773696	TRUE	-0.010815	FALSE
-0.245385	TRUE	0.0664578	FALSE
-0.299043	TRUE	0.0644034	FALSE
-0.0242853	FALSE	0.291174	FALSE
0.17257	FALSE	-0.0184146	FALSE
-0.402673	TRUE	-0.455448	TRUE
0.294691	FALSE	0.262446	TRUE
0.0718729	FALSE	-0.382303	TRUE
-0.152657	TRUE	0.0771037	FALSE
-0.123098	FALSE	0.125465	TRUE
-0.0376433	FALSE	0.125917	FALSE
0.137249	TRUE	-0.131011	FALSE
0.254509	FALSE	-0.282487	FALSE
-0.0833078	FALSE	0.176782	FALSE
0.0580038	FALSE	-0.381517	TRUE
-0.00552408	FALSE	-0.210096	FALSE
-0.453934	TRUE	0.193873	FALSE
-0.12606	FALSE	-0.0235785	FALSE
-0.0145124	FALSE	0.0876348	FALSE
0.0734793	FALSE	0.000716095	FALSE
-0.212877	TRUE	-0.474778	TRUE
0.570817	TRUE	-0.443524	TRUE
-0.232119	TRUE	-0.169546	TRUE
-0.643941	TRUE	-0.190753	TRUE
-0.0702874	FALSE	-0.640575	TRUE
0.176389	FALSE	-0.463144	TRUE
-0.265537	TRUE	0.207016	TRUE
0.0873545	FALSE	-0.139449	FALSE
0.0771288	FALSE	-0.981011	TRUE
-1.22561	TRUE	0.128572	FALSE
0.175909	FALSE	0.275202	TRUE
0.251392	TRUE	-0.370594	TRUE
-0.176019	FALSE	-0.140987	FALSE
-0.112976	FALSE	-0.235099	TRUE
0.101859	FALSE	0.143844	FALSE
0.0646003	FALSE	0.0891445	FALSE
-0.00589714	FALSE	-0.234302	TRUE
0.0390138	FALSE	-0.299114	TRUE
-0.306584	TRUE	0.154145	FALSE
-0.270147	FALSE	-0.155114	TRUE
-0.0185268	FALSE	-0.215818	TRUE
-0.123712	TRUE	0.320875	TRUE
0.107746	FALSE	0.244352	TRUE
0.0135702	FALSE	-0.7542	TRUE
-0.181756	FALSE	-0.200339	TRUE
-0.836793	TRUE	-0.0857673	FALSE
0.0804184	FALSE	0.414569	TRUE
0.090303	FALSE	-0.448066	TRUE
0.366353	TRUE	0.557503	TRUE
-0.484619	TRUE	0.0334092	FALSE
-0.347664	TRUE	0.0282187	FALSE
-0.347836	TRUE	0.249903	FALSE
0.216834	FALSE	0.351953	TRUE
-0.422959	TRUE	-0.162405	FALSE
0.109183	FALSE	-0.128163	FALSE
-0.38237	TRUE	-0.411998	TRUE
-0.296115	TRUE	-0.219629	TRUE
-0.0628408	FALSE	-0.103988	FALSE
0.0571941	FALSE	-0.0262959	FALSE
-0.000625807	FALSE	-0.236027	TRUE
-0.301412	FALSE	0.217195	FALSE
0.144649	TRUE	0.066184	FALSE
0.169802	FALSE	-0.0321075	FALSE
-0.145089	FALSE	-0.161108	FALSE
-0.38012	TRUE	0.135227	FALSE
-0.0508176	FALSE	0.168877	TRUE
-0.248601	TRUE	-0.351283	TRUE
-0.250471	TRUE	-0.130107	TRUE
-0.129833	FALSE	-0.0312783	FALSE
0.0281204	FALSE	-0.468488	TRUE
-0.101657	FALSE	-0.154541	TRUE
-0.0605546	FALSE	-0.0966984	FALSE
-0.392826	TRUE	-0.10365	FALSE
-0.0379363	FALSE	-0.0577869	FALSE
-0.552603	TRUE	-0.50926	FALSE
-0.774461	TRUE	0.119934	FALSE
0.157509	FALSE	-0.115326	FALSE
-0.395864	TRUE	-0.0216846	FALSE
0.0588955	FALSE	-0.442298	TRUE
0.213884	TRUE	-1.38003	TRUE
-0.416375	TRUE	-0.0273132	FALSE
-0.7309	TRUE	-0.240255	TRUE
-0.0625724	FALSE	-0.359776	TRUE
-0.0445308	FALSE	-0.0221601	FALSE
-0.141978	FALSE	-0.100229	FALSE
0.101398	FALSE	-0.141355	FALSE
-0.0974298	FALSE	-0.107713	TRUE
-0.0421575	FALSE	-0.00231607	FALSE
0.484439	TRUE	-0.409514	TRUE
0.89359	TRUE	-0.120663	FALSE
-0.364219	TRUE	-0.371664	TRUE
0.0923622	FALSE	-0.214877	TRUE
0.120578	TRUE	-0.453843	TRUE
-0.561164	TRUE	-0.195658	TRUE
0.10082	FALSE	0.183884	FALSE
0.0320071	FALSE	-0.00845486	FALSE
0.543879	TRUE	0.101713	FALSE
-0.00962719	FALSE	-0.165676	TRUE
0.0545856	FALSE	-0.248199	TRUE
-0.243497	FALSE	-0.00296088	FALSE
0.255446	FALSE	-0.608772	TRUE
-0.155648	FALSE	-0.365343	TRUE
0.0416174	FALSE	0.190407	FALSE
0.172807	TRUE	-0.0447631	FALSE
-0.586477	TRUE	-0.264944	FALSE
0.0969877	FALSE	-0.167848	FALSE
0.068635	FALSE	0.0603798	FALSE
0.189745	FALSE	-0.329205	TRUE
0.248023	TRUE	0.167948	FALSE
0.118989	FALSE	-0.132834	FALSE
0.426315	TRUE	-0.094061	FALSE
0.0600108	FALSE	-0.0117879	FALSE
-0.0724594	FALSE	0.00231864	FALSE
0.334401	TRUE	-0.476195	TRUE
0.264472	TRUE	-0.159347	TRUE
0.372706	TRUE	0.0233142	FALSE
-0.870424	TRUE	-0.0976067	FALSE
0.261364	TRUE	-0.00483135	FALSE
0.233838	TRUE	-0.109425	FALSE
-0.0719661	FALSE	0.115786	TRUE
0.0610448	FALSE	0.0756725	FALSE
-0.592847	TRUE	0.0888233	FALSE
-0.493554	TRUE	0.0632565	FALSE
-0.0652495	FALSE	-0.347078	TRUE
0.482736	TRUE	0.327019	TRUE
-0.0388696	FALSE	-0.0451909	FALSE
0.24025	TRUE	0.00585897	FALSE
-0.820915	TRUE	-0.098495	FALSE
0.362148	TRUE	-0.184062	TRUE
-0.317007	FALSE	-0.31259	TRUE
-0.296414	TRUE	0.024549	FALSE
0.176683	FALSE	-0.211016	FALSE
-0.257201	TRUE	0.167883	FALSE
0.372567	TRUE	0.0412271	FALSE
-0.163492	TRUE	0.439005	TRUE
-0.300859	FALSE	0.258076	FALSE
-0.515235	TRUE	-0.0540942	FALSE
-0.718162	TRUE	-0.179504	FALSE
-0.417305	TRUE	-0.0186453	FALSE
0.409344	TRUE	-0.862082	TRUE
-0.443398	TRUE	0.0390184	FALSE
-0.795106	TRUE	0.0878936	FALSE
0.137795	FALSE	0.0528373	FALSE
0.442258	TRUE	0.183687	FALSE
-0.311622	TRUE	0.250906	FALSE
-0.101859	FALSE	0.135962	FALSE
-0.165018	TRUE	-0.0107694	FALSE
-0.0269029	FALSE	-0.262166	TRUE
-0.195172	FALSE	-0.0672834	FALSE
-0.317827	TRUE	-1.23547	TRUE
0.185456	FALSE	0.388366	TRUE
-0.104953	FALSE	0.169975	FALSE
-0.506839	TRUE	-0.0253718	FALSE
-0.646939	TRUE	0.474632	TRUE
-0.133826	FALSE	0.0250945	FALSE
-0.449342	TRUE	-0.429429	TRUE
0.0417757	FALSE	0.234333	FALSE
-0.637508	TRUE	0.136085	FALSE
-0.015848	FALSE	0.201113	TRUE
-0.0502319	FALSE	-0.0426562	FALSE
0.0458065	FALSE	0.0239165	FALSE
-0.30354	TRUE	-0.0167395	FALSE
0.266793	TRUE	-0.182027	FALSE
-0.367973	TRUE	0.0442682	FALSE
-0.163846	TRUE	-0.097366	FALSE
0.0201963	FALSE	0.326523	TRUE
-0.11386	FALSE	-0.0945563	FALSE
-0.395254	TRUE	0.209496	FALSE
-0.191725	FALSE	-0.07754	FALSE
0.0371282	FALSE	-0.199596	FALSE
-0.104498	FALSE	0.143234	FALSE
-0.386353	TRUE	-0.342108	TRUE
0.120412	FALSE	-0.0669582	FALSE
0.106002	FALSE	-0.115471	FALSE
-0.341737	TRUE	0.653757	TRUE
-0.643728	TRUE	0.145872	FALSE
0.0754718	FALSE	0.0169083	FALSE
-0.562731	TRUE	0.271934	FALSE
0.250588	FALSE	-0.324722	FALSE
0.627047	TRUE	-0.394443	TRUE
0.208497	FALSE	-0.0245803	FALSE
0.0113753	FALSE	0.187478	FALSE
-0.158471	FALSE	0.0837689	FALSE
0.265116	FALSE	-0.0999297	FALSE
-0.848559	TRUE	0.187673	TRUE
0.172678	FALSE	0.366165	TRUE
0.144566	TRUE	-0.450865	TRUE
0.021513	FALSE	-0.302799	FALSE
0.122475	FALSE	-0.209843	TRUE
-0.103193	FALSE	-0.0327927	FALSE
-0.040018	FALSE	-0.143483	FALSE
-0.149458	TRUE	0.0386133	FALSE
-0.457429	TRUE	0.398918	FALSE
-0.424745	TRUE	-0.393487	TRUE
-0.27151	TRUE	-0.00361208	FALSE
-0.48118	TRUE	-0.0122829	FALSE
0.0434531	FALSE	-0.256181	TRUE
0.371365	TRUE	-0.375499	TRUE
0.168855	FALSE	-0.193751	FALSE
0.034214	FALSE	0.0996894	FALSE
0.183684	TRUE	0.180175	FALSE
0.163813	FALSE	0.199648	FALSE
-0.0471839	FALSE	-0.147832	FALSE
-0.151625	FALSE	-0.0651009	FALSE
-0.467437	TRUE	0.0223427	FALSE
0.118131	FALSE	0.108009	FALSE
0.388528	TRUE	-0.133645	FALSE
0.110997	FALSE	0.0865092	FALSE
-0.554224	TRUE	0.154959	FALSE
-0.557785	TRUE	0.0245769	FALSE
-0.0706497	FALSE	-0.294706	TRUE
0.43649	TRUE	-0.538671	TRUE
-0.524818	TRUE	-0.299813	TRUE
-0.33953	TRUE	0.0725766	FALSE
0.673023	TRUE	0.0254528	FALSE
0.143531	FALSE	-0.0324649	FALSE
0.308758	TRUE	-0.137084	FALSE
0.276239	TRUE	-0.507147	TRUE
-0.396928	TRUE	0.0925131	FALSE
0.325911	TRUE	-0.57681	TRUE
-0.209554	FALSE	0.253199	FALSE
-0.292657	FALSE	-0.0566826	FALSE
0.1559	FALSE	-0.284758	TRUE
0.0133203	FALSE	0.103069	FALSE
0.190302	TRUE	0.195864	FALSE
-0.090196	FALSE	0.143249	FALSE
-0.395935	TRUE	0.0200668	FALSE
0.148375	FALSE	-0.166996	FALSE
0.370105	TRUE	0.342928	TRUE
-0.241393	FALSE	-0.143936	TRUE
-0.43517	TRUE	0.0223403	FALSE
-0.192634	TRUE	0.133565	FALSE
0.316095	TRUE	0.261861	FALSE
0.341481	TRUE	0.128821	FALSE
-0.180469	FALSE	-0.0821261	FALSE
-0.421175	TRUE	-0.2139	FALSE
-0.804124	TRUE	0.261731	TRUE
0.0410762	FALSE	-0.500945	TRUE
-0.549418	TRUE	-0.295845	TRUE
0.391391	TRUE	-0.257466	TRUE
-0.508619	TRUE	-0.345583	TRUE
-0.0103307	FALSE	0.267655	FALSE
-0.325799	TRUE	0.0264609	FALSE
0.158959	FALSE	0.213357	FALSE
-0.381038	TRUE	-1.6761	TRUE
0.580917	TRUE	-0.216526	FALSE
0.171584	FALSE	0.560844	TRUE
0.716582	FALSE	-0.197628	FALSE
-0.0861609	FALSE	-0.139169	FALSE
0.0786419	FALSE	-0.562335	FALSE
0.276112	FALSE	0.192048	FALSE
-0.496046	TRUE	0.258723	TRUE
-0.0928762	FALSE	-0.455215	FALSE
0.266375	FALSE	0.0523019	FALSE
0.109047	FALSE	-0.081392	FALSE
-0.250924	FALSE	0.107125	FALSE
-0.0121422	FALSE	-0.0304564	FALSE
-0.109362	FALSE	-0.320622	TRUE
-0.0890311	FALSE	-0.620999	TRUE
-0.183091	FALSE	-0.21716	FALSE
0.18665	FALSE	0.195601	TRUE
0.0259133	FALSE	-0.0290191	FALSE
0.000409965	FALSE	-0.0144931	FALSE
-0.021981	FALSE	-0.634335	TRUE
0.110488	FALSE	-0.115488	FALSE
0.332502	FALSE	-0.237585	TRUE
0.127949	FALSE	0.189564	TRUE
-0.0175864	FALSE	-0.00981438	FALSE
0.268783	TRUE	-0.0870055	FALSE
-0.579546	FALSE	-0.0362047	FALSE
0.123724	FALSE	-2.05244	TRUE
-0.0469043	FALSE	-0.38192	TRUE
0.0966551	FALSE	-0.309849	TRUE
0.05262	FALSE	-0.456216	TRUE
-0.0272977	FALSE	-0.130826	TRUE
-0.109562	FALSE	-0.0233832	FALSE
-0.161781	FALSE	-0.552162	TRUE
0.259656	FALSE	0.00217073	FALSE
-0.672994	TRUE	-0.166048	FALSE
-0.0202018	FALSE	-0.297352	TRUE
0.0949654	FALSE	-0.0185882	FALSE
-0.0329957	FALSE	-0.105876	FALSE
-0.23056	FALSE	0.542931	TRUE
0.157455	FALSE	0.311644	TRUE
-0.210659	FALSE	0.278686	FALSE
-0.559218	TRUE	-0.287235	FALSE
0.184258	FALSE	0.123289	FALSE
0.164429	FALSE	-0.012498	FALSE
-0.168928	FALSE	0.0108708	FALSE
0.0268596	FALSE	0.455949	FALSE
0.041758	FALSE	0.0182235	FALSE
-0.0899865	FALSE	-0.00816439	FALSE
0.0294099	FALSE	-0.256022	TRUE
-0.197072	FALSE	-0.218874	TRUE
-0.688412	TRUE	0.0544637	FALSE
-0.140394	FALSE	-0.113648	FALSE
-0.361786	TRUE	-0.349768	TRUE
0.0174205	FALSE	0.052559	FALSE
0.0238335	FALSE	0.535728	TRUE
0.114655	FALSE	0.0127527	FALSE
0.0597168	FALSE	0.00331072	FALSE
0.182969	FALSE	-0.0382	FALSE
0.190866	FALSE	-1.10565	TRUE
-0.0623775	FALSE	0.130542	FALSE
-0.170898	FALSE	0.0935253	FALSE
-0.33816	TRUE	-0.36146	TRUE
-0.0141526	FALSE	0.0303631	FALSE
0.224219	FALSE	0.0330823	FALSE
0.325539	FALSE	0.718987	TRUE
0.106343	FALSE	-0.537737	TRUE
0.00103323	FALSE	0.123102	FALSE
-0.116723	FALSE	0.11177	FALSE
-0.0629911	FALSE	-0.0343327	FALSE
0.206677	TRUE	0.239632	FALSE
-0.175673	FALSE	0.106932	FALSE
-0.323117	FALSE	-0.160064	FALSE
-0.0659955	FALSE	-0.149996	TRUE
0.0615964	FALSE	-0.128272	FALSE
-0.000656401	FALSE	-0.154334	TRUE
0.0674947	FALSE	-0.180953	FALSE
-0.102863	FALSE	-0.262282	FALSE
-0.195218	FALSE	0.163354	FALSE
-0.0863572	FALSE	-0.0138346	FALSE
-0.319535	FALSE	-0.0675507	FALSE
-0.143363	TRUE	0.0132732	FALSE
-0.140819	FALSE	0.0856172	FALSE
-0.0730392	FALSE	-0.153564	FALSE
0.0079383	FALSE	-0.324169	TRUE
-0.393568	FALSE	-0.214658	TRUE
-0.00109753	FALSE	-0.0214445	FALSE
-0.32253	FALSE	0.172364	TRUE
-0.0981665	FALSE	0.0770396	FALSE
0.0408765	FALSE	0.0508936	FALSE
-0.164464	TRUE	0.0770092	FALSE
0.074049	FALSE	-0.521	TRUE
-0.469053	FALSE	0.0195587	FALSE
0.189005	FALSE	0.0287838	FALSE
-0.0795204	FALSE	-0.203475	FALSE
0.218703	FALSE	0.212638	FALSE
-0.234852	FALSE	-0.447421	FALSE
0.0867341	FALSE	0.0713014	FALSE
0.251591	FALSE	-0.322006	FALSE
-0.0506189	FALSE	-0.037979	FALSE
0.257766	TRUE	-0.663803	FALSE
0.117563	FALSE	0.389723	FALSE
-0.0206897	FALSE	-0.262777	FALSE
0.0579847	FALSE	0.191583	TRUE
-0.41483	TRUE	0.0295753	FALSE
0.157544	FALSE	0.360949	TRUE
-0.167243	FALSE	0.255337	FALSE
-0.126106	FALSE	-0.341266	TRUE
-0.298302	TRUE	0.141835	FALSE
0.0153811	FALSE	-0.323168	TRUE
-0.0434549	FALSE	-0.338704	TRUE
0.0595533	FALSE	-0.0481601	FALSE
0.0207493	FALSE	-0.527437	TRUE
-0.0969276	FALSE	0.0568862	FALSE
-0.0743508	FALSE	-0.0718595	FALSE
-0.0854242	FALSE	-0.152805	FALSE
0.343879	TRUE	-0.113219	FALSE
0.192217	FALSE	-0.271841	TRUE
-0.191165	FALSE	-0.562031	TRUE
0.147187	FALSE	-0.43983	TRUE
0.257269	FALSE	0.10551	FALSE
0.090653	FALSE	-0.0539652	FALSE
0.341115	FALSE	-0.137647	FALSE
0.0719717	FALSE	-0.2882	TRUE
0.168837	FALSE	0.270651	FALSE
0.0210199	FALSE	-0.152496	FALSE
-0.181352	FALSE	0.144882	FALSE
0.147478	FALSE	-0.310422	TRUE
0.186482	FALSE	-0.646254	TRUE
-0.0265115	FALSE	-0.153035	FALSE
0.0902928	FALSE	-0.344544	FALSE
0.190967	FALSE	-0.145618	FALSE
-0.265612	TRUE	0.208965	FALSE
0.226999	FALSE	0.015222	FALSE
0.0751433	FALSE	0.273981	FALSE
-0.357424	FALSE	-0.100724	FALSE
0.149558	FALSE	0.0921752	FALSE
-0.0439526	FALSE	0.0937791	FALSE
0.0402339	FALSE	-0.376695	FALSE
0.148412	FALSE	-0.0124051	FALSE
-0.161731	FALSE	-0.174633	FALSE
0.158189	FALSE	0.478167	TRUE
-0.190829	FALSE	-0.00881356	FALSE
-0.220016	TRUE	-0.265977	FALSE
-0.193336	FALSE	0.339253	TRUE
-0.0173324	FALSE	-0.123691	FALSE
-0.115983	FALSE	-0.108174	FALSE
-0.0497519	FALSE	-0.285051	TRUE
-0.147309	FALSE	0.0633302	FALSE
0.168984	FALSE	0.0986012	FALSE
-0.0640597	FALSE	-0.389383	TRUE
-0.232548	TRUE	-0.0732569	FALSE
0.20475	FALSE	0.216307	FALSE
0.00261776	FALSE	-0.0423623	FALSE
0.178028	FALSE	-0.0436768	FALSE
0.138097	FALSE	-0.809768	FALSE
0.00584483	FALSE	-0.24236	TRUE
-0.249879	FALSE	0.107519	FALSE
0.25858	TRUE	0.419516	TRUE
-0.113116	FALSE	0.423211	FALSE
-0.117262	FALSE	0.175984	FALSE
-0.0801231	FALSE	-0.420048	FALSE
0.0310777	FALSE	0.106656	FALSE
-0.0490988	FALSE	-0.0984225	FALSE
0.409524	FALSE	-0.193932	FALSE
0.170359	FALSE	0.201145	FALSE
-0.196513	FALSE	-0.21648	FALSE
0.104592	FALSE	0.160839	FALSE
-0.00754564	FALSE	0.226873	TRUE
-0.0686045	FALSE	0.243662	FALSE
-0.0961452	FALSE	-0.329068	FALSE
-0.286824	FALSE	-0.136505	FALSE
-0.0645478	FALSE	0.785851	TRUE
0.104778	FALSE	0.0517779	FALSE
0.037561	FALSE	-0.169476	FALSE
-0.169579	FALSE	0.0566479	FALSE
-0.167949	FALSE	0.0217296	FALSE
0.210096	FALSE	0.240443	FALSE
0.506453	TRUE	0.293575	FALSE
0.198646	FALSE	0.50408	TRUE
0.606627	FALSE	0.470321	TRUE
0.00632023	FALSE	-0.0283903	FALSE
-0.0217341	FALSE	-0.0839107	FALSE
-0.0972544	FALSE	-0.47179	TRUE
-0.534381	TRUE	0.158936	FALSE
0.00597541	FALSE	0.698232	TRUE
-0.0478172	FALSE	-0.0116534	FALSE
0.371769	TRUE	0.0752084	FALSE
0.122479	FALSE	-0.487865	TRUE
-0.0751955	FALSE	-0.471149	TRUE
0.00516414	FALSE	-0.224839	FALSE
0.0137434	FALSE	-0.143611	TRUE
-0.222495	FALSE	-0.014097	FALSE
0.108833	FALSE	-0.277946	TRUE
0.345234	FALSE	0.185938	FALSE
0.364964	FALSE	0.090813	FALSE
-0.241084	FALSE	0.303445	FALSE
0.0735306	FALSE	-0.0478671	FALSE
-0.180096	FALSE	0.147726	FALSE
-0.0254268	FALSE	-0.0638217	FALSE
0.294642	TRUE	-0.154148	FALSE
0.0501046	FALSE	0.0518141	FALSE
0.19423	FALSE	-0.413783	TRUE
0.0374677	FALSE	0.192231	FALSE
0.259608	TRUE	-1.01132	TRUE
-0.0475644	FALSE	0.015722	FALSE
-0.222873	FALSE	-0.175722	FALSE
-0.0517956	FALSE	0.231315	FALSE
0.127285	FALSE	0.28784	FALSE
0.0827103	FALSE	0.180182	FALSE
0.0650116	FALSE	-0.117834	FALSE
0.0149558	FALSE	0.169073	FALSE
0.0874768	FALSE	-0.238555	TRUE
0.0540209	FALSE	0.133679	TRUE
-0.0807679	FALSE	0.27356	FALSE
-0.243099	FALSE	0.470042	TRUE
0.11086	FALSE	-0.224129	TRUE
0.291102	TRUE	-0.292117	TRUE
-0.0840419	FALSE	0.213337	FALSE
0.215536	TRUE	-0.306832	TRUE
-0.028797	FALSE	-0.075884	FALSE
-0.122089	TRUE	0.0977397	FALSE
-0.191747	FALSE	0.236446	FALSE
0.0486991	FALSE	0.249344	TRUE
0.0639567	FALSE	0.0744048	FALSE
0.0359768	FALSE	-0.0279869	FALSE
-0.0444612	FALSE	0.163278	FALSE
-0.000654387	FALSE	0.231125	FALSE
0.089874	FALSE	0.15962	TRUE
-0.111515	FALSE	-0.164225	FALSE
0.063922	FALSE	0.824041	TRUE
0.226031	TRUE	0.0345944	FALSE
0.0751649	FALSE	0.200569	FALSE
0.0924991	FALSE	0.244456	FALSE
-0.0462476	FALSE	-0.313029	TRUE
0.0102919	FALSE	-0.212718	FALSE
-0.0616511	FALSE	-0.424536	TRUE
-0.252393	TRUE	-0.0185585	FALSE
-0.378454	TRUE	-0.142673	FALSE
-0.124742	FALSE	-0.0225967	FALSE
0.284462	TRUE	-0.517459	TRUE
-0.0319127	FALSE	0.179856	FALSE
-0.0418788	FALSE	0.595252	FALSE
-0.104609	FALSE	0.332468	TRUE
0.217463	TRUE	-0.0682363	FALSE
0.122218	FALSE	0.172198	FALSE
0.195018	TRUE	-0.0193756	FALSE
0.0862383	FALSE	0.133718	FALSE
0.0419824	FALSE	0.179436	FALSE
0.3311	TRUE	-0.585211	TRUE
0.547624	TRUE	-0.422965	TRUE
0.753996	TRUE	0.11795	FALSE
0.227908	FALSE	0.0828195	FALSE
-0.0310093	FALSE	-0.312858	TRUE
0.0501494	FALSE	-0.976296	TRUE
0.191634	FALSE	-1.53095	TRUE
0.154634	FALSE	0.000362456	FALSE
0.223007	TRUE	-0.219805	FALSE
-0.265456	TRUE	-0.0858541	FALSE
-0.157309	FALSE	-0.08691	FALSE
-0.310816	TRUE	0.11047	FALSE
-0.107974	FALSE	0.32228	FALSE
0.746823	TRUE	-0.229905	FALSE
-0.000145455	FALSE	0.906916	TRUE
0.017632	FALSE	0.00670076	FALSE
-0.190741	FALSE	-0.303059	TRUE
0.0984788	FALSE	0.288628	TRUE
0.108791	FALSE	0.245133	FALSE
0.0433902	FALSE	0.0330825	FALSE
0.0616323	FALSE	-0.143667	FALSE
-0.275148	TRUE	0.157855	FALSE
-0.344035	TRUE	0.15777	FALSE
0.074841	FALSE	-0.212659	TRUE
0.186088	TRUE	-0.0975112	FALSE
-0.369197	TRUE	0.464148	TRUE
-0.24029	TRUE	-0.00770689	FALSE
0.134302	FALSE	-0.0900462	FALSE
0.0560325	FALSE	0.228958	FALSE
0.147535	FALSE	-0.639412	TRUE
0.227793	TRUE	0.162997	FALSE
0.0776028	FALSE	-0.44479	FALSE
0.152281	TRUE	0.0225476	FALSE
-0.186703	TRUE	0.269983	FALSE
0.0378559	FALSE	-0.46091	TRUE
0.153861	FALSE	0.197769	FALSE
0.131197	FALSE	-0.00650496	FALSE
-0.124578	TRUE	0.43555	FALSE
0.189155	TRUE	-0.165876	FALSE
0.0658313	FALSE	-0.135693	FALSE
-0.330294	TRUE	0.492568	TRUE
0.0508336	FALSE	-0.0742359	FALSE
0.0573285	FALSE	-0.127468	FALSE
0.192389	TRUE	-0.215684	FALSE
0.0771588	FALSE	-0.003965	FALSE
0.170584	FALSE	-0.882684	TRUE
-0.0311667	FALSE	-1.02714	TRUE
-0.105602	FALSE	0.306174	FALSE
-0.0385167	FALSE	0.760173	TRUE
0.734292	TRUE	0.159678	FALSE
-0.453806	TRUE	-0.412262	TRUE
0.0945457	FALSE	-0.0309397	FALSE
-0.0134309	FALSE	0.215966	FALSE
-0.116257	FALSE	-0.415117	TRUE
0.0542165	FALSE	-0.0665821	FALSE
-0.0700091	FALSE	0.212277	TRUE
0.0704412	FALSE	0.0792302	FALSE
0.0361734	FALSE	0.0222106	FALSE
-0.0599429	FALSE	-0.109198	FALSE
0.0468013	FALSE	0.332671	FALSE
0.0309909	FALSE	0.604759	TRUE
0.0359606	FALSE	0.492832	TRUE
-0.128086	TRUE	-0.505463	TRUE
0.036381	FALSE	-0.126132	FALSE
-0.0318476	FALSE	0.10172	FALSE
0.128621	FALSE	0.411573	FALSE
0.116361	FALSE	-0.558757	TRUE
0.144179	FALSE	-0.179925	FALSE
0.131826	TRUE	-0.0652336	FALSE
0.218815	TRUE	-0.214511	FALSE
0.180418	TRUE	-0.190583	FALSE
0.106605	FALSE	0.097874	FALSE
-0.0270642	FALSE	-0.200284	FALSE
0.0809625	FALSE	-0.17165	TRUE
0.199053	TRUE	-0.533035	TRUE
-0.102029	FALSE	-0.837009	TRUE
0.166735	FALSE	0.201629	FALSE
-0.289662	TRUE	0.0152916	FALSE
0.0528733	FALSE	-0.153479	FALSE
-0.389658	TRUE	0.745089	TRUE
0.545847	TRUE	-0.185441	FALSE
-0.136172	FALSE	-0.384138	TRUE
-0.00587146	FALSE	0.412992	FALSE
0.221348	TRUE	-0.149066	FALSE
0.239933	FALSE	-0.347285	TRUE
0.00493351	FALSE	-0.144439	FALSE
0.0410372	FALSE	-0.53102	TRUE
0.114822	FALSE	0.0968149	FALSE
0.0711342	FALSE	-0.259983	TRUE
0.103388	FALSE	0.299767	TRUE
0.19377	FALSE	-0.397964	TRUE
0.17999	FALSE	0.0609391	FALSE
-0.17283	TRUE	0.0966377	FALSE
0.163278	FALSE	0.128225	FALSE
0.0590309	FALSE	-0.196363	FALSE
-0.0103316	FALSE	0.270514	FALSE
-0.0395559	FALSE	-0.0554938	FALSE
0.0492463	FALSE	0.104783	FALSE
0.216681	TRUE	0.139796	FALSE
-0.062551	FALSE	-0.0516488	FALSE
-0.172765	TRUE	-0.171081	FALSE
-0.0584372	FALSE	-0.0891619	FALSE
-0.202441	TRUE	0.298713	TRUE
-0.345861	TRUE	-0.322994	FALSE
-0.237876	TRUE	-0.188991	FALSE
-0.266128	FALSE	0.122379	FALSE
0.260485	TRUE	0.904591	TRUE
-0.0499764	FALSE	0.143856	FALSE
0.154751	TRUE	0.0329982	FALSE
-0.130761	FALSE	-0.272335	TRUE
0.0382238	FALSE	0.18014	FALSE
0.0241549	FALSE	-0.284578	TRUE
-0.132822	TRUE	-0.166776	FALSE
-0.12762	TRUE	-0.23688	FALSE
-0.0833586	FALSE	0.147647	FALSE
-0.558985	TRUE	0.498975	TRUE
-0.303214	TRUE	-0.263006	TRUE
-0.0669682	FALSE	-0.604539	TRUE
-0.327093	TRUE	0.605081	TRUE
-0.282596	TRUE	-0.0770876	FALSE
-0.116306	FALSE	0.50499	TRUE
0.238512	FALSE	-0.61899	TRUE
-0.0176498	FALSE	-0.075751	FALSE
-0.58074	TRUE	-0.626599	TRUE
-0.206498	TRUE	0.302271	FALSE
-0.171216	TRUE	-0.0280885	FALSE
0.177458	FALSE	-0.366131	TRUE
0.0500282	FALSE	0.0880589	FALSE
0.0603274	FALSE	0.0989818	FALSE
-0.294863	TRUE	0.153836	FALSE
-0.283949	TRUE	0.0294498	FALSE
0.0290795	FALSE	0.136036	FALSE
0.229719	TRUE	-0.0754275	FALSE
-0.156543	FALSE	-0.0434167	FALSE
0.14839	FALSE	-0.373388	TRUE
-0.123278	FALSE	0.146123	FALSE
0.122318	FALSE	0.13633	FALSE
-0.237398	TRUE	0.106996	FALSE
-0.0865718	FALSE	-0.0666844	FALSE
0.0738546	FALSE	-0.605033	TRUE
0.0217901	FALSE	-0.0871537	FALSE
0.152041	TRUE	-0.106395	FALSE
0.126686	TRUE	-0.341876	FALSE
-0.355625	TRUE	0.33035	TRUE
-0.17226	TRUE	-0.374538	FALSE
-0.112955	FALSE	-0.235302	FALSE
-0.211934	TRUE	0.25162	TRUE
-0.059053	FALSE	-0.189862	FALSE
-0.133514	TRUE	-0.221721	FALSE
-0.0509514	FALSE	0.0523381	FALSE
0.22283	TRUE	-0.0551385	FALSE
-0.143027	TRUE	0.235798	TRUE
-0.280816	TRUE	0.0426203	FALSE
-0.0416131	FALSE	0.00854222	FALSE
-0.102135	FALSE	0.21309	TRUE
0.185671	FALSE	-0.0747711	FALSE
0.0516664	FALSE	0.103198	FALSE
0.0587282	FALSE	-0.277517	FALSE
0.0478348	FALSE	0.0457112	FALSE
-0.144498	FALSE	0.00115471	FALSE
-0.0501241	FALSE	0.20957	FALSE
-0.288541	TRUE	0.0703499	FALSE
-0.534158	TRUE	-0.323813	FALSE
-0.0440247	FALSE	0.0729893	FALSE
0.0774081	FALSE	0.23734	TRUE
-0.0319422	FALSE	0.214429	TRUE
0.0951638	FALSE	-0.0245998	FALSE
0.0608955	FALSE	-0.105431	FALSE
-0.00947529	FALSE	0.10813	FALSE
-0.404844	TRUE	-0.0119566	FALSE
-0.2684	TRUE	0.0994605	FALSE
0.0527976	FALSE	0.149386	FALSE
-0.292454	TRUE	0.0500459	FALSE
0.0351342	FALSE	0.00495316	FALSE
0.0297996	FALSE	0.021518	FALSE
-0.206527	TRUE	-0.172703	TRUE
0.200146	FALSE	-0.118167	FALSE
-0.0398171	FALSE	0.179411	FALSE
-0.177068	FALSE	0.150764	FALSE
0.242142	TRUE	-0.134757	FALSE
-0.204234	FALSE	0.202613	FALSE
-0.121027	FALSE	0.0265314	FALSE
0.253442	FALSE	0.123181	FALSE
0.225462	TRUE	0.291112	TRUE
-0.0981282	FALSE	-0.173715	TRUE
-0.178995	TRUE	0.285449	FALSE
0.184798	TRUE	-0.442612	TRUE
0.0766597	FALSE	-0.33758	TRUE
0.29777	TRUE	0.00422592	FALSE
0.487298	TRUE	-0.350121	TRUE
-0.0231902	FALSE	-0.420935	FALSE
0.283327	TRUE	0.00627101	FALSE
-0.0927678	FALSE	-0.307216	FALSE
-0.0742973	FALSE	-0.0417634	FALSE
-0.291522	TRUE	-0.402935	TRUE
-0.034568	FALSE	-0.204099	FALSE
0.156403	FALSE	0.0354617	FALSE
-0.493078	TRUE	-0.0962191	FALSE
-0.254727	TRUE	-0.439332	TRUE
0.209571	TRUE	0.116709	TRUE
0.203464	TRUE	-0.104111	FALSE
0.530656	TRUE	-0.0689617	FALSE
0.408356	TRUE	0.324848	TRUE
-0.0690192	FALSE	-0.136358	FALSE
0.186409	FALSE	0.020172	FALSE
0.301802	TRUE	0.191453	FALSE
0.0674787	FALSE	-0.507466	TRUE
-0.12455	FALSE	0.0634788	FALSE
0.218436	TRUE	0.488523	TRUE
0.122113	FALSE	0.103012	FALSE
0.222995	FALSE	-0.219016	FALSE
-0.147704	FALSE	-0.134075	FALSE
-0.363542	FALSE	0.132473	TRUE
0.405219	FALSE	-0.00261418	FALSE
0.233388	FALSE	0.00319618	FALSE
0.545061	FALSE	0.509995	TRUE
0.190359	FALSE	-0.314398	FALSE
-0.261142	FALSE	-0.0548864	FALSE
0.0780897	FALSE	-0.106264	FALSE
0.391631	FALSE	-0.227104	FALSE
-0.124376	FALSE	0.0253559	FALSE
-0.36169	FALSE	-0.403449	FALSE
0.362644	FALSE	0.00142706	FALSE
0.263148	FALSE	-0.576439	FALSE
0.148317	FALSE	-0.124764	FALSE
0.288965	FALSE	-1.73907	TRUE
0.484055	FALSE	0.656073	TRUE
0.272105	FALSE	-0.518742	FALSE
0.108971	FALSE	0.196662	FALSE
-0.0663361	FALSE	-0.0847709	FALSE
0.291102	FALSE	0.104412	FALSE
0.117126	FALSE	-0.125745	FALSE
-0.13398	FALSE	0.105755	FALSE
0.0263762	FALSE	-0.106101	FALSE
-0.00369105	FALSE	-0.0545619	FALSE
-0.158084	FALSE	-0.00430763	FALSE
-0.334168	FALSE	-0.0946955	FALSE
-0.0466927	FALSE	-0.90231	FALSE
0.430882	FALSE	-1.09406	TRUE
0.190642	FALSE	-0.402137	TRUE
0.198843	FALSE	-0.412723	TRUE
0.388722	FALSE	0.046714	FALSE
0.0849862	FALSE	-0.0532966	FALSE
0.0985104	FALSE	-0.172172	FALSE
-0.0226609	FALSE	-0.847307	TRUE
-0.0912485	FALSE	-0.428731	TRUE
0.510147	FALSE	-0.150063	FALSE
-0.415235	FALSE	-0.138765	FALSE
-0.19125	FALSE	-0.141905	FALSE
0.623268	FALSE	-0.344778	TRUE
0.141681	FALSE	-0.415796	TRUE
-0.585921	FALSE	-0.182978	FALSE
0.255049	FALSE	0.102352	FALSE
0.395259	FALSE	-0.2204	FALSE
-0.0199967	FALSE	-0.45161	TRUE
-0.107225	FALSE	-0.0323297	FALSE
-0.38711	FALSE	0.202455	FALSE
0.411612	FALSE	-0.247965	FALSE
-0.546532	FALSE	-0.732799	TRUE
-0.162467	FALSE	-0.164946	TRUE
0.0680906	FALSE	-0.126746	FALSE
0.0302336	FALSE	-0.3932	FALSE
-0.245567	FALSE	0.248646	FALSE
0.331346	FALSE	0.128444	FALSE
0.358625	FALSE	-0.295295	TRUE
0.165273	FALSE	0.217368	FALSE
0.0923563	FALSE	0.3073	FALSE
-0.433149	FALSE	-0.0487537	FALSE
-0.626957	FALSE	0.0244209	FALSE
0.112853	FALSE	0.0421099	FALSE
-0.0568795	FALSE	0.16811	TRUE
-0.0558792	FALSE	0.0850077	FALSE
0.349875	FALSE	0.0704019	FALSE
0.406095	FALSE	0.0938549	FALSE
-0.146947	FALSE	-0.265177	FALSE
-0.385071	FALSE	-0.0120603	FALSE
0.134539	FALSE	-0.371405	TRUE
-0.0859457	FALSE	-0.1618	TRUE
0.044732	FALSE	0.232103	FALSE
-0.129429	FALSE	-0.106098	FALSE
-0.26163	FALSE	0.299132	TRUE
0.0578242	FALSE	0.0200476	FALSE
-0.222489	FALSE	-0.306864	TRUE
-0.126756	FALSE	-0.659512	TRUE
0.12992	FALSE	0.0600739	FALSE
0.0653552	FALSE	0.0482798	FALSE
0.0759172	FALSE	-0.64156	TRUE
0.466897	FALSE	-0.150302	FALSE
-0.275996	FALSE	-0.0617434	FALSE
0.2081	FALSE	-0.374803	FALSE
-0.166318	FALSE	-0.0893761	FALSE
0.085907	FALSE	-0.737008	TRUE
0.154319	FALSE	0.120843	FALSE
0.137836	FALSE	-0.0730175	FALSE
0.260135	FALSE	-0.554234	TRUE
-0.197855	FALSE	0.273686	FALSE
0.471059	FALSE	-0.244411	FALSE
-0.592738	FALSE	-0.443679	TRUE
0.127459	FALSE	0.170589	FALSE
-0.430324	FALSE	-0.347112	FALSE
-0.0730906	FALSE	-0.192632	TRUE
0.0496631	FALSE	0.111145	FALSE
0.168291	FALSE	-0.197323	FALSE
-0.13574	FALSE	0.173455	FALSE
-0.231161	FALSE	0.246434	FALSE
0.29609	FALSE	-0.442699	FALSE
0.0431252	FALSE	0.0386003	FALSE
0.102789	FALSE	0.119824	FALSE
0.0139663	FALSE	-0.717192	TRUE
-0.0578085	FALSE	-0.153465	FALSE
-0.0885705	FALSE	0.356061	TRUE
0.113831	FALSE	-0.0107658	FALSE
0.0485785	FALSE	-0.0759681	FALSE
-0.272595	FALSE	-0.00324868	FALSE
-0.0038447	FALSE	-0.0188232	FALSE
-0.0334274	FALSE	-0.121231	TRUE
0.0145539	FALSE	0.00887955	FALSE
-0.199788	FALSE	0.00224102	FALSE
0.153313	FALSE	-0.298482	FALSE
0.123367	FALSE	0.320887	TRUE
0.0829656	FALSE	-0.0166787	FALSE
0.211987	FALSE	0.261986	FALSE
-0.248853	FALSE	-0.0512091	FALSE
0.240352	FALSE	-0.166171	FALSE
0.107575	FALSE	-0.381732	TRUE
-0.0417475	FALSE	-0.0439804	FALSE
0.308277	TRUE	-0.0668513	FALSE
-0.0531312	FALSE	-0.113233	FALSE
-0.0180125	FALSE	-0.151895	FALSE
-0.179096	TRUE	-0.433138	FALSE
-0.213701	TRUE	0.337605	TRUE
-0.0935871	FALSE	-0.324653	TRUE
0.0636472	FALSE	0.0188497	FALSE
-0.399737	TRUE	-0.581576	TRUE
0.2303	TRUE	-0.774111	TRUE
0.283371	FALSE	-0.0973452	FALSE
0.311186	TRUE	-0.23903	FALSE
0.114221	FALSE	0.00374117	FALSE
-0.51166	TRUE	0.191917	TRUE
-0.617017	TRUE	0.0693457	FALSE
-0.296122	TRUE	0.099736	FALSE
0.122621	FALSE	-0.353528	TRUE
-0.176965	TRUE	-0.162256	FALSE
0.152888	FALSE	-0.247412	FALSE
0.197204	TRUE	-0.433279	FALSE
0.126265	TRUE	-0.170965	FALSE
0.0477723	FALSE	-0.184913	TRUE
-0.511641	TRUE	0.0983089	FALSE
-0.239148	TRUE	0.623239	FALSE
-0.113713	FALSE	-0.206684	FALSE
-0.0408592	FALSE	-0.228975	FALSE
-0.23201	FALSE	-0.294853	TRUE
0.322754	TRUE	-0.0645057	FALSE
0.477878	TRUE	0.128145	FALSE
-0.0957966	FALSE	-0.354803	TRUE
0.383976	TRUE	0.0251703	FALSE
0.331738	TRUE	-0.0957886	FALSE
0.291846	TRUE	-0.549638	TRUE
-0.385304	TRUE	0.0425899	FALSE
-0.0947008	FALSE	0.402036	TRUE
-0.39398	TRUE	0.225354	FALSE
0.13593	FALSE	-0.302175	FALSE
0.205617	TRUE	0.0902658	FALSE
-0.0226877	FALSE	-0.181195	FALSE
-0.259669	FALSE	-0.586471	TRUE
0.12073	FALSE	-0.229554	TRUE
0.0939509	FALSE	0.247286	FALSE
0.179844	TRUE	-0.00206045	FALSE
-0.374777	TRUE	-0.459837	TRUE
0.383448	TRUE	-1.75565	TRUE
-0.459418	TRUE	-0.149552	FALSE
0.386611	TRUE	0.187181	TRUE
-0.0825803	FALSE	0.165284	FALSE
-0.162877	TRUE	-0.368463	FALSE
-0.320049	TRUE	0.367209	TRUE
-0.0170777	FALSE	-0.106841	FALSE
-0.12577	TRUE	0.0347044	FALSE
-0.0141907	FALSE	-0.259543	TRUE
0.346159	TRUE	0.557631	TRUE
0.0517027	FALSE	0.142077	FALSE
0.234056	FALSE	-0.036077	FALSE
-0.637188	TRUE	-0.139365	FALSE
-0.645644	TRUE	-0.149532	FALSE
0.103723	FALSE	-0.460608	FALSE
0.197138	TRUE	-0.0246351	FALSE
0.263842	TRUE	0.80673	TRUE
-0.166096	TRUE	-0.0941876	FALSE
0.264967	TRUE	0.0241605	FALSE
0.0147876	FALSE	-0.178284	FALSE
-0.409022	TRUE	-0.257123	FALSE
0.30992	TRUE	0.252755	FALSE
0.343306	TRUE	-0.23079	FALSE
-0.658017	TRUE	0.408059	TRUE
0.462068	TRUE	-0.690548	FALSE
-0.303325	TRUE	0.907616	TRUE
0.0713911	FALSE	0.0691438	FALSE
0.310934	TRUE	0.149031	FALSE
0.0245562	FALSE	0.181828	FALSE
0.279472	TRUE	-0.236796	FALSE
0.1327	FALSE	0.234344	FALSE
0.296194	TRUE	-0.280439	FALSE
-0.0515694	FALSE	0.212898	FALSE
0.240937	FALSE	-0.00415306	FALSE
-0.0350071	FALSE	-0.206686	TRUE
0.0308954	FALSE	0.152817	FALSE
-0.706986	TRUE	-0.141719	FALSE
0.0189154	FALSE	-0.129798	FALSE
0.181361	TRUE	0.0109795	FALSE
-0.0130406	FALSE	0.122583	FALSE
0.196568	TRUE	-0.479001	FALSE
0.0265054	FALSE	-0.131814	FALSE
0.236131	TRUE	-0.200255	FALSE
-0.497404	TRUE	0.233856	TRUE
-0.1842	FALSE	0.366144	TRUE
-0.142944	FALSE	-0.203334	FALSE
0.215461	TRUE	0.398742	FALSE
0.429075	TRUE	-0.0871592	FALSE
0.222997	TRUE	-0.151634	FALSE
0.542003	TRUE	0.0308681	FALSE
0.135643	FALSE	-0.227719	TRUE
-0.216745	FALSE	0.0838684	FALSE
-0.0446808	FALSE	-0.214357	FALSE
-0.0660788	FALSE	0.372056	FALSE
-0.177966	TRUE	0.517827	FALSE
0.216819	TRUE	0.0917428	FALSE
-0.761064	TRUE	-0.323334	TRUE
0.134181	FALSE	0.0520938	FALSE
0.149548	TRUE	-0.604562	TRUE
-0.0414709	FALSE	-0.407387	FALSE
0.026823	FALSE	-0.048913	FALSE
-0.173598	TRUE	0.156654	FALSE
-0.138265	FALSE	-0.119762	FALSE
0.157948	FALSE	-0.184355	FALSE
0.0681704	FALSE	0.107781	FALSE
0.271883	TRUE	0.0314328	FALSE
0.147367	FALSE	-0.359147	FALSE
-0.421392	TRUE	-0.0907333	FALSE
0.0378927	FALSE	-0.0893026	FALSE
-0.514431	TRUE	0.129473	FALSE
0.136592	TRUE	-0.15379	FALSE
0.0205724	FALSE	0.129973	FALSE
0.147827	FALSE	-0.208888	TRUE
-0.209403	FALSE	-0.461239	TRUE
-0.412328	TRUE	-0.155517	FALSE
0.160734	TRUE	0.761825	TRUE
0.216723	TRUE	-0.139985	FALSE
-0.245858	TRUE	0.140669	FALSE
-0.0920399	FALSE	0.2219	TRUE
-0.354985	TRUE	0.578566	TRUE
-0.0250354	FALSE	0.321995	TRUE
0.0913247	FALSE	-0.738124	TRUE
0.320644	TRUE	-0.212422	TRUE
-0.642113	TRUE	-0.168626	TRUE
-0.0831803	FALSE	0.228303	FALSE
0.34958	TRUE	-0.107511	FALSE
0.164504	TRUE	0.20008	FALSE
-0.282958	TRUE	0.267467	TRUE
0.375542	TRUE	-0.240186	FALSE
-0.521176	TRUE	0.225198	FALSE
0.313129	TRUE	0.00774549	FALSE
-0.222624	TRUE	0.144219	FALSE
0.216083	TRUE	-0.35785	TRUE
0.309139	TRUE	-0.20785	FALSE
0.162075	FALSE	-0.0703057	FALSE
0.0422905	FALSE	-0.31381	FALSE
0.0723758	FALSE	0.403134	FALSE
0.167949	TRUE	0.303874	TRUE
0.239349	FALSE	0.17495	FALSE
-0.562899	TRUE	0.248613	FALSE
0.766045	TRUE	-0.126204	FALSE
0.153848	FALSE	-0.218651	FALSE
0.0877379	FALSE	-0.146724	TRUE
0.224974	TRUE	-0.140299	FALSE
0.203847	FALSE	0.192318	FALSE
0.219647	TRUE	-0.247376	FALSE
0.138271	FALSE	-0.517561	TRUE
-0.127471	FALSE	0.213359	TRUE
-0.247234	TRUE	-0.121761	FALSE
-0.163118	TRUE	0.0984834	FALSE
0.121556	TRUE	0.0730257	FALSE
-0.559339	TRUE	-0.169841	FALSE
-0.0424135	FALSE	-0.127307	FALSE
-0.0793442	FALSE	0.362622	TRUE
0.00599006	FALSE	0.349375	TRUE
-0.555515	TRUE	0.205386	TRUE
-0.112274	FALSE	0.244075	FALSE
-0.0547085	FALSE	-0.179827	FALSE
-0.214733	TRUE	-0.117883	FALSE
0.348607	TRUE	-0.118183	FALSE
0.178092	TRUE	-0.484934	FALSE
0.280832	TRUE	0.144228	FALSE
0.0879455	FALSE	-0.206686	TRUE
-0.0186112	FALSE	0.0677106	FALSE
0.394842	TRUE	-1.79788	TRUE
-0.0630985	FALSE	-0.403604	TRUE
-0.932037	TRUE	-0.211382	FALSE
0.105707	FALSE	-0.0640929	FALSE
-0.102873	FALSE	-0.149481	FALSE
0.233274	TRUE	0.144148	TRUE
-0.489937	TRUE	-0.0276612	FALSE
0.0971702	FALSE	0.455346	TRUE
0.0387248	FALSE	0.344706	TRUE
-0.201306	TRUE	0.399687	TRUE
0.184149	TRUE	0.145428	FALSE
0.316684	TRUE	-0.169733	FALSE
-0.368416	TRUE	-0.343702	FALSE
-0.00762889	FALSE	-0.107613	FALSE
-0.0132003	FALSE	-0.473867	TRUE
-0.0417475	FALSE	0.262707	FALSE
-0.000473215	FALSE	-0.162658	TRUE
-0.0918871	FALSE	0.0485071	FALSE
0.126111	FALSE	-0.426943	TRUE
0.0321762	FALSE	0.356222	TRUE
-0.249475	FALSE	-0.2072	FALSE
0.463667	TRUE	-0.18885	FALSE
0.0838747	FALSE	0.526524	TRUE
-0.372195	FALSE	-0.267892	TRUE
0.212728	TRUE	-0.32986	TRUE
-0.311112	TRUE	-0.245977	TRUE
0.25984	FALSE	0.0899491	FALSE
0.148938	FALSE	-0.158081	FALSE
0.0652877	FALSE	0.13893	FALSE
0.147021	FALSE	-0.158021	FALSE
-0.256407	FALSE	-0.20431	FALSE
0.0835101	FALSE	-0.197951	FALSE
0.345084	FALSE	0.0672773	FALSE
-0.182187	FALSE	-0.104127	FALSE
-0.0814761	FALSE	-0.0281754	FALSE
-0.126165	FALSE	0.149149	FALSE
0.206793	FALSE	0.33332	TRUE
-0.301633	FALSE	0.296726	TRUE
-0.00962308	FALSE	0.0398399	FALSE
0.0171371	FALSE	-0.163748	FALSE
0.0929466	FALSE	0.199295	FALSE
0.116607	FALSE	-0.104842	FALSE
0.132335	FALSE	0.368681	TRUE
-0.252205	FALSE	0.418312	TRUE
-0.0776851	FALSE	0.043441	FALSE
0.0599032	FALSE	0.216639	FALSE
-0.298619	FALSE	0.259772	FALSE
-0.0204482	FALSE	-0.148436	FALSE
-0.161326	FALSE	-0.339255	FALSE
-0.167763	FALSE	0.4403	TRUE
0.478983	FALSE	-0.00777909	FALSE
0.01031	FALSE	0.232765	FALSE
-0.190208	FALSE	-0.0167924	FALSE
-0.165981	FALSE	-0.0546811	FALSE
-0.203277	FALSE	-0.00546537	FALSE
0.0202457	FALSE	0.126528	FALSE
0.100875	FALSE	-0.0192979	FALSE
-0.46086	TRUE	0.00388296	FALSE
-0.27719	FALSE	0.662051	TRUE
-0.182822	FALSE	-0.213874	FALSE
-0.179415	FALSE	-0.0404291	FALSE
0.0883015	FALSE	-0.100861	FALSE
0.129169	FALSE	-0.0413612	FALSE
-0.10162	FALSE	-0.0380132	FALSE
-0.0240627	FALSE	-0.208993	FALSE
-0.122525	FALSE	-0.220768	FALSE
0.0295245	FALSE	0.221448	FALSE
-0.0463622	FALSE	-0.055895	FALSE
0.0136694	FALSE	0.0903143	FALSE
-0.249623	TRUE	-0.212959	FALSE
0.0133148	FALSE	0.396009	FALSE
-0.0812851	FALSE	-0.00935759	FALSE
-0.0445267	FALSE	-0.320474	TRUE
0.124785	FALSE	-0.114189	FALSE
0.032686	FALSE	0.335127	TRUE
0.143877	FALSE	-0.349279	TRUE
-0.103138	FALSE	-0.0178368	FALSE
-0.182361	FALSE	-0.208097	FALSE
-0.183001	FALSE	0.335028	TRUE
-0.126532	FALSE	0.0800964	FALSE
0.0394399	FALSE	0.0885105	FALSE
0.253874	FALSE	-0.26464	FALSE
0.124199	FALSE	0.434005	TRUE
0.316343	FALSE	-0.00708859	FALSE
0.198875	FALSE	0.142653	FALSE
0.110972	FALSE	0.497191	TRUE
0.0506451	FALSE	-0.171141	FALSE
-0.127463	FALSE	0.327252	FALSE
-0.391649	TRUE	-0.140186	FALSE
-0.204167	FALSE	0.0139804	FALSE
-0.183125	FALSE	-0.0931089	FALSE
0.00768139	FALSE	0.764187	TRUE
-0.431676	TRUE	0.111639	FALSE
-0.182187	FALSE	-0.393484	FALSE
0.0553913	FALSE	0.387771	TRUE
-0.177992	TRUE	-0.105359	FALSE
0.0282189	FALSE	0.19913	TRUE
-0.417576	TRUE	-0.445724	TRUE
0.170027	FALSE	-0.191208	TRUE
-0.343547	FALSE	-0.287821	TRUE
-0.0099561	FALSE	-0.354614	TRUE
0.0760258	FALSE	-0.282591	TRUE
-0.103346	FALSE	-0.185235	TRUE
0.170527	FALSE	-0.230327	TRUE
0.0186025	FALSE	-0.0391117	FALSE
0.0194235	FALSE	-0.358497	TRUE
-0.037151	FALSE	-0.206954	FALSE
0.119039	FALSE	0.0111854	FALSE
-0.189362	FALSE	-0.107615	FALSE
0.0213973	FALSE	-0.302102	TRUE
0.142833	FALSE	-0.761981	TRUE
-0.250524	FALSE	0.267461	TRUE
-0.431375	FALSE	-0.189459	TRUE
-0.0627945	FALSE	-0.0493644	FALSE
-0.0604387	FALSE	0.48813	TRUE
0.00617742	FALSE	-0.341085	TRUE
-0.131622	FALSE	-0.146258	FALSE
0.0269732	FALSE	-0.226602	TRUE
0.321573	FALSE	-1.00612	TRUE
-0.207366	TRUE	0.328306	FALSE
0.332756	FALSE	-0.250881	FALSE
-0.296879	TRUE	-0.283123	TRUE
0.125172	FALSE	-0.0113476	FALSE
0.0334106	FALSE	0.418775	TRUE
-0.393042	FALSE	0.325739	TRUE
0.0224699	FALSE	-0.010963	FALSE
-0.319198	FALSE	0.0343988	FALSE
0.102755	FALSE	-0.283198	TRUE
-0.186478	FALSE	0.0883977	FALSE
0.043335	FALSE	-0.0962431	FALSE
0.176423	FALSE	0.207152	FALSE
-0.343821	TRUE	-0.724684	TRUE
0.345047	FALSE	-1.05154	TRUE
-0.275446	FALSE	0.213541	TRUE
-0.224095	FALSE	-0.662374	TRUE
0.321706	FALSE	-0.290033	TRUE
-0.203407	FALSE	0.0210433	FALSE
-0.0225204	FALSE	-0.452622	TRUE
-0.225787	FALSE	0.185953	TRUE
0.118074	FALSE	0.355822	TRUE
-0.157727	FALSE	-0.243222	TRUE
-0.0830358	FALSE	-0.0235006	FALSE
0.014622	FALSE	0.228125	TRUE
0.259661	TRUE	0.142475	FALSE
-0.0671572	TRUE	-0.071377	FALSE
-0.172954	TRUE	-0.952157	TRUE
0.11472	TRUE	0.30248	TRUE
0.0358406	FALSE	0.425696	TRUE
-0.233066	TRUE	-0.196576	FALSE
0.147552	FALSE	0.245411	TRUE
0.05676	FALSE	-0.149966	FALSE
0.250002	TRUE	-0.691184	TRUE
-0.0759731	FALSE	0.232613	FALSE
0.204306	TRUE	-0.495407	TRUE
-0.0933121	FALSE	0.212827	TRUE
0.00144027	FALSE	-0.172946	TRUE
0.196719	TRUE	0.0185197	FALSE
0.29762	TRUE	-0.263427	TRUE
0.106944	FALSE	0.368392	TRUE
0.0380992	FALSE	0.0499866	FALSE
-0.0734713	FALSE	-0.970658	TRUE
-0.0990686	TRUE	0.168847	FALSE
-0.171721	TRUE	0.234296	TRUE
0.0332303	FALSE	0.532285	TRUE
-0.360174	TRUE	-0.243819	TRUE
0.139596	TRUE	0.501528	TRUE
-0.371185	TRUE	-0.537085	TRUE
0.379932	FALSE	0.240538	TRUE
-0.0208114	FALSE	-0.276038	TRUE
0.0332375	FALSE	0.0732251	FALSE
-0.101208	FALSE	-0.338216	TRUE
0.0616561	FALSE	0.380877	TRUE
0.216752	FALSE	-0.040425	FALSE
0.518852	FALSE	-0.285905	TRUE
0.0646804	FALSE	-0.695539	TRUE
-0.0381857	FALSE	-0.226489	FALSE
0.0198216	FALSE	-0.363417	TRUE
0.511897	FALSE	-0.117349	FALSE
0.0925148	FALSE	-0.328498	TRUE
0.391535	FALSE	-0.308608	TRUE
-0.109205	FALSE	-0.447006	FALSE
-0.468561	TRUE	-0.264544	TRUE
-0.139655	FALSE	-0.0348216	FALSE
-0.0200791	FALSE	0.430379	TRUE
-0.259967	FALSE	0.096592	FALSE
0.649941	FALSE	-0.426104	TRUE
0.158652	FALSE	-0.358968	TRUE
-0.0637587	FALSE	0.423757	TRUE
0.159661	FALSE	-0.0774619	FALSE
-0.25337	TRUE	0.24138	FALSE
0.0533683	FALSE	-0.283903	TRUE
-0.314218	TRUE	-0.294873	TRUE
0.0410511	FALSE	0.261697	TRUE
-0.0629077	FALSE	0.323231	FALSE
0.213462	FALSE	0.255131	TRUE
-0.270176	TRUE	-0.357902	TRUE
0.317362	FALSE	-0.212891	TRUE
-0.067512	FALSE	0.0270745	FALSE
0.308258	TRUE	0.0138386	FALSE
0.203874	FALSE	-0.155053	FALSE
0.0329867	FALSE	0.381485	TRUE
0.456344	FALSE	-0.863292	TRUE
0.0545206	FALSE	0.365875	TRUE
-0.242669	FALSE	0.271702	TRUE
0.257963	FALSE	0.135521	FALSE
0.19384	FALSE	-0.216631	FALSE
0.548364	FALSE	-0.420614	TRUE
0.110176	FALSE	0.0263948	FALSE
-0.79423	TRUE	0.0163806	FALSE
-0.0521553	FALSE	-0.200733	FALSE
0.0155706	FALSE	-0.209224	FALSE
-0.305541	TRUE	-0.167462	FALSE
0.0037217	FALSE	-0.137844	FALSE
0.139754	FALSE	-0.0495715	FALSE
0.115199	FALSE	0.104682	FALSE
-0.0423758	FALSE	-0.192896	FALSE
-1.0402	TRUE	0.558928	TRUE
0.0475933	FALSE	-0.547701	TRUE
0.164502	FALSE	0.247089	TRUE
0.238019	FALSE	0.0688688	FALSE
0.0844402	FALSE	0.0147026	FALSE
-0.116011	FALSE	0.0923873	FALSE
0.210019	FALSE	-0.121079	FALSE
0.31345	FALSE	0.1481	TRUE
0.103823	FALSE	-0.203462	FALSE
-0.299922	FALSE	0.29055	FALSE
-0.0853516	TRUE	-0.240915	TRUE
-0.00803975	FALSE	-0.00977487	FALSE
-0.0805922	FALSE	-0.267415	FALSE
0.0739212	FALSE	-0.419199	TRUE
-0.0116509	FALSE	-0.159977	TRUE
-0.215902	TRUE	0.184901	FALSE
-0.265308	FALSE	0.719875	TRUE
-0.0527888	FALSE	0.222475	TRUE
-0.0289581	FALSE	-0.166125	FALSE
0.670073	TRUE	-0.797652	TRUE
0.00706698	FALSE	-0.0393157	FALSE
0.120922	FALSE	-0.146986	FALSE
0.0471831	FALSE	-0.243911	FALSE
-0.304356	FALSE	0.240602	TRUE
0.0470733	FALSE	-0.00649857	FALSE
0.515632	FALSE	-0.383596	TRUE
0.0893623	FALSE	0.179487	FALSE
0.196492	FALSE	-0.14064	FALSE
0.0758971	FALSE	-0.223938	TRUE
-0.186257	TRUE	-0.0496933	FALSE
0.120933	FALSE	0.145023	FALSE
-0.254933	TRUE	-0.0244456	FALSE
-0.298919	TRUE	-0.129036	FALSE
-0.0414276	FALSE	-0.203267	FALSE
-0.29401	TRUE	-0.126328	FALSE
-0.165229	FALSE	0.287528	FALSE
-0.196499	TRUE	-0.151064	FALSE
0.192745	FALSE	-0.0759252	FALSE
-0.119485	FALSE	0.132963	TRUE
0.208272	TRUE	0.0946424	FALSE
-0.0317748	FALSE	0.137893	FALSE
0.294979	FALSE	-0.0568844	FALSE
-0.0651216	FALSE	0.197046	FALSE
-0.056619	FALSE	-0.319236	TRUE
-0.229616	FALSE	0.153517	FALSE
-0.114095	FALSE	-0.0921448	FALSE
0.122801	FALSE	-0.222827	TRUE
-0.0518297	FALSE	0.216131	FALSE
0.126644	FALSE	-0.153703	TRUE
-0.011293	FALSE	0.130033	FALSE
0.417503	FALSE	-0.2139	FALSE
-0.0190506	FALSE	-0.203739	FALSE
-0.394851	TRUE	0.0597415	FALSE
-0.0506009	FALSE	0.071422	FALSE
-0.174105	TRUE	0.0125123	FALSE
-0.464435	TRUE	-0.1664	TRUE
-0.228929	FALSE	0.140044	FALSE
-0.370568	TRUE	0.242542	TRUE
-0.114757	FALSE	0.126222	FALSE
0.0679384	FALSE	0.348996	TRUE
-0.12978	FALSE	-0.654464	TRUE
-0.414872	TRUE	0.0390911	FALSE
0.0894912	FALSE	-0.33168	TRUE
0.157763	FALSE	-0.173708	FALSE
-0.34025	TRUE	-0.0599868	FALSE
-0.441674	TRUE	0.341247	FALSE
0.0632748	FALSE	0.24104	FALSE
-0.00166584	FALSE	-0.161034	FALSE
0.198649	TRUE	0.0750105	FALSE
-0.28044	TRUE	0.208633	FALSE
0.25278	FALSE	0.0752298	FALSE
0.392369	TRUE	-0.357995	TRUE
0.427002	TRUE	0.0818583	FALSE
-0.436182	TRUE	0.168216	TRUE
-0.500968	TRUE	0.247995	FALSE
0.0287259	FALSE	-0.294057	TRUE
-0.225823	FALSE	0.0493811	FALSE
0.722661	TRUE	0.157618	FALSE
-0.214432	FALSE	-0.00915667	FALSE
-1.28105	TRUE	-0.246012	FALSE
-0.254157	FALSE	0.0834307	FALSE
-0.105907	FALSE	0.180106	FALSE
-0.576451	TRUE	-0.134971	FALSE
-0.616214	TRUE	0.0905613	FALSE
-0.291906	TRUE	0.279076	TRUE
0.0720642	FALSE	-0.332527	TRUE
-0.424001	TRUE	-0.151214	FALSE
0.117807	FALSE	0.0269797	FALSE
0.681437	TRUE	-0.272414	FALSE
0.327719	FALSE	0.579833	TRUE
-0.0638832	FALSE	0.212866	FALSE
-0.0993365	FALSE	-0.184196	TRUE
-0.175538	TRUE	-0.307586	TRUE
-0.636296	TRUE	-0.201687	TRUE
-0.19404	FALSE	-0.145126	FALSE
-0.0720865	FALSE	0.159463	FALSE
-0.787592	TRUE	0.345397	FALSE
-0.476557	TRUE	0.111167	FALSE
-0.434837	TRUE	0.159846	FALSE
-0.188549	FALSE	0.266391	TRUE
-0.221646	TRUE	-0.114835	TRUE
0.137095	FALSE	0.0323643	FALSE
-0.647814	TRUE	0.273266	TRUE
-0.614806	TRUE	-0.141837	FALSE
-0.0349145	FALSE	0.249602	TRUE
0.55027	TRUE	-0.14848	TRUE
0.0375654	FALSE	0.133037	FALSE
-0.187906	FALSE	0.0919139	FALSE
-0.425038	TRUE	0.0907858	FALSE
-0.520644	TRUE	-0.112129	FALSE
-0.212278	FALSE	0.0602781	FALSE
0.0206338	FALSE	0.377793	TRUE
0.495433	TRUE	-0.112113	TRUE
-0.138236	FALSE	0.42555	TRUE
0.136202	FALSE	0.1715	TRUE
0.286864	TRUE	0.276356	TRUE
0.641019	TRUE	-0.216108	FALSE
0.389504	TRUE	0.469102	TRUE
0.0130266	FALSE	-0.106845	FALSE
-0.194761	TRUE	0.482408	TRUE
0.398388	TRUE	-0.0179786	FALSE
0.276325	TRUE	0.17494	FALSE
-0.172208	FALSE	-0.337903	TRUE
-0.0227029	FALSE	0.0720814	FALSE
-0.307446	TRUE	-0.162613	TRUE
-0.223825	FALSE	0.311768	FALSE
0.567051	TRUE	0.0315904	FALSE
0.0108887	FALSE	-0.137318	FALSE
0.0450157	FALSE	-0.252729	FALSE
0.119573	FALSE	0.281375	TRUE
-0.22527	TRUE	-0.387716	TRUE
-0.974054	TRUE	0.0756616	FALSE
-0.38928	TRUE	0.296907	FALSE
0.460474	TRUE	0.0936948	FALSE
0.362072	TRUE	0.0664024	FALSE
-0.297813	TRUE	0.0966745	FALSE
0.383821	TRUE	-0.132855	FALSE
0.418991	TRUE	0.0375971	FALSE
-0.505096	TRUE	0.359797	TRUE
0.0632075	FALSE	-0.0121243	FALSE
0.223853	TRUE	0.0261254	FALSE
-0.150167	FALSE	-0.0279889	FALSE
0.52745	TRUE	0.165193	FALSE
0.23038	TRUE	-0.134031	FALSE
-0.258727	TRUE	0.124307	FALSE
-0.107786	FALSE	-0.422931	TRUE
0.155044	FALSE	0.140573	FALSE
-0.264547	TRUE	0.120018	FALSE
-0.0821706	FALSE	-0.213861	FALSE
-0.0941691	FALSE	-0.0678796	FALSE
0.146252	TRUE	0.271582	TRUE
0.104068	FALSE	0.236017	FALSE
-0.269001	TRUE	-0.005655	FALSE
-0.453164	TRUE	-0.203929	TRUE
0.108034	FALSE	-0.0357326	FALSE
0.438514	TRUE	-0.0688733	FALSE
-0.0111207	FALSE	0.0407079	FALSE
0.21291	TRUE	-0.0056268	FALSE
-0.174673	FALSE	0.482073	TRUE
-0.342454	TRUE	-0.045977	FALSE
-0.0972177	FALSE	-0.0566632	FALSE
-0.107596	FALSE	0.229377	TRUE
-0.0769966	FALSE	-0.280246	TRUE
-0.283236	TRUE	-0.106867	FALSE
-0.0848707	FALSE	-0.138902	FALSE
0.104984	FALSE	0.174462	TRUE
0.325443	TRUE	0.173049	TRUE
0.259358	TRUE	-0.257248	TRUE
0.240599	FALSE	-0.0231381	FALSE
0.353294	TRUE	0.380765	TRUE
0.624305	TRUE	0.139399	FALSE
0.0507918	FALSE	0.141369	FALSE
0.196267	TRUE	0.107648	FALSE
0.436569	TRUE	0.0817201	FALSE
0.0366194	FALSE	0.367392	TRUE
-0.585369	TRUE	0.0759573	FALSE
0.247324	TRUE	0.21958	TRUE
0.0209738	FALSE	0.0153401	FALSE
0.0910349	FALSE	0.0494657	FALSE
0.259401	TRUE	0.0864168	FALSE
0.162396	FALSE	-0.0759477	FALSE
-0.0829646	FALSE	0.019174	FALSE
0.0474571	FALSE	0.11667	FALSE
0.0773457	FALSE	-0.364298	TRUE
0.0628582	FALSE	0.113757	FALSE
0.0369027	FALSE	-0.0156037	FALSE
0.119934	FALSE	-0.00644422	FALSE
-0.149373	TRUE	0.140983	FALSE
-0.152522	FALSE	0.172637	FALSE
0.0813207	FALSE	-0.0315517	FALSE
-0.119069	FALSE	-0.470057	TRUE
0.110291	FALSE	0.460072	TRUE
-0.0217121	FALSE	0.0195702	FALSE
0.192644	TRUE	0.296956	TRUE
0.0972783	FALSE	-0.0454201	FALSE
-0.0717509	FALSE	-0.162069	TRUE
0.102029	FALSE	0.0627936	FALSE
-0.00534559	FALSE	0.117925	FALSE
-0.129737	FALSE	-0.180971	TRUE
-0.120843	TRUE	0.00770186	FALSE
-0.00989356	FALSE	-0.00630714	FALSE
0.0576149	FALSE	-0.0638583	FALSE
0.127473	FALSE	0.147677	FALSE
-0.00435737	FALSE	0.114252	FALSE
-0.151689	FALSE	-0.0680284	FALSE
0.454066	TRUE	-0.190365	FALSE
-0.248462	TRUE	0.356979	TRUE
0.07012	FALSE	0.39099	TRUE
-0.106966	FALSE	0.209599	TRUE
-0.219849	FALSE	0.411636	TRUE
-0.357307	TRUE	-0.366687	TRUE
0.475626	TRUE	0.096588	FALSE
-0.00853588	FALSE	0.128732	FALSE
-0.182975	TRUE	-0.141249	FALSE
0.223102	FALSE	0.319176	TRUE
0.117063	FALSE	-0.147508	TRUE
0.146242	FALSE	-0.00191115	FALSE
-0.21257	TRUE	-0.282928	TRUE
-0.0527411	FALSE	-0.289554	TRUE
0.0506966	FALSE	-0.313191	TRUE
-0.0219459	FALSE	0.0692489	FALSE
-0.0323624	FALSE	-0.291423	TRUE
0.0184189	FALSE	-0.182923	FALSE
0.0423784	FALSE	-0.0541707	FALSE
0.0249284	FALSE	-0.236536	TRUE
0.0864008	FALSE	-0.0694605	FALSE
0.241755	TRUE	-0.431122	TRUE
0.188761	TRUE	-0.0328447	FALSE
0.0312961	FALSE	0.0150308	FALSE
0.0908782	FALSE	0.0474981	FALSE
-0.0302437	FALSE	-0.0686199	FALSE
-0.0550868	FALSE	0.168178	FALSE
-0.148287	FALSE	0.257663	TRUE
0.243061	TRUE	0.432598	TRUE
-0.0346069	FALSE	0.344268	TRUE
0.125618	TRUE	0.0671106	FALSE
-0.0199861	FALSE	0.099086	FALSE
-0.0699725	FALSE	-0.096281	FALSE
0.243567	TRUE	0.066092	FALSE
-0.143534	FALSE	-0.230493	FALSE
0.0537755	FALSE	0.127241	FALSE
-0.0393375	FALSE	0.0205639	FALSE
0.0525221	FALSE	-0.123023	FALSE
-0.0327035	FALSE	-0.180588	TRUE
0.14318	FALSE	0.317819	TRUE
0.0413926	FALSE	-0.257067	TRUE
-0.0427116	FALSE	-0.302874	TRUE
-0.00674299	FALSE	-0.0886248	FALSE
0.0321445	FALSE	0.132781	FALSE
-0.210663	FALSE	0.129044	FALSE
-0.187378	TRUE	-0.00164999	FALSE
-0.327742	FALSE	-0.33729	TRUE
0.0277394	FALSE	0.0914762	FALSE
-0.0546731	FALSE	-0.144772	FALSE
0.131311	FALSE	0.211767	TRUE
-0.00171408	FALSE	0.299017	TRUE
-0.151423	FALSE	0.145358	TRUE
-0.163867	FALSE	-0.293279	TRUE
-0.122185	FALSE	0.0979004	FALSE
-0.31425	FALSE	0.134921	FALSE
0.00746869	FALSE	-0.176288	TRUE
-0.418893	TRUE	0.375952	TRUE
-0.233061	TRUE	-0.339939	TRUE
0.13623	FALSE	-0.591412	TRUE
-0.172598	FALSE	-0.278491	FALSE
-0.0669455	FALSE	-0.678932	TRUE
0.023549	FALSE	0.0345016	FALSE
0.0277826	FALSE	-0.305848	TRUE
-0.342796	TRUE	0.331866	TRUE
-0.219462	TRUE	-0.265526	TRUE
-0.0548729	FALSE	-0.0174339	FALSE
0.0419855	FALSE	-0.137146	FALSE
-0.13151	FALSE	0.122684	FALSE
-0.131765	FALSE	-0.2332	TRUE
0.184366	FALSE	0.0861589	FALSE
0.0406933	FALSE	0.26795	FALSE
-0.354556	TRUE	-0.255328	TRUE
0.84593	TRUE	-0.438196	FALSE
0.164399	TRUE	-0.340022	FALSE
-0.142364	TRUE	-0.35735	TRUE
0.0332325	FALSE	-0.0967492	FALSE
0.126536	FALSE	0.147798	FALSE
0.236353	FALSE	0.506493	TRUE
0.39593	FALSE	-0.079237	FALSE
-0.0301154	FALSE	-0.206474	FALSE
-0.134502	FALSE	-0.121496	FALSE
-0.520433	TRUE	-0.168635	TRUE
0.599443	TRUE	0.288203	FALSE
0.25636	FALSE	0.556775	TRUE
-0.43653	TRUE	0.288294	FALSE
0.0736748	FALSE	-0.185607	FALSE
-0.0703823	FALSE	0.190055	TRUE
0.303866	FALSE	-0.246617	TRUE
-0.0925783	FALSE	0.0174173	FALSE
0.257884	FALSE	-0.150352	FALSE
0.190105	TRUE	-0.536046	TRUE
0.0781354	FALSE	0.150704	FALSE
-0.0813828	FALSE	0.586266	TRUE
-0.33067	TRUE	0.0301368	FALSE
0.101889	FALSE	0.0571561	FALSE
-0.247802	FALSE	-0.117559	FALSE
0.221287	FALSE	-0.011357	FALSE
0.223632	TRUE	0.00312968	FALSE
0.210191	FALSE	-0.332219	TRUE
0.331663	TRUE	-0.332363	FALSE
-0.176247	FALSE	-0.062136	FALSE
0.0330926	FALSE	0.173794	FALSE
0.217144	FALSE	0.167266	FALSE
0.205051	FALSE	-0.142847	FALSE
0.0619984	FALSE	0.138693	FALSE
0.0374515	FALSE	0.137723	FALSE
0.11359	FALSE	-0.0270756	FALSE
0.173825	FALSE	0.272758	TRUE
-0.120113	TRUE	0.190023	FALSE
-0.462541	TRUE	0.0345373	FALSE
-0.207327	FALSE	-0.000660472	FALSE
-0.276709	TRUE	-0.304684	TRUE
-0.176538	FALSE	0.0682656	FALSE
0.141992	FALSE	0.150352	TRUE
0.0532477	FALSE	-0.0402387	FALSE
-0.150042	FALSE	0.371964	TRUE
-0.325466	FALSE	-0.343005	TRUE
-0.335502	TRUE	-0.112278	FALSE
-0.0824601	FALSE	0.305298	TRUE
-0.362458	TRUE	-0.223988	TRUE
-0.0945482	FALSE	-0.249747	TRUE
0.0916527	FALSE	0.041496	FALSE
0.201693	FALSE	0.329284	FALSE
-0.324317	FALSE	-0.435296	TRUE
-0.0916937	FALSE	0.418275	FALSE
0.0045798	FALSE	-0.299987	TRUE
-0.101695	TRUE	0.354574	TRUE
0.162547	FALSE	0.401772	TRUE
0.308159	FALSE	0.264998	TRUE
-0.104486	TRUE	0.689807	TRUE
0.410848	FALSE	-0.230233	FALSE
-0.0950432	FALSE	0.153581	FALSE
0.0268079	FALSE	0.361805	TRUE
-0.0139289	FALSE	-0.0302218	FALSE
-0.141986	FALSE	-0.0251771	FALSE
0.38036	TRUE	-0.389045	TRUE
-0.114929	FALSE	0.210299	FALSE
-0.024139	FALSE	-0.368716	FALSE
-0.0559271	FALSE	0.436848	TRUE
-0.098155	FALSE	-0.153265	FALSE
-0.0490593	FALSE	0.0556231	FALSE
-0.0844564	FALSE	0.187947	FALSE
-0.0284421	FALSE	0.268176	FALSE
-0.115836	FALSE	-0.0345772	FALSE
-0.106977	FALSE	-0.332979	FALSE
-0.196079	TRUE	0.0691361	FALSE
0.0603688	FALSE	0.191285	FALSE
-0.1027	FALSE	0.116536	FALSE
-0.0457004	FALSE	0.064249	FALSE
-0.4315	TRUE	0.612968	FALSE
0.280622	FALSE	0.0680584	FALSE
-0.144493	FALSE	-0.168162	FALSE
-0.191433	FALSE	-0.000947783	FALSE
-0.360554	TRUE	-0.341188	FALSE
0.144801	FALSE	0.133251	FALSE
0.0925183	FALSE	-0.0388596	FALSE
0.305931	FALSE	0.469541	FALSE
-0.138269	FALSE	-0.987835	TRUE
-0.0120606	FALSE	-0.595526	TRUE
-0.0647766	FALSE	-0.0421207	FALSE
0.0103072	FALSE	0.307186	FALSE
-0.0492717	FALSE	-0.0986632	FALSE
0.0231821	FALSE	0.300016	TRUE
-0.17582	FALSE	-0.136394	TRUE
-0.0334353	FALSE	-0.383589	FALSE
0.21564	TRUE	0.149567	FALSE
-0.0121634	FALSE	-0.333515	TRUE
-0.490635	TRUE	-0.0879988	FALSE
-0.099349	FALSE	0.0648317	FALSE
0.0985702	FALSE	-0.148486	FALSE
-0.193242	FALSE	0.0845054	FALSE
0.0387952	FALSE	-0.207249	FALSE
0.368401	FALSE	-0.318447	TRUE
-0.116142	FALSE	0.33624	FALSE
-0.51076	TRUE	0.0132193	FALSE
-0.148058	FALSE	-0.506614	TRUE
-0.0835753	FALSE	-0.00436426	FALSE
-0.371945	TRUE	0.250827	FALSE
0.12283	FALSE	0.215583	TRUE
0.00862624	FALSE	0.460983	TRUE
0.332146	TRUE	0.221216	FALSE
-0.154031	TRUE	-0.682797	TRUE
-0.230048	TRUE	-0.182123	FALSE
0.148742	FALSE	0.181568	TRUE
0.165009	TRUE	0.0191556	FALSE
0.168876	FALSE	0.432611	FALSE
-0.135714	FALSE	-0.699025	TRUE
-0.200253	FALSE	-0.0374171	FALSE
-0.0288952	FALSE	-0.70076	TRUE
-0.0537637	FALSE	-0.465852	TRUE
-0.198112	TRUE	0.0340665	FALSE
		-0.0151953	FALSE
		0.0897893	FALSE
		-0.512302	TRUE
		-0.632241	TRUE
		0.0630649	FALSE
		0.150099	FALSE
		0.323062	FALSE
		0.164199	FALSE
		0.450624	TRUE
		-0.545007	FALSE
		-0.536899	TRUE
		-0.43875	TRUE
		0.114949	TRUE
		0.313435	TRUE
		0.104913	FALSE
		-0.587429	TRUE
		-0.390291	TRUE
		0.0106033	FALSE
		0.191187	TRUE
		0.0840129	FALSE
		0.212618	FALSE
		-0.00107876	FALSE
		-0.647868	TRUE
		0.0261391	FALSE
		0.178715	FALSE
		0.159554	TRUE
		0.0985717	FALSE
		0.0933751	FALSE
		-0.570733	TRUE
		0.0286953	FALSE
		0.0488302	FALSE
		0.23467	TRUE
		-0.0276176	FALSE
		-0.432462	TRUE
		0.0566039	FALSE
		0.133875	TRUE
		-0.653577	TRUE
		0.0134597	FALSE
		-0.165311	TRUE
		-0.279455	TRUE
		0.306887	TRUE
		0.155131	TRUE
		-0.342545	TRUE
		-0.05806	FALSE
		-0.00107876	FALSE
		0.0214959	FALSE
		0.16259	TRUE
		0.294615	TRUE
		-0.128661	FALSE
		0.0703229	FALSE
		0.0493493	FALSE
		0.289487	TRUE
		-0.460632	TRUE
		-0.66024	TRUE
		0.0774094	FALSE
		0.244038	TRUE
		-0.123276	TRUE
		0.181344	TRUE
		0.213847	FALSE
		0.528606	TRUE
		-0.016881	FALSE
		-0.372358	TRUE
		0.192741	TRUE
		-0.474207	TRUE
		0.148788	FALSE
		-0.753476	TRUE
		0.193161	TRUE
		-0.444791	TRUE
		-0.493788	TRUE
		0.0320161	FALSE
		0.0908439	FALSE
		0.146898	TRUE
		-0.429815	TRUE
[truncated: 164 more rows]

## Sheet: Fig. 4c (Avg.)
Cue A delay-aligned activity ([-1 s : 3.2 s], 7.46 Hz).
Control activity_ 1	Control activity_ 2	Control activity_ 3	Control activity_ 4	Control activity_ 5	Control activity_ 6	Control activity_ 7	Control activity_ 8	Control activity_ 9	Control activity_10	Control activity_11	Control activity_12	Control activity_13	Control activity_14	Control activity_15	Control activity_16	Control activity_17	Control activity_18	Control activity_19	Control activity_20	Control activity_21	Control activity_22	Control activity_23	Control activity_24	Control activity_25	Control activity_26	Control activity_27	Control activity_28	Control activity_29	Control activity_30	Silencing activity_ 1	Silencing activity_ 2	Silencing activity_ 3	Silencing activity_ 4	Silencing activity_ 5	Silencing activity_ 6	Silencing activity_ 7	Silencing activity_ 8	Silencing activity_ 9	Silencing activity_10	Silencing activity_11	Silencing activity_12	Silencing activity_13	Silencing activity_14	Silencing activity_15	Silencing activity_16	Silencing activity_17	Silencing activity_18	Silencing activity_19	Silencing activity_20
-0.711517	-0.776619	-0.808568	-0.829563	-0.869393	-0.890004	-0.910201	-0.876671	-0.502346	0.0428516	0.347262	0.520491	0.662561	0.782935	0.909462	0.974345	0.987312	1.03981	1.11121	1.08021	1.10397	1.17707	1.2085	1.20097	1.24964	1.22328	1.25147	1.26182	1.23829	1.2966	-0.515588	-0.646432	-0.701687	-0.733418	-0.674293	-0.742426	-0.772586	-0.731003	-0.151117	0.582708	0.876979	1.0407	1.20409	1.33859	1.28936	1.5147	1.59212	1.4924	1.46725	1.27236
-0.448922	-0.423271	-0.527627	-0.531421	-0.500447	-0.522759	-0.387731	-0.400829	-0.228506	0.202037	0.490341	0.711728	0.857406	0.93444	0.924133	1.01734	1.12492	1.16639	1.12964	1.12206	1.2586	1.15166	1.11896	1.27014	1.15038	1.22461	1.33794	1.16092	1.35622	1.4629	-0.389355	-0.376693	-0.299966	-0.415456	-0.432568	-0.396751	-0.44283	-0.514201	-0.281144	0.303861	0.624724	0.852856	1.18219	1.34428	1.49181	1.49613	1.46205	1.49283	1.48142	1.62068
-0.617526	-0.618214	-0.606002	-0.625485	-0.622559	-0.621708	-0.574108	-0.475474	-0.102462	0.31972	0.527751	0.720416	0.865643	0.915456	0.953349	1.0592	0.909604	0.965057	0.994246	1.03192	1.04868	1.0232	1.00726	1.11795	1.05126	1.05504	0.94405	0.890232	0.732507	0.570716	-0.731401	-0.669712	-0.559876	-0.713175	-0.681836	-0.689484	-0.638891	-0.400279	0.109192	0.632485	0.859477	1.03316	1.24171	1.34793	1.43767	1.36335	1.01957	1.04721	0.759273	0.252721
-0.514984	-0.536956	-0.566052	-0.603675	-0.627226	-0.682984	-0.702627	-0.674923	-0.422863	-0.0613515	0.174178	0.30608	0.473049	0.607514	0.750706	0.919942	0.900595	0.995598	1.09905	1.07551	1.15876	1.24476	1.36071	1.39915	1.36862	1.30781	1.63946	1.80992	1.83787	1.90089	-0.522918	-0.445316	-0.482489	-0.59411	-0.642906	-0.649835	-0.682386	-0.670515	-0.30286	0.074579	0.247597	0.426337	0.627121	0.74618	0.985078	0.81385	0.816647	1.17156	1.17023	1.24756
-0.260115	-0.284967	-0.307291	-0.302678	-0.316054	-0.332929	-0.334326	-0.32391	-0.302365	-0.231142	-0.144185	-0.0866739	0.00552589	0.0276926	0.0802164	0.1834	0.168794	0.232184	0.259087	0.254578	0.305812	0.377049	0.500299	0.495808	0.465503	0.408032	0.365266	0.327798	0.446709	0.372731	-0.302974	-0.315467	-0.386843	-0.419798	-0.381093	-0.373779	-0.387104	-0.403592	-0.45763	-0.42954	-0.386677	-0.233756	-0.12648	-0.110974	-0.0433016	-0.117538	0.0167372	-0.0384845	-0.0389724	-0.0187494
-0.513882	-0.568565	-0.650801	-0.636797	-0.670976	-0.654452	-0.70971	-0.717802	-0.450632	-0.000965173	0.259903	0.528192	0.744361	0.914425	0.961525	1.07437	1.05333	1.1116	1.13594	1.28663	1.21462	1.24333	1.38024	1.41181	1.32717	1.15216	1.29691	1.67572	1.58258	1.57614	-0.503117	-0.616556	-0.612832	-0.63227	-0.582612	-0.614147	-0.70266	-0.761696	-0.422249	-0.0177566	-0.0146085	0.00657751	0.293413	0.37237	0.698629	0.776808	0.90848	1.0326	1.20035	1.37939
-0.677371	-0.742149	-0.741046	-0.718977	-0.740932	-0.727975	-0.717846	-0.699026	-0.420605	-0.0413264	0.246279	0.457801	0.612772	0.732319	0.891146	0.842564	0.909358	0.880924	0.932971	0.943069	1.05642	0.994657	0.868745	0.953921	0.950075	0.892516	0.859313	1.05427	0.985479	1.09322	-0.783195	-0.802699	-0.722368	-0.742754	-0.725169	-0.724693	-0.691231	-0.61956	-0.268719	0.0934601	0.323249	0.447162	0.625738	0.594132	0.814854	0.950864	1.14627	1.37406	1.39952	1.43006
-0.826606	-0.842301	-0.789307	-0.760974	-0.854958	-0.827257	-0.809384	-0.744359	-0.434681	0.0069519	0.379204	0.582055	0.700667	0.79399	0.906006	0.866795	1.00914	0.993636	1.0359	0.916469	0.867599	0.76844	0.671573	0.63496	0.565818	0.630377	0.59213	0.583572	0.739418	0.570025	-0.950851	-0.745106	-0.748838	-0.86129	-0.883292	-0.889544	-0.775446	-0.860743	-0.683334	-0.393005	-0.013467	-0.0408995	0.0244579	0.231571	0.214473	0.422024	0.392921	0.283691	0.0903825	0.246907
-0.214137	-0.240402	-0.25271	-0.25074	-0.235167	-0.241556	-0.225839	-0.18783	-0.102464	0.0222118	0.112297	0.17003	0.229038	0.308508	0.348287	0.371372	0.407452	0.396566	0.473129	0.494745	0.544729	0.648132	0.826829	0.844189	0.806586	0.810255	0.963976	0.933321	1.04521	0.983085	-0.615574	-0.59198	-0.607197	-0.602375	-0.583564	-0.563548	-0.513512	-0.415574	-0.271209	-0.144805	-0.194783	-0.201531	-0.189378	-0.182996	-0.168548	-0.134567	0.0518625	0.166618	0.399755	0.357594
-0.508259	-0.641653	-0.776721	-0.876121	-0.946458	-1.00632	-1.06208	-1.05432	-0.6876	-0.032034	0.398021	0.629666	0.812068	0.908254	1.00837	1.05014	1.04285	1.10135	1.14946	1.22413	1.3518	1.38294	1.29562	1.29574	1.34754	1.35459	1.18653	1.202	1.19501	1.19498	-0.729541	-0.815121	-0.916019	-0.976957	-1.01223	-1.10553	-1.07789	-1.06883	-0.679348	-0.0191458	0.128021	0.215865	0.468449	0.733326	0.858314	1.01758	1.08679	1.01867	1.15138	1.29419
-0.678004	-0.72468	-0.749469	-0.754992	-0.81406	-0.795075	-0.79866	-0.756866	-0.612903	-0.317674	-0.0239218	0.143405	0.286972	0.382469	0.413195	0.489191	0.530268	0.518449	0.437445	0.440345	0.567615	0.586811	0.586821	0.821359	0.668446	0.715161	0.427612	0.86624	0.687115	0.460827	-0.346295	-0.455855	-0.441532	-0.5978	-0.635903	-0.699163	-0.675124	-0.615505	-0.258064	0.0530044	0.0270821	0.257418	0.461367	0.452913	0.696471	0.425468	0.600642	0.736205	0.84689	0.622707
-0.422856	-0.519514	-0.694981	-0.751575	-0.823965	-0.920282	-0.954132	-0.973302	-0.80304	-0.427296	-0.0885872	0.143961	0.342165	0.496963	0.572291	0.743292	0.852701	0.884536	1.05992	1.08227	1.15066	1.09917	1.22843	1.49163	1.45042	1.37731	1.5831	1.79327	1.44489	1.55003	-0.426164	-0.625936	-0.725625	-0.855017	-0.974505	-0.945308	-1.00392	-1.07925	-0.950646	-0.61488	-0.221414	-0.189188	-0.0748189	0.088143	0.275138	0.485528	0.688801	0.751841	0.824317	0.873268
-0.138183	-0.173747	-0.171976	-0.153476	-0.165287	-0.105442	-0.135647	-0.0958933	0.0504005	0.221316	0.406869	0.468944	0.527905	0.587047	0.623673	0.580582	0.595552	0.665232	0.674228	0.790582	0.833943	0.854638	0.921224	0.896319	0.951108	1.05547	1.05678	0.871164	1.10059	1.53893	-0.512831	-0.563351	-0.466497	-0.443817	-0.436708	-0.470025	-0.447534	-0.473377	-0.412811	-0.128803	0.134357	0.246683	0.378916	0.538299	0.445194	0.339066	0.21748	0.242486	0.182913	-0.0523769
-0.14802	-0.254204	-0.239132	-0.27001	-0.271903	-0.333154	-0.289265	-0.347721	-0.217433	-0.05825	0.165219	0.198415	0.261575	0.312493	0.419466	0.482384	0.429319	0.570134	0.583064	0.618147	0.606003	0.665138	0.934833	0.821105	0.700416	0.697668	0.565998	0.613736	0.653677	0.701726	-0.339107	-0.454883	-0.372788	-0.266838	-0.426809	-0.436148	-0.463322	-0.328508	-0.284274	0.100061	0.212919	0.246064	0.3733	0.465687	0.289997	0.269223	0.262259	0.45553	0.540925	0.578314
-0.64091	-0.744143	-0.783115	-0.815911	-0.903134	-0.910518	-1.02111	-1.01352	-0.696811	-0.135214	0.331913	0.556413	0.733795	0.813729	0.905705	0.960758	0.933236	0.952759	1.01918	0.991268	1.11996	1.06699	1.12152	1.16535	1.38454	1.49793	1.64344	1.24673	1.14803	1.2057	-0.833997	-0.891393	-0.915596	-0.931661	-1.03215	-1.04786	-0.991703	-1.04776	-0.683762	-0.147622	0.268746	0.486363	0.661612	0.628208	0.814446	0.981666	0.956092	0.797948	0.955652	0.850018
-0.547237	-0.571984	-0.637649	-0.658298	-0.73122	-0.700943	-0.704739	-0.738207	-0.509508	-0.0499517	0.271851	0.523852	0.678653	0.824719	0.900102	1.01983	1.07884	1.11564	1.23928	1.19468	1.30238	1.24902	1.53286	1.6108	1.60549	1.54506	1.6742	1.75334	1.71182	1.41131	-0.43637	-0.565091	-0.574559	-0.651329	-0.676102	-0.795931	-0.777	-0.64954	-0.458968	-0.161354	-0.111653	-0.147114	0.0783465	0.370319	0.747418	0.873234	0.941423	0.913958	1.04972	1.1191
-0.65746	-0.650121	-0.613582	-0.680731	-0.711892	-0.658983	-0.66448	-0.602882	-0.340695	0.0474209	0.384506	0.490716	0.70225	0.816923	0.995476	0.950553	0.934929	1.00511	1.21317	1.38873	1.43394	1.49727	1.64425	1.77776	1.60211	1.33747	1.52311	1.70901	1.23339	1.72963	-0.758498	-0.68809	-0.585089	-0.771978	-0.666372	-0.603001	-0.607282	-0.424493	0.0823846	0.531159	0.745735	0.908567	0.874297	0.887528	0.95	0.864849	0.689667	0.792956	1.00209	1.25807
-0.131822	-0.189432	-0.179584	-0.174256	-0.198975	-0.294464	-0.295828	-0.28516	-0.093587	0.256063	0.478358	0.644763	0.702281	0.751282	0.85987	0.799208	0.836818	0.907906	0.971059	0.976142	0.950762	0.787606	0.764878	0.845116	1.12074	0.768081	0.642727	0.619405	1.05536	0.771237	-0.16259	-0.35871	-0.234888	-0.320234	-0.305576	-0.237538	-0.267851	-0.429236	-0.154604	-0.0108184	0.228727	0.331156	0.59801	0.597164	0.500133	0.613072	0.785442	0.661021	0.502646	0.887254
-0.600084	-0.686275	-0.78313	-0.825034	-0.890941	-0.906789	-0.984648	-0.948775	-0.608406	-0.354178	-0.11178	0.0355428	0.109356	0.210187	0.341497	0.494293	0.530912	0.652196	0.668733	0.658404	0.754036	0.769852	0.93412	0.970823	1.266	1.22339	0.565186	0.952684	0.770156	1.15656	-0.451787	-0.515677	-0.605943	-0.567956	-0.689701	-0.644636	-0.809008	-0.683336	-0.467938	0.175001	0.619343	0.520921	0.736554	0.690464	0.599102	0.462848	0.443012	0.582346	0.473406	0.489495
Cue B delay-aligned activity ([-1 s : 3.2 s], 7.46 Hz).
Control activity_ 1	Control activity_ 2	Control activity_ 3	Control activity_ 4	Control activity_ 5	Control activity_ 6	Control activity_ 7	Control activity_ 8	Control activity_ 9	Control activity_10	Control activity_11	Control activity_12	Control activity_13	Control activity_14	Control activity_15	Control activity_16	Control activity_17	Control activity_18	Control activity_19	Control activity_20	Control activity_21	Control activity_22	Control activity_23	Control activity_24	Control activity_25	Control activity_26	Control activity_27	Control activity_28	Control activity_29	Control activity_30	Silencing activity_ 1	Silencing activity_ 2	Silencing activity_ 3	Silencing activity_ 4	Silencing activity_ 5	Silencing activity_ 6	Silencing activity_ 7	Silencing activity_ 8	Silencing activity_ 9	Silencing activity_10	Silencing activity_11	Silencing activity_12	Silencing activity_13	Silencing activity_14	Silencing activity_15	Silencing activity_16	Silencing activity_17	Silencing activity_18	Silencing activity_19	Silencing activity_20
-0.723047	-0.803709	-0.835084	-0.87462	-0.886204	-0.920106	-0.934835	-0.927375	-0.486181	0.110495	0.441156	0.633659	0.784927	0.880007	0.976152	1.0029	1.08805	1.17531	1.13007	1.21902	1.22449	1.20623	1.19478	1.19731	1.20312	1.27445	1.32371	1.23203	1.23975	1.17477	-0.78682	-0.784277	-0.927173	-1.00539	-0.98547	-1.06654	-1.04126	-1.05629	-0.369779	0.488583	0.924509	1.223	1.42877	1.53919	1.50905	1.5921	1.38894	1.35568	1.1579	1.19495
-0.654153	-0.702635	-0.685865	-0.607795	-0.623814	-0.689779	-0.676993	-0.679908	-0.503625	-0.0998764	0.21729	0.462869	0.659334	0.797023	0.821752	0.874862	0.851829	0.835131	0.686472	0.71908	0.738307	0.83656	0.690793	0.842233	0.797393	0.808131	0.949303	0.963931	1.27917	1.16052	-0.697666	-0.758587	-0.694476	-0.587546	-0.651169	-0.653	-0.599054	-0.668961	-0.415627	-0.0508311	0.25591	0.365233	0.59726	0.826165	0.962396	1.05706	0.705509	0.748774	0.893701	1.00556
-0.524467	-0.487018	-0.500444	-0.498181	-0.473167	-0.453582	-0.434961	-0.431861	-0.0624136	0.294575	0.496196	0.668183	0.776802	0.874232	0.906944	0.88199	0.839689	0.822149	0.811083	0.800706	0.884389	0.883343	0.905213	0.949032	0.844217	0.827827	1.0134	1.09603	0.97803	0.96297	-0.299627	-0.387203	-0.226978	-0.309409	-0.28614	-0.181259	-0.204392	-0.190907	0.413957	0.927582	1.28689	1.33412	1.43244	1.5233	1.69641	1.55336	1.33228	1.31856	1.32571	1.16786
-0.367135	-0.393925	-0.41039	-0.432731	-0.415682	-0.404104	-0.452375	-0.437774	-0.129701	0.232615	0.474658	0.64421	0.772921	0.897337	0.959288	1.00987	1.10512	1.07318	1.23704	1.19186	1.37211	1.40697	1.47233	1.58472	1.54743	1.60576	1.70144	1.5547	1.90998	1.91674	-0.037436	-0.114612	-0.16195	-0.264401	-0.275533	-0.189925	-0.180529	-0.225262	0.0860227	0.383964	0.575356	0.75862	0.890305	1.04888	1.16742	1.08201	1.27381	1.22586	1.37307	1.59464
-0.087026	-0.113555	-0.143106	-0.182486	-0.164454	-0.148836	-0.15167	-0.143002	-0.136555	-0.0109925	0.122474	0.186856	0.288166	0.377181	0.415971	0.457451	0.420185	0.466043	0.591655	0.647688	0.710737	0.696128	0.693885	0.615801	0.50255	0.343754	0.388687	0.490846	0.236998	0.355209	-0.0670713	-0.155187	-0.15395	-0.0997594	-0.185331	-0.199718	-0.146972	-0.163775	-0.182992	-0.0769661	0.0441437	0.0343833	0.0987241	0.236316	0.250419	0.383817	0.58184	0.648333	0.461892	0.52326
-0.657176	-0.706432	-0.765413	-0.777465	-0.823106	-0.902588	-0.897059	-0.927095	-0.640236	-0.172389	0.189282	0.487259	0.690442	0.851095	0.972228	1.00925	1.13334	1.11861	1.11693	1.28171	1.47386	1.49542	1.59233	1.67979	1.63124	1.65395	1.52606	1.54701	1.5054	1.32773	-0.677565	-0.83206	-0.948183	-0.963584	-0.962408	-1.07596	-0.968282	-1.00813	-0.689517	-0.206789	-0.0898601	-0.0260687	0.210255	0.394412	0.744077	0.873297	0.910542	1.04149	0.906154	1.24773
-0.620228	-0.658126	-0.655769	-0.667316	-0.65543	-0.664861	-0.63161	-0.579091	-0.234751	0.204481	0.499747	0.717336	0.802249	0.926467	1.05719	1.18198	1.17631	1.18228	1.11034	0.990394	1.02266	0.968525	0.819131	0.799476	0.746396	0.65558	0.615586	0.663598	0.875217	0.987473	-0.720877	-0.637811	-0.651486	-0.677563	-0.700283	-0.689334	-0.834558	-0.712679	-0.315678	0.126053	0.291783	0.316847	0.416973	0.672667	0.763663	0.988646	1.06165	1.4028	1.49986	1.45822
-0.546253	-0.50616	-0.508414	-0.534381	-0.525353	-0.545527	-0.538819	-0.443132	-0.0650212	0.445215	0.747816	0.907152	1.05277	1.13796	1.20129	1.26546	1.32512	1.25688	1.18261	1.16295	1.07101	1.03876	0.974786	1.0238	1.04167	1.24482	1.02717	1.14041	1.11034	0.835049	-0.536651	-0.452232	-0.41645	-0.453267	-0.429187	-0.45809	-0.646563	-0.543128	-0.181831	0.144049	0.597964	0.604948	0.739285	0.864745	0.837996	0.753311	0.904622	0.455782	0.668043	0.948944
-0.327053	-0.311441	-0.312083	-0.304131	-0.304468	-0.314122	-0.283543	-0.222544	-0.145189	-0.0851272	-0.00647966	0.0641899	0.118567	0.16905	0.222894	0.183542	0.233305	0.315854	0.40204	0.419806	0.471259	0.63662	0.514363	0.505847	0.463362	0.404239	0.244035	0.0804787	0.388086	0.0222682	-0.00052292	0.0248901	0.0102836	0.045327	0.0572088	0.0509781	0.0249534	0.050276	0.296518	0.466085	0.281267	0.368805	0.366966	0.314694	0.32693	0.163251	-0.204879	-0.0288861	-0.0299624	-0.330338
-0.618694	-0.749299	-0.836302	-0.926391	-0.995426	-1.06596	-1.11128	-1.1216	-0.768478	-0.155847	0.285769	0.546354	0.712341	0.828203	0.917836	0.967526	1.02447	1.11651	1.09366	1.14423	1.174	1.29072	1.3244	1.46418	1.49651	1.49649	1.32368	1.34296	1.3427	1.41119	-0.689527	-0.825982	-0.926564	-1.04321	-1.15502	-1.09172	-1.21025	-1.191	-0.69536	-0.186503	0.0117769	0.0178242	0.23102	0.604008	0.927253	1.06174	1.24826	1.2124	1.29083	1.33113
-0.407316	-0.406041	-0.463496	-0.486494	-0.502261	-0.507671	-0.516109	-0.47996	-0.321545	-0.0193989	0.198983	0.34401	0.433048	0.538939	0.652096	0.815212	0.839593	0.826403	0.786945	0.807211	0.862668	0.961212	0.968361	0.833387	0.819223	0.691443	0.906263	1.14506	0.919337	0.889109	-0.278089	-0.21593	-0.201709	-0.238407	-0.272312	-0.269557	-0.299911	-0.36965	-0.114679	0.183312	0.341618	0.47977	0.607263	0.732659	0.755973	0.980084	0.974325	0.88271	1.08985	1.15072
-0.329643	-0.446447	-0.534965	-0.603402	-0.707956	-0.704084	-0.732495	-0.716636	-0.4985	-0.274505	-0.0650479	0.086603	0.344518	0.552827	0.614396	0.655268	0.658087	0.748805	0.793673	0.85191	0.962439	1.14086	1.15126	1.13803	1.30592	1.46435	1.41505	1.4067	1.45162	1.08896	-0.361475	-0.29637	-0.474041	-0.689353	-0.614371	-0.64249	-0.664071	-0.830852	-0.818518	-0.506927	-0.167034	0.224348	0.210372	0.328732	0.596573	0.823068	1.26731	0.944804	1.23183	0.901807
-0.361866	-0.37001	-0.362678	-0.377158	-0.374579	-0.406228	-0.401515	-0.41931	-0.301639	-0.107069	0.0145844	0.0968128	0.164873	0.221895	0.290573	0.321255	0.32976	0.303147	0.371985	0.397973	0.419096	0.382578	0.360752	0.369728	0.312833	0.420055	0.628866	0.739484	0.676086	0.569827	-0.445632	-0.54313	-0.466813	-0.452997	-0.49026	-0.462852	-0.508024	-0.506106	-0.266734	0.0576472	0.299091	0.413071	0.507825	0.521738	0.543176	0.557575	0.57242	0.539607	0.422547	0.41099
-0.230012	-0.322504	-0.288054	-0.310885	-0.330768	-0.345569	-0.349395	-0.467424	-0.333912	-0.165245	-0.0231437	0.0908003	0.190268	0.272777	0.244714	0.280869	0.38246	0.369265	0.273668	0.459303	0.487763	0.538502	0.550793	0.784751	0.778795	0.686149	0.459758	0.482905	0.674965	0.779639	-0.448427	-0.57003	-0.614352	-0.617295	-0.672857	-0.559084	-0.657222	-0.599147	-0.338517	-0.271156	-0.117582	0.0855499	0.164918	-0.0973757	0.0215974	0.139362	0.0789077	0.304792	0.179025	0.469779
-0.563119	-0.652525	-0.751193	-0.825017	-0.849947	-0.906108	-0.9788	-0.944042	-0.594528	0.0598163	0.518495	0.734316	0.935547	0.927069	1.02074	1.05943	1.13466	1.13243	1.12551	1.09255	1.13546	1.21416	1.27624	1.30782	1.31442	1.36429	1.21192	1.17901	1.2055	1.33428	-0.75283	-1.03419	-0.893779	-1.01927	-1.11262	-1.09455	-1.14254	-1.10881	-0.877509	-0.288168	0.010167	0.295019	0.401566	0.418625	0.689998	0.899597	0.725384	0.737726	0.713458	0.92948
-0.687466	-0.684562	-0.71973	-0.705007	-0.763898	-0.782691	-0.829681	-0.799166	-0.638474	-0.265587	0.0139077	0.284627	0.478453	0.514195	0.659273	0.773486	0.817458	0.910123	0.937439	0.918607	1.11006	1.27808	1.2895	1.26617	1.47131	1.54708	1.59763	1.81357	1.97993	1.90027	-0.624443	-0.678468	-0.749457	-0.881364	-0.823664	-0.739268	-0.857717	-0.836668	-0.593871	-0.470592	-0.367051	-0.30578	-0.273869	0.185284	0.417508	0.775824	0.825557	1.08172	1.49121	1.40002
-0.726257	-0.742115	-0.823472	-0.801135	-0.804427	-0.803867	-0.901315	-0.847043	-0.399718	0.0924292	0.365189	0.539125	0.722505	0.837149	0.974056	1.08528	0.998758	1.05875	1.25724	1.30005	1.50542	1.38684	1.71811	1.53463	1.60117	1.64265	2.02652	2.33425	1.74898	1.21389	-0.944024	-0.903017	-0.919621	-0.888316	-0.746202	-0.884567	-0.884649	-0.671394	-0.182985	0.315768	0.574761	0.535496	0.660693	1.14132	1.01877	0.897733	0.715451	0.66558	0.706827	1.06055
-0.625643	-0.605142	-0.615764	-0.672094	-0.766755	-0.769983	-0.816843	-0.833622	-0.579524	-0.403007	-0.146885	-0.00444718	0.109207	0.248879	0.319541	0.403281	0.384893	0.364499	0.354781	0.217756	0.541791	0.321688	0.421629	0.384705	0.351773	0.369075	0.110241	0.0321854	0.102906	0.169029	-0.545338	-0.879856	-0.535602	-0.49348	-0.725629	-0.764355	-0.750071	-0.429702	-0.344631	-0.223811	0.165451	0.556693	0.387656	0.415122	0.455754	0.513007	0.527216	0.627134	0.314854	0.272604
-0.141687	-0.255454	-0.348688	-0.4496	-0.477299	-0.469274	-0.463324	-0.473507	-0.289654	0.122852	0.269407	0.462457	0.582265	0.897515	0.991336	0.969603	1.00345	1.03594	1.22162	1.24564	1.43106	1.206	1.28539	1.3006	1.67024	2.10451	1.67715	1.64891	1.30434	1.71181	-0.403265	-0.47008	-0.536878	-0.554027	-0.54992	-0.681245	-0.785905	-0.589411	-0.250807	0.299709	0.630613	0.531317	0.737318	0.433038	0.289358	0.994625	1.12058	1.14922	1.05099	1.09008
[truncated: 10 more columns]

## Sheet: Fig. 4i (Avg.)
Cue A delay-aligned activity ([-1 s : 3.2 s], 7.46 Hz).
Control activity_ 1	Control activity_ 2	Control activity_ 3	Control activity_ 4	Control activity_ 5	Control activity_ 6	Control activity_ 7	Control activity_ 8	Control activity_ 9	Control activity_10	Control activity_11	Control activity_12	Control activity_13	Control activity_14	Control activity_15	Control activity_16	Control activity_17	Control activity_18	Control activity_19	Control activity_20	Control activity_21	Control activity_22	Control activity_23	Control activity_24	Control activity_25	Control activity_26	Control activity_27	Control activity_28	Control activity_29	Control activity_30	Silencing activity_ 1	Silencing activity_ 2	Silencing activity_ 3	Silencing activity_ 4	Silencing activity_ 5	Silencing activity_ 6	Silencing activity_ 7	Silencing activity_ 8	Silencing activity_ 9	Silencing activity_10	Silencing activity_11	Silencing activity_12	Silencing activity_13	Silencing activity_14	Silencing activity_15	Silencing activity_16	Silencing activity_17	Silencing activity_18	Silencing activity_19	Silencing activity_20
-0.632272	-0.68784	-0.756778	-0.806903	-0.87163	-0.879081	-0.881952	-0.852169	-0.460535	0.0446361	0.37905	0.588265	0.707646	0.794942	0.831103	0.849502	0.931247	0.955988	1.00248	0.991122	1.03544	1.02329	0.968973	0.969511	1.03668	1.06916	1.18293	1.25134	1.21017	1.14862	-0.573076	-0.636734	-0.671659	-0.719007	-0.815382	-0.860991	-0.863548	-0.794383	-0.376313	0.176233	0.421727	0.42211	0.626544	0.74678	0.783767	1.0054	1.12446	1.33772	1.19626	0.990596
-0.460572	-0.493351	-0.514512	-0.532728	-0.571782	-0.492678	-0.532648	-0.494741	-0.0598347	0.379991	0.567534	0.743047	0.80353	0.858744	0.898732	1.0005	1.0935	1.09414	1.09979	1.06558	1.12622	1.01631	0.964969	1.10804	1.16381	1.01094	1.13981	1.13573	1.26132	1.34386	-0.46527	-0.40549	-0.43115	-0.544167	-0.470867	-0.341631	-0.446321	-0.414171	0.542456	1.44294	1.95152	2.07018	2.00212	1.64263	1.43294	1.17172	0.997395	1.36359	1.40239	1.22741
-0.873915	-0.895462	-0.874577	-0.841261	-0.871811	-0.893746	-0.88869	-0.851597	-0.479386	0.0172044	0.335296	0.511949	0.66803	0.709114	0.751926	0.833005	0.87867	0.884963	0.883166	0.884223	0.97632	1.07848	1.2346	1.28181	1.20601	1.31122	1.28606	1.29885	1.11546	1.05632	-0.85836	-0.874757	-0.821954	-0.895824	-0.897213	-0.943009	-0.981494	-0.934939	-0.165278	0.78337	1.31993	1.34767	1.31561	1.30211	1.15507	1.07382	1.09087	1.12697	1.20238	1.29318
-0.609589	-0.634284	-0.677506	-0.740948	-0.736331	-0.736584	-0.744766	-0.68364	-0.317438	0.222358	0.560791	0.785234	0.895944	0.968115	1.07935	1.22686	1.32153	1.48125	1.43838	1.37774	1.44415	1.40706	1.31934	1.24679	1.39841	1.54863	1.33779	1.65028	1.54361	1.02579	-0.652922	-0.672437	-0.567981	-0.697991	-0.649649	-0.773725	-0.856972	-0.738795	0.167459	0.846861	0.890277	0.904795	0.879603	0.942434	0.902209	0.987846	1.00648	1.15308	1.2977	1.29895
-0.769364	-0.802437	-0.819384	-0.82904	-0.851012	-0.815375	-0.831041	-0.806722	-0.330625	0.176172	0.473377	0.666099	0.813674	0.940524	1.07661	1.0206	0.956414	0.970201	0.992259	0.925632	0.82454	0.870407	0.840204	0.948323	1.0684	1.18908	1.24457	1.2028	1.22454	1.2465	-0.806904	-0.797552	-0.798536	-0.77436	-0.85388	-0.928021	-0.975192	-0.81069	-0.238644	0.110238	0.341527	0.351028	0.483141	0.592557	0.810376	0.873046	1.0506	1.21058	1.27001	1.30513
-0.608119	-0.631301	-0.634052	-0.64918	-0.669154	-0.711684	-0.623101	-0.589202	-0.309926	-0.0068066	0.157232	0.288857	0.386553	0.474137	0.509107	0.526333	0.533698	0.576562	0.544339	0.597598	0.600287	0.650674	0.726684	0.774841	0.694107	0.755732	0.837969	0.779514	0.730049	0.727586	-0.463892	-0.502736	-0.538189	-0.535656	-0.54234	-0.514048	-0.590634	-0.489984	-0.0370582	0.37927	0.615806	0.942026	1.1928	1.21054	1.21577	1.14283	1.11023	1.12627	0.912696	0.817923
-0.479088	-0.520757	-0.532663	-0.554269	-0.566959	-0.536267	-0.505663	-0.465847	-0.304314	-0.0164784	0.21098	0.42647	0.516418	0.608084	0.73817	0.782879	0.833135	0.85509	0.897051	0.975754	0.930691	1.10181	1.09568	1.20198	1.26582	1.20699	1.22675	1.08098	1.03238	0.917691	-0.542106	-0.567567	-0.535638	-0.551795	-0.610698	-0.690383	-0.696116	-0.61761	-0.396155	-0.199977	0.0622455	0.286409	0.444979	0.477755	0.628103	0.705507	0.722093	0.7703	0.89855	1.04503
-0.422827	-0.475689	-0.493601	-0.543467	-0.526818	-0.525496	-0.554989	-0.471964	-0.0783012	0.34548	0.627441	0.748542	0.793036	0.840427	0.823312	0.868369	0.935984	0.891947	0.914502	0.908307	0.994849	1.02548	0.819844	0.734292	0.8206	0.898287	0.794335	0.833797	0.912291	0.917668	-0.588616	-0.732727	-0.734941	-0.786752	-0.751248	-0.769731	-0.717235	-0.669911	0.090272	0.721542	1.05167	1.08979	1.17619	1.34542	1.36566	1.42748	1.37108	1.51839	1.4684	1.52041
-0.508888	-0.686725	-0.8116	-0.918641	-0.976782	-1.01297	-1.09994	-1.11145	-0.725811	-0.0696672	0.32443	0.473151	0.581553	0.634871	0.686779	0.685002	0.697874	0.719988	0.760995	0.813565	0.914377	0.965011	1.00216	1.05663	0.994604	0.936135	0.905027	0.820405	0.655676	0.551399	-0.347171	-0.465863	-0.594738	-0.777946	-0.898655	-0.941842	-0.952092	-0.932392	-0.282432	0.895351	1.46888	1.62804	1.61727	1.6304	1.52313	1.35033	1.19616	0.879694	0.656154	0.665758
-0.347816	-0.405347	-0.457041	-0.518382	-0.543716	-0.620435	-0.669775	-0.64802	-0.38954	-0.056005	0.250957	0.451264	0.640031	0.78334	0.852016	0.897381	0.945388	1.0405	1.07844	1.10967	1.22966	1.16863	1.25897	1.24743	1.15144	1.26209	1.42941	1.51712	1.48994	1.50785	-0.269374	-0.287713	-0.208657	-0.387449	-0.487288	-0.436862	-0.472236	-0.473858	-0.161747	0.276574	0.47215	0.402237	0.613314	1.065	0.889935	0.935605	1.00721	1.18706	0.891238	0.48364
-0.44513	-0.522588	-0.586145	-0.671199	-0.71542	-0.75121	-0.791862	-0.808729	-0.674762	-0.386923	-0.0757106	0.127233	0.298839	0.428682	0.545192	0.646269	0.665258	0.783109	0.821798	0.934777	1.13585	1.28637	1.33339	1.27165	1.19442	1.28525	1.41559	1.47354	1.35465	1.45278	-0.158773	-0.294217	-0.357444	-0.390138	-0.528906	-0.536091	-0.563816	-0.5503	-0.309464	0.00176516	-0.0112431	-0.113667	0.0788445	0.325192	0.381883	0.494933	0.794711	0.722294	0.671749	0.511657
-0.387622	-0.411718	-0.514124	-0.5849	-0.65177	-0.614726	-0.650301	-0.65431	-0.443198	-0.0558397	0.220854	0.325559	0.496612	0.583421	0.631426	0.613152	0.731661	0.76725	0.717865	0.777486	0.832898	0.788909	0.928843	0.963386	1.01074	0.942085	1.02716	0.895445	1.04466	1.21933	-0.46071	-0.490918	-0.513276	-0.592462	-0.683956	-0.858998	-0.872189	-0.769972	-0.547794	0.00596352	0.0573593	-0.0107737	-0.00700242	0.177368	0.11838	0.265704	0.0129542	0.459998	0.459214	0.242781
-0.581468	-0.744105	-0.761413	-0.83206	-0.908814	-0.983402	-0.990417	-0.985569	-0.678006	-0.307847	0.0587926	0.27999	0.559305	0.636426	0.702542	0.809257	0.918056	1.00583	1.10766	1.2737	1.30849	1.4401	1.50417	1.68872	1.55935	1.61194	1.76086	1.87407	1.38136	1.11331	-0.619839	-0.601688	-0.801436	-0.943917	-0.979138	-1.02202	-1.04052	-0.960913	-0.53614	0.0588026	0.426366	0.579974	0.6133	0.728332	0.866288	0.870671	1.05379	0.995112	1.24113	0.785146
-0.620533	-0.674464	-0.715417	-0.794691	-0.869162	-0.896558	-0.914808	-0.920711	-0.64776	-0.187798	0.184919	0.36913	0.593937	0.694828	0.767987	0.812933	0.772755	0.816528	0.84286	0.853239	0.929823	0.878973	0.901259	0.887288	0.946558	1.01869	1.10473	1.03714	1.16305	1.13358	-0.416561	-0.438416	-0.504898	-0.492543	-0.58656	-0.644917	-0.667375	-0.661464	-0.423748	-0.0998162	-0.000259966	-0.175904	0.0024237	0.371791	0.678352	0.724246	0.813975	0.959531	0.996573	1.08235
-0.513632	-0.666877	-0.798409	-0.889571	-0.980712	-1.06892	-1.0381	-1.06892	-0.81504	-0.347316	-0.0721097	0.146148	0.310939	0.455049	0.517498	0.558224	0.650502	0.688562	0.75731	0.802571	0.960052	1.09526	1.16221	1.3207	1.34905	1.52302	1.3391	1.2752	1.35629	1.11836	-0.612507	-0.658541	-0.832983	-0.848755	-0.950033	-1.01099	-1.11733	-1.12196	-0.636638	0.0669491	0.106223	0.178451	0.240606	0.445502	0.703423	0.701107	0.752177	0.707102	0.95283	1.06194
-0.338041	-0.454635	-0.606121	-0.676589	-0.686742	-0.776976	-0.904142	-0.880479	-0.489946	-0.11294	0.165269	0.390106	0.648859	0.752469	0.823825	0.847037	0.969767	1.07484	1.1343	1.05166	1.29554	1.48117	1.46848	1.44784	1.56313	1.63084	1.71475	1.84535	1.65625	1.47943	-0.258952	-0.306011	-0.360685	-0.611442	-0.613883	-0.718038	-0.750572	-0.7471	-0.481956	0.0691216	0.154171	0.176445	0.327082	0.316326	0.804837	0.572474	0.733859	0.739816	0.70821	0.835756
-0.490115	-0.645092	-0.73277	-0.758363	-0.76734	-0.763064	-0.773942	-0.817341	-0.606454	-0.177408	0.101683	0.301702	0.445696	0.503738	0.511377	0.647873	0.665651	0.651416	0.71801	0.729145	0.688773	0.785045	0.770454	0.658673	0.404083	0.343776	0.584479	0.713324	0.439252	0.4341	-0.578078	-0.618367	-0.662867	-0.721237	-0.701611	-0.694755	-0.955353	-0.81883	-0.402125	0.343169	0.553258	0.66981	0.715173	0.880667	1.10769	1.23846	1.34069	1.64912	1.70272	1.83111
-0.423492	-0.488646	-0.559594	-0.6139	-0.680715	-0.802933	-0.809008	-0.847749	-0.618106	-0.254935	0.0373794	0.19649	0.336504	0.449179	0.482717	0.661393	0.631356	0.758365	0.72264	0.796506	1.00125	1.05288	1.02281	1.00618	1.10878	1.30668	1.39262	1.41278	1.25241	1.24014	-0.624885	-0.79847	-0.926329	-0.944379	-0.992133	-1.04873	-1.02712	-0.875849	-0.776801	-0.561012	-0.604173	-0.531232	-0.483132	-0.262213	-0.221079	-0.212792	0.0278129	0.447276	0.19824	0.209908
-0.614143	-0.674499	-0.630206	-0.650858	-0.741423	-0.758768	-0.776065	-0.755416	-0.430353	-0.154796	0.116651	0.262707	0.461225	0.528227	0.619953	0.687668	0.800602	0.737311	0.691258	0.753481	0.480452	0.477173	0.426549	0.7576	0.695241	0.71973	0.829436	0.944365	0.923172	1.08115	-0.67834	-0.64544	-0.686377	-0.875818	-0.866569	-0.593213	-0.72302	-0.749404	-0.468408	-0.216399	-0.357359	-0.248489	0.00656505	0.306257	0.365314	0.381996	0.251703	1.08572	1.56737	1.12327
Cue B delay-aligned activity ([-1 s : 3.2 s], 7.46 Hz).
Control activity_ 1	Control activity_ 2	Control activity_ 3	Control activity_ 4	Control activity_ 5	Control activity_ 6	Control activity_ 7	Control activity_ 8	Control activity_ 9	Control activity_10	Control activity_11	Control activity_12	Control activity_13	Control activity_14	Control activity_15	Control activity_16	Control activity_17	Control activity_18	Control activity_19	Control activity_20	Control activity_21	Control activity_22	Control activity_23	Control activity_24	Control activity_25	Control activity_26	Control activity_27	Control activity_28	Control activity_29	Control activity_30	Silencing activity_ 1	Silencing activity_ 2	Silencing activity_ 3	Silencing activity_ 4	Silencing activity_ 5	Silencing activity_ 6	Silencing activity_ 7	Silencing activity_ 8	Silencing activity_ 9	Silencing activity_10	Silencing activity_11	Silencing activity_12	Silencing activity_13	Silencing activity_14	Silencing activity_15	Silencing activity_16	Silencing activity_17	Silencing activity_18	Silencing activity_19	Silencing activity_20
-0.498928	-0.63329	-0.72065	-0.762497	-0.82139	-0.844244	-0.883856	-0.859946	-0.469083	0.100366	0.455706	0.689612	0.824547	0.953003	0.97065	0.973999	0.990923	1.01957	1.17903	1.15162	1.1219	1.19193	1.2116	1.30825	1.30148	1.42647	1.43423	1.29661	1.5204	1.54445	-0.46645	-0.568391	-0.493403	-0.64308	-0.693286	-0.683158	-0.64062	-0.692766	-0.278575	0.332069	0.639121	0.76812	0.833026	1.04918	0.955436	1.11619	1.23049	1.29958	1.32557	1.43149
-0.953177	-1.02524	-1.01798	-1.00401	-1.02216	-1.0301	-1.0374	-0.985082	-0.487574	0.0395838	0.340744	0.519612	0.646447	0.768885	0.882001	0.979385	1.14429	1.18812	1.10817	1.05339	1.05083	1.11977	1.10463	0.999069	0.967057	1.08039	1.09999	1.03482	1.26111	1.04964	-0.659865	-0.767339	-0.828133	-0.931833	-0.941122	-0.952142	-0.935619	-0.9209	0.0508676	1.2951	1.78996	1.93368	1.85896	1.8498	1.52648	1.4362	1.17183	1.23959	1.032	1.12342
-0.588344	-0.597114	-0.640759	-0.633359	-0.678722	-0.68033	-0.638921	-0.566342	-0.134193	0.442576	0.76959	1.00398	1.13511	1.19768	1.26462	1.28538	1.31788	1.28399	1.14613	1.14852	1.11234	1.06989	1.16129	1.05722	1.09169	1.16949	1.14194	1.00946	1.24498	1.13838	-0.742225	-0.764747	-0.784348	-0.770492	-0.732468	-0.739811	-0.741771	-0.653889	0.296385	1.4743	1.93164	2.09565	1.97484	1.79563	1.61204	1.48931	1.39189	1.35218	1.26671	1.31903
-0.566939	-0.589861	-0.621099	-0.654089	-0.670726	-0.673063	-0.714342	-0.660896	-0.346176	0.0393843	0.313989	0.513691	0.630498	0.711052	0.805332	0.819851	0.942739	0.998126	0.926001	0.953307	0.929122	0.914785	0.886953	0.7254	0.828495	0.9093	0.868714	0.946608	1.07497	1.18419	-0.349688	-0.339694	-0.398827	-0.394221	-0.476892	-0.504594	-0.53733	-0.467406	0.186287	0.651595	0.684936	0.547693	0.619651	0.77893	0.807488	0.755277	0.823981	0.956295	1.01496	1.12619
-0.49174	-0.498881	-0.521929	-0.516298	-0.551687	-0.572685	-0.578674	-0.539594	-0.0829872	0.394229	0.654923	0.789411	0.963138	1.0225	1.0542	1.15913	1.19209	1.11587	1.04446	1.0039	1.07255	1.07899	1.27362	1.13455	1.04198	1.1593	0.961655	0.934283	0.831932	0.808721	-0.654888	-0.712896	-0.749277	-0.682741	-0.659527	-0.700063	-0.72006	-0.734465	-0.0940121	0.315537	0.525262	0.374158	0.348406	0.473167	0.685054	0.605384	0.618978	0.63372	0.722921	0.776375
-0.564189	-0.607656	-0.65596	-0.715689	-0.766376	-0.736793	-0.715404	-0.667853	-0.329076	0.104365	0.356458	0.566085	0.694551	0.79877	0.88276	0.877777	0.919047	0.910457	0.946851	0.954409	1.05928	1.16863	1.13211	1.20443	1.17775	1.25269	1.37508	1.62787	1.73635	1.68618	-0.549557	-0.644167	-0.7672	-0.66018	-0.665176	-0.742661	-0.803056	-0.709744	-0.262732	0.108815	0.480332	0.867731	1.20392	1.3439	1.36513	1.39014	1.15821	1.2538	1.17509	0.918263
-0.468368	-0.516449	-0.555897	-0.561359	-0.546346	-0.530184	-0.529734	-0.519893	-0.348571	-0.0842971	0.0851524	0.218903	0.321123	0.439532	0.60364	0.772991	0.843839	0.935218	1.01276	1.04846	0.928016	0.995712	0.862505	0.596586	0.519507	0.380655	0.429737	0.445288	0.584105	0.630374	-0.311258	-0.331891	-0.273841	-0.321625	-0.321891	-0.379768	-0.451081	-0.434323	-0.364188	-0.0722259	0.057069	0.144823	0.27258	0.354105	0.375377	0.561929	0.773195	0.82109	1.61647	1.80261
-0.765088	-0.821197	-0.833894	-0.863978	-0.881171	-0.888934	-0.890114	-0.827188	-0.414158	0.0252253	0.329275	0.489976	0.56943	0.646913	0.675711	0.669627	0.776315	0.804895	0.822919	0.830341	0.849871	0.853932	0.785793	0.741526	0.656017	0.592601	0.696636	0.767807	0.827433	1.10618	-0.944309	-1.02872	-1.06531	-1.09915	-1.02604	-0.978356	-0.932139	-0.85243	-0.0984099	0.341058	0.5595	0.693249	0.861441	1.08044	1.04272	1.10666	1.19753	1.26279	1.13548	1.14725
-0.293447	-0.463827	-0.596473	-0.712409	-0.783653	-0.826807	-0.90777	-0.935523	-0.483777	0.105603	0.461505	0.694243	0.823361	0.922809	0.942335	0.97166	0.991825	0.994831	0.98072	0.989582	0.954924	1.07902	0.999952	0.919782	0.894283	0.943903	1.00729	1.02351	1.08857	0.974513	-0.408176	-0.636552	-0.666429	-0.834228	-0.923695	-0.937992	-0.900616	-0.952391	-0.239727	0.871711	1.37695	1.48399	1.61915	1.71134	1.57801	1.47878	1.29606	1.1131	1.16142	1.22143
-0.554375	-0.623098	-0.679245	-0.742755	-0.744126	-0.797212	-0.90355	-0.818909	-0.537514	-0.268678	0.0614701	0.273343	0.596584	0.681377	0.671778	0.719812	0.800562	0.880761	0.937436	0.969963	1.00241	1.11245	1.18131	1.43722	1.04628	1.19252	1.29835	1.1572	1.16057	1.37459	-0.731394	-0.788184	-0.943703	-0.912887	-0.933022	-1.0236	-0.920998	-1.00149	-0.630324	-0.0603063	0.189532	0.20665	0.441918	0.440799	0.616238	0.694819	0.875116	0.545305	0.50037	0.686661
-0.243417	-0.321941	-0.410515	-0.452171	-0.533025	-0.558754	-0.572961	-0.601381	-0.464443	-0.225486	-0.0315564	0.153772	0.311655	0.434085	0.615953	0.725769	0.752929	0.772296	0.855823	0.884976	0.855142	0.995998	1.23265	1.10523	1.16733	1.29246	1.55903	1.5958	1.27027	1.22557	-0.261887	-0.264437	-0.344296	-0.443869	-0.453498	-0.572806	-0.696598	-0.68274	-0.444645	-0.266002	-0.258627	-0.250991	-0.0739942	0.147014	0.416435	0.517584	0.612682	0.574625	0.750788	1.07954
-0.383598	-0.457007	-0.548872	-0.612864	-0.637619	-0.672684	-0.740422	-0.673397	-0.472132	-0.0784406	0.207116	0.34236	0.53478	0.621323	0.678376	0.715416	0.724708	0.81201	0.83405	0.908918	0.931899	0.904899	1.04024	0.989411	1.30199	1.22972	1.06779	1.14099	1.23371	1.33413	-0.419183	-0.485923	-0.520258	-0.490989	-0.618362	-0.75769	-0.794971	-0.749163	-0.472657	-0.133461	0.0622226	0.125634	0.172153	0.3314	0.416606	0.492169	0.502391	0.527264	0.77098	0.822154
-0.306509	-0.4362	-0.559321	-0.616789	-0.677008	-0.749854	-0.757766	-0.777525	-0.538816	-0.182869	0.132314	0.325403	0.49054	0.621145	0.74052	0.795775	0.864106	0.971612	1.05501	1.07328	1.10288	1.10381	1.20534	1.20298	1.12398	1.22749	1.17407	1.31525	1.1176	1.22778	-0.437287	-0.568301	-0.551202	-0.719398	-0.770606	-0.886108	-0.809367	-0.839043	-0.473203	0.347312	0.580139	0.58991	0.662998	0.822029	0.88026	0.765212	0.669817	1.06259	1.24669	1.24674
-0.337002	-0.454472	-0.513665	-0.582391	-0.644719	-0.758431	-0.816381	-0.857888	-0.550594	-0.0637482	0.271368	0.537309	0.694654	0.862296	0.973855	1.06172	1.08363	1.10559	1.23277	1.18506	1.33981	1.36012	1.41568	1.36788	1.3949	1.33022	1.3616	1.497	1.47626	1.50478	-0.324435	-0.397489	-0.388287	-0.42632	-0.528794	-0.665295	-0.808639	-0.869006	-0.689073	-0.295116	-0.0583748	-0.135491	-0.046084	0.252351	0.540091	0.739887	0.882988	0.876905	0.95084	0.989464
-0.215875	-0.328019	-0.426915	-0.565582	-0.655763	-0.775059	-0.801706	-0.805086	-0.532699	-0.119872	0.185078	0.382941	0.518396	0.669993	0.748642	0.853145	0.915283	0.930506	1.0026	1.09938	1.10514	1.14631	1.12957	0.982748	1.12809	1.16683	1.1135	1.14139	1.36365	1.16413	-0.177756	-0.374033	-0.477829	-0.556635	-0.637704	-0.78579	-0.759194	-0.764375	-0.390041	-0.00926483	0.304665	0.270167	0.524792	0.814218	0.835398	0.878888	1.1252	1.11247	0.92319	0.888185
-0.630524	-0.704438	-0.790288	-0.818407	-0.855962	-0.857571	-0.910502	-0.925132	-0.572198	-0.148109	0.136858	0.344711	0.515438	0.693049	0.778864	0.847427	0.749116	0.971632	0.970394	1.11725	1.03557	1.21069	1.41194	1.45879	1.63852	1.65729	1.49964	1.53773	1.55255	1.27755	-0.574514	-0.530589	-0.779833	-0.870655	-0.936333	-0.87403	-0.873917	-1.00435	-0.644193	-0.147973	0.160685	0.230903	0.258935	0.359011	0.520015	0.56025	0.804462	0.663472	1.15586	1.22292
-0.256266	-0.355895	-0.476088	-0.507656	-0.540025	-0.579713	-0.645502	-0.670488	-0.50257	-0.128076	0.214712	0.388304	0.522253	0.647246	0.706395	0.711029	0.796647	0.789681	0.84228	0.882442	0.826946	0.991149	0.887472	0.964457	0.933572	0.756915	0.387077	0.466285	0.928617	0.700753	-0.187949	-0.395911	-0.397714	-0.540414	-0.428547	-0.600645	-0.631453	-0.672669	-0.14666	0.588096	0.912865	0.873696	1.05477	1.14211	1.15637	1.21637	1.17046	1.89385	1.29907	1.62835
-0.156208	-0.237827	-0.296692	-0.397974	-0.475614	-0.573563	-0.619122	-0.667377	-0.471641	-0.138335	0.133153	0.351334	0.526161	0.689305	0.717891	0.699524	0.684828	0.701072	0.80356	0.942601	0.905691	0.953241	1.0139	1.15628	1.09683	1.05083	1.28841	1.30693	1.02213	1.234	-0.310694	-0.329824	-0.444979	-0.637546	-0.543058	-0.616261	-0.668569	-0.86849	-0.657129	-0.428506	-0.539606	-0.548416	-0.523603	-0.201485	-0.230478	-0.294957	-0.185836	0.113926	0.281689	0.667435
-0.301509	-0.412509	-0.425105	-0.542019	-0.666699	-0.70035	-0.661603	-0.695859	-0.449486	-0.103418	0.196947	0.366055	0.503147	0.615029	0.75534	0.801263	0.73029	0.929236	0.923112	0.953241	0.935901	0.992895	1.32036	1.16596	1.23968	1.375	1.32818	1.37286	1.50567	1.49044	-0.375633	-0.523938	-0.496678	-0.413106	-0.594222	-0.693598	-0.758106	-0.802667	-0.669953	-0.280008	-0.457499	-0.278748	-0.0499886	-0.0535553	0.150872	0.520978	0.868751	0.754565	1.00684	1.23719
[truncated: 10 more columns]

## Sheet: Fig. 4e (CDCUE)
Cue A delay-aligned activity ([-1 s : 3.2 s], 7.46 Hz).
Control activity_ 1	Control activity_ 2	Control activity_ 3	Control activity_ 4	Control activity_ 5	Control activity_ 6	Control activity_ 7	Control activity_ 8	Control activity_ 9	Control activity_10	Control activity_11	Control activity_12	Control activity_13	Control activity_14	Control activity_15	Control activity_16	Control activity_17	Control activity_18	Control activity_19	Control activity_20	Control activity_21	Control activity_22	Control activity_23	Control activity_24	Control activity_25	Control activity_26	Control activity_27	Control activity_28	Control activity_29	Control activity_30	Silencing activity_ 1	Silencing activity_ 2	Silencing activity_ 3	Silencing activity_ 4	Silencing activity_ 5	Silencing activity_ 6	Silencing activity_ 7	Silencing activity_ 8	Silencing activity_ 9	Silencing activity_10	Silencing activity_11	Silencing activity_12	Silencing activity_13	Silencing activity_14	Silencing activity_15	Silencing activity_16	Silencing activity_17	Silencing activity_18	Silencing activity_19	Silencing activity_20
-0.0786506	-0.107558	-0.0918179	-0.0914336	-0.096639	-0.0813348	-0.166585	-0.201654	-0.284631	-0.332748	-0.337691	-0.411567	-0.370963	-0.413031	-0.510158	-0.299719	-0.513422	-0.467132	-0.365913	-0.491735	-0.348402	-0.36859	-0.499973	-0.538792	-0.620221	-0.744089	-0.352487	-0.398272	-0.651551	0.188771	-0.151499	-0.172166	-0.142533	-0.185709	-0.214404	-0.317835	-0.104569	-0.0603108	-0.121065	-0.102359	-0.168642	-0.120095	-0.312083	-0.17271	-0.229175	0.0410488	-0.134524	0.00338572	-0.00986819	-0.00169937
0.20687	0.133166	0.0654601	0.11787	0.121896	0.169601	0.0633936	-0.0154808	-0.121107	-0.307604	-0.396534	-0.574435	-0.504219	-0.507247	-0.47995	-0.494559	-0.412563	-0.495547	-0.441862	-0.48861	-0.642245	-0.518044	-0.425127	-0.505528	-0.284895	-0.464596	-0.442285	-0.172059	-0.319074	-0.33251	-0.0155784	0.272329	0.107908	0.123598	0.254568	0.297137	0.32127	0.40996	0.150206	0.183367	-0.150626	-0.0144918	-0.198722	-0.339124	-0.0894198	-0.281132	-0.296475	-0.128423	-0.647859	-0.845946
0.215382	0.232997	0.185215	0.215671	0.281734	0.25243	0.306417	0.158379	-0.139674	-0.388396	-0.570647	-0.676399	-0.562818	-0.632432	-0.576594	-0.598561	-0.665681	-0.600104	-0.57462	-0.639415	-0.57832	-0.572803	-0.630858	-0.519269	-0.49008	-0.624041	-0.454582	-0.298	-0.656143	0.102103	0.246409	0.134805	-0.0186779	0.0585209	0.243469	0.365788	0.271187	0.14614	0.00667687	-0.390114	-0.329798	-0.849527	-0.911842	-0.741324	-1.10757	-1.24815	-0.871364	-0.591029	-0.373094	-0.488148
-0.0587098	-0.0363167	-0.108476	-0.179427	-0.0232738	-0.113776	-0.00749265	-0.0701019	-0.236388	-0.203922	-0.26015	-0.366233	-0.471199	-0.442739	-0.46073	-0.622233	-0.554621	-0.416394	-0.373654	-0.415093	-0.312914	-0.452402	-0.270758	-0.463714	-0.366646	-0.506932	-0.60209	-0.472364	-0.599512	-0.692946	-0.131939	-0.142511	-0.00897096	-0.0413699	0.0236162	-0.0279795	-0.0255917	0.0401984	-0.0208659	-0.245654	-0.17343	-0.302154	-0.27078	-0.288233	-0.427964	-0.303576	-0.166134	-0.272073	-0.179151	-0.245919
-0.180079	-0.1432	-0.272033	-0.220522	-0.266525	-0.247861	-0.22359	-0.302477	-0.358762	-0.215762	-0.147444	-0.157777	0.0525877	0.0336458	0.134097	0.129907	0.208391	0.189378	0.269867	0.297656	0.158348	0.344097	0.20441	0.298569	0.341682	0.296022	0.376979	0.532343	0.301582	0.105336	-0.225607	-0.117483	-0.293912	-0.313082	-0.244852	-0.349384	-0.388969	-0.360436	-0.39108	-0.179584	-0.348184	-0.17196	-0.100222	-0.117303	-0.0607158	-0.219187	0.148902	-0.00799951	0.0955261	0.131168
-0.0832165	-0.0391505	0.0257703	-0.0943349	-0.0521256	-0.197787	-0.107885	-0.177922	-0.12028	-0.0294704	-0.129436	-0.16207	-0.198443	-0.147753	-0.309379	-0.302493	-0.328278	-0.244187	-0.312588	-0.201676	-0.411795	-0.507253	-0.342399	0.00359889	-0.246702	-0.489777	0.0393054	-0.352677	-0.26452	-0.70535	0.00468737	-0.116749	0.0933615	-0.190973	-0.260047	-0.08475	-0.246142	-0.288733	-0.0810922	0.285166	0.33217	0.0182051	0.285997	-0.0113176	0.291093	-0.00978235	-0.188694	-0.469716	-0.363972	0.0522368
-0.114242	-0.235635	-0.208691	-0.187979	-0.143236	-0.262654	-0.190237	-0.314874	-0.22174	-0.0280035	-0.08827	0.064786	0.0102758	0.085072	0.0620364	0.0400042	0.159668	-0.0232393	-0.111384	-0.0960078	-0.120456	-0.145265	-0.229243	-0.126535	-0.0530309	-0.356512	-0.104083	0.155719	-0.753264	-0.12807	-0.260836	-0.179026	-0.240643	-0.0993562	-0.136728	-0.122035	-0.335814	-0.30124	-0.0694442	-0.180708	-0.016483	-0.201234	-0.161099	-0.304225	-0.481299	-0.0957196	-0.396158	-0.120377	-0.370426	-0.11412
-0.114138	0.0592529	-0.0367356	-0.0180103	-0.0323408	-0.00218088	-0.0498676	-0.0296628	-0.181993	-0.253672	-0.246283	-0.283425	-0.134846	-0.297547	-0.214237	-0.297151	-0.274089	-0.31319	-0.177332	-0.356933	-0.217543	-0.382735	-0.38955	-0.247035	-0.218561	-0.290674	-0.131865	-0.43022	-0.293967	-0.262609	-0.0391245	-0.137261	0.10346	-0.0760166	-0.104607	-0.175719	-0.0685076	-0.180911	-0.378521	-0.480012	-0.761426	-0.898195	-1.04383	-0.927068	-0.689962	-0.765409	-0.44744	-0.656707	-0.799117	-0.545839
-0.000257154	-0.118713	0.00729543	0.0168758	-0.086304	-0.0109881	-0.0296491	-0.0949659	-0.0949707	-0.120283	-0.232152	-0.244542	-0.225687	-0.191538	-0.158487	-0.122344	-0.103214	-0.0112549	-0.0705609	-0.00389292	0.00912728	-0.0673276	0.104249	0.016254	-0.0270768	0.42263	0.103603	0.283636	0.191101	0.02035	-0.0405346	-0.128324	0.0157435	-0.110979	-0.172791	-0.0626882	-0.11488	-0.044529	0.158671	-0.0584576	0.206107	0.0694696	0.0563621	0.165185	0.178574	0.190762	0.133459	0.00808164	0.236842	0.435656
0.134727	0.132611	0.116876	0.123786	0.108197	0.163924	0.128858	0.0968192	-0.0847031	-0.365658	-0.430595	-0.538776	-0.576986	-0.539772	-0.488949	-0.534198	-0.395046	-0.411289	-0.450998	-0.434847	-0.510441	-0.458062	-0.223093	-0.376958	-0.416036	-0.166252	-0.169167	-0.0387195	0.0337147	-0.257512	0.0504868	0.0939805	-0.038055	0.116296	0.291671	0.263001	0.186311	0.269621	0.0855604	0.00867769	0.00742957	-0.0772808	0.184107	-0.0911955	-0.23451	-0.0519001	-0.0024642	0.108793	-0.0846924	-0.234052
0.161045	0.0469765	0.0468361	0.0688495	0.0621796	0.0880602	0.079755	-0.0126389	-0.0489902	-0.103148	-0.21974	-0.272003	-0.36473	-0.443384	-0.447963	-0.498649	-0.597825	-0.401706	-0.608613	-0.468147	-0.59765	-0.666842	-0.466515	-0.685136	-0.671133	-0.644907	-0.406076	-0.524623	-0.336594	-1.0158	-0.205851	0.0193453	0.147932	0.183295	0.330806	0.0944919	0.186261	0.0752426	0.000968766	0.099421	-0.176435	0.0220121	-0.0883886	-0.118179	-0.108283	-0.391555	-0.508075	0.0322725	0.0505181	0.489942
0.0463878	0.0576971	0.161383	0.116796	0.111588	0.132382	0.182545	0.172782	0.0986334	0.0757367	0.0153709	-0.0126398	-0.00966218	-0.0978621	-0.151164	-0.207955	-0.143058	-0.16453	-0.148818	-0.101801	-0.337134	-0.338214	-0.513155	-0.581188	-0.584261	-0.445041	-0.298494	-0.12601	-0.445727	-0.236519	0.0866789	0.134489	0.158639	0.191201	0.0185921	0.0934312	0.257213	0.131765	0.214705	-0.0849955	-0.118103	-0.180283	-0.130484	-0.353072	-0.260914	-0.384931	-0.332104	-0.599321	-0.448227	-0.25497
0.121675	0.0656132	0.126716	0.0956855	0.0778751	0.0283284	0.0166424	-0.0227206	-0.0841487	-0.30524	-0.315665	-0.372256	-0.472278	-0.567953	-0.516166	-0.571055	-0.659509	-0.485557	-0.473966	-0.486251	-0.775847	-0.738486	-0.570164	-0.484957	-0.570913	-0.805898	-0.875981	-0.654881	-0.793127	-0.695268	-0.00177031	0.127971	-0.00867901	0.353046	0.00174985	0.129106	0.155063	0.0264646	0.150147	-0.111222	0.00181656	0.0518136	-0.187238	0.0604044	-0.577884	-0.206594	-0.474242	-0.464901	-0.377311	-0.640257
0.0741752	0.11124	0.0316169	0.0793784	0.104454	0.10235	0.141824	0.100796	0.130043	-0.0126258	-0.020786	0.00466347	-0.0674794	-0.0747434	-0.0251674	-0.232468	-0.0632019	-0.126595	-0.166719	-0.239733	-0.241077	-0.193513	-0.415068	-0.214589	-0.213887	-0.116432	-0.119584	-0.136052	-0.151102	-0.527873	0.1413	0.00127177	0.0444666	0.208157	0.0560347	0.396877	0.309458	0.10774	0.128405	-0.0221466	0.213319	0.144815	-0.0158291	-0.101693	-0.258972	-0.109682	-0.249342	-0.30912	-0.296632	-0.390045
-0.0470973	-0.00538101	-0.0190432	-0.0905501	-0.14214	-0.0680499	-0.0811138	-0.0977709	-0.240942	-0.249995	-0.264371	-0.230993	-0.212255	-0.291292	-0.269331	-0.17592	-0.270754	-0.185691	-0.185532	-0.224707	-0.330787	-0.330447	-0.213764	-0.179745	-0.150542	-0.195184	-0.047357	-0.273325	-0.00370767	-0.684786	-0.128806	-0.0349227	-0.0412746	-0.154987	-0.0718743	-0.0106677	-0.00971354	-0.193553	-0.14029	0.144753	-0.141015	-0.0170276	-0.128832	-0.144246	0.128318	0.0835121	0.0105363	0.368643	0.254849	-0.0077248
0.107104	0.172354	0.189563	0.218744	0.233279	0.171603	0.196358	0.179578	0.154196	-0.0885214	-0.299553	-0.369745	-0.429695	-0.428968	-0.487687	-0.461326	-0.465658	-0.533885	-0.490972	-0.44753	-0.556871	-0.499012	-0.419527	-0.580923	-0.473022	-0.639544	-0.629173	-0.609373	-0.628624	-0.411774	0.189428	0.258875	0.161266	0.290117	0.232315	0.301471	0.488198	0.250622	0.297647	0.285499	0.0859535	0.0430252	-0.0562867	0.218368	-0.159847	-0.215012	-0.457335	-0.240896	-0.346043	-0.276894
-0.0524307	-0.0939498	-0.00131911	0.0341962	-0.0706496	-0.0911586	-0.0141761	-0.178411	-0.0645548	-0.19595	-0.270635	-0.367842	-0.368531	-0.254972	-0.471432	-0.424287	-0.421069	-0.598496	-0.427725	-0.494035	-0.604654	-0.279221	-0.434687	-0.469246	-0.727525	-0.279348	-0.791634	-0.313541	-0.774512	-0.430027	0.185273	-0.311463	-0.27388	-0.181767	-0.000710738	-0.116114	-0.157798	0.168146	0.387275	0.637482	-0.195655	0.219967	0.209762	0.176907	0.643318	0.015423	0.201427	-0.645718	-0.493164	0.75788
0.0301549	0.00538257	0.182129	0.16307	0.158451	0.097906	0.14234	0.0846797	0.112961	0.0265533	0.0314102	-0.0678008	-0.178722	-0.186372	-0.186695	-0.276825	-0.213264	-0.334736	-0.358367	-0.495603	-0.348429	-0.384917	-0.555843	-0.241991	-0.193062	-0.488031	-0.530548	-0.715262	-0.15886	-0.538591	0.0767251	0.154286	-0.0633941	0.128544	0.296296	0.186649	0.0231252	-0.0152478	0.154298	-0.0418343	0.0781483	0.0581187	0.200634	0.216268	-0.141231	-0.246219	0.153056	-0.0117323	-0.00485795	0.0139922
0.066368	0.0252117	-0.020143	0.00402957	0.0611114	0.0454821	0.0816997	-0.0320121	-0.141923	-0.151553	-0.180555	-0.160272	-0.17189	-0.189393	-0.275894	-0.23007	-0.131782	-0.0572438	-0.224647	-0.0451161	-0.0544949	-0.110606	-0.272289	-0.172454	-0.372445	-0.448117	-0.101034	-1.09495	-0.37667	-0.410687	0.0146495	0.0393423	-0.138005	0.0252892	0.0705646	0.0839183	0.131218	0.23326	-0.0370053	0.16444	0.308416	0.279383	0.0646633	0.121549	0.208165	0.228579	0.498761	0.581126	0.32663	-0.0225614
Cue B delay-aligned activity ([-1 s : 3.2 s], 7.46 Hz).
Control activity_ 1	Control activity_ 2	Control activity_ 3	Control activity_ 4	Control activity_ 5	Control activity_ 6	Control activity_ 7	Control activity_ 8	Control activity_ 9	Control activity_10	Control activity_11	Control activity_12	Control activity_13	Control activity_14	Control activity_15	Control activity_16	Control activity_17	Control activity_18	Control activity_19	Control activity_20	Control activity_21	Control activity_22	Control activity_23	Control activity_24	Control activity_25	Control activity_26	Control activity_27	Control activity_28	Control activity_29	Control activity_30	Silencing activity_ 1	Silencing activity_ 2	Silencing activity_ 3	Silencing activity_ 4	Silencing activity_ 5	Silencing activity_ 6	Silencing activity_ 7	Silencing activity_ 8	Silencing activity_ 9	Silencing activity_10	Silencing activity_11	Silencing activity_12	Silencing activity_13	Silencing activity_14	Silencing activity_15	Silencing activity_16	Silencing activity_17	Silencing activity_18	Silencing activity_19	Silencing activity_20
-0.0740095	-0.191901	-0.153451	-0.160418	-0.182302	-0.174784	-0.153267	-0.0918389	0.019767	0.31671	0.422194	0.465497	0.554337	0.600253	0.609837	0.544284	0.573333	0.789588	0.634918	0.677982	0.549566	0.721503	0.552142	0.657137	0.463541	0.588837	0.410169	0.564514	0.605849	0.887648	0.0252533	-0.211918	-0.311207	-0.0711846	-0.154551	0.10115	-0.0223852	-0.202784	-0.0414235	0.190043	0.404099	0.619089	0.631586	0.950734	0.703529	0.907889	0.656721	0.646751	0.685819	0.626343
0.143396	0.0710253	0.0426059	0.0880951	0.0972476	0.0945543	0.0110449	0.153511	0.0479858	0.114549	0.136618	0.0809626	0.0208309	-0.0196137	0.0792374	-0.0927925	-0.016264	0.106181	0.164408	0.207767	-0.155666	0.0997346	-0.0418383	0.197879	0.235505	0.183859	-0.0215449	0.180671	0.0908978	-0.648011	0.121602	0.150833	0.0669416	0.237001	0.0916815	0.20517	0.176721	0.168683	0.159381	0.00422961	0.144152	0.248717	0.0551546	-0.0133828	0.167682	0.442832	-0.0252732	0.0699551	0.0971033	0.0661226
0.215166	0.209554	0.177889	0.341509	0.262769	0.241509	0.28651	0.300322	0.142515	0.0404465	0.0937807	0.0709615	0.108123	0.0979318	0.10283	0.0145677	0.127426	0.114883	0.0448529	0.242866	0.108532	-0.0395481	0.0682175	0.110282	0.134224	0.122001	0.0898279	0.139833	0.26647	0.0232643	0.198788	0.2532	0.345536	0.0761327	0.356437	0.379514	0.273437	0.334326	0.208091	-0.295193	-0.333566	-0.12395	-0.511766	-0.162933	-0.195602	-0.385485	-0.265906	-0.101258	-0.157468	-0.002829
-0.074504	-0.0663144	-0.155374	-0.165888	-0.11779	-0.109957	-0.068051	0.0407657	0.189455	0.427749	0.598933	0.656649	0.809624	0.870839	0.876723	0.788743	0.80797	0.675048	0.826409	0.621989	0.659115	0.9247	0.612483	0.844427	1.10354	0.72169	1.1957	1.44167	1.09577	-0.0527918	-0.0399733	-0.134378	-0.199202	0.029052	-0.132768	-0.192723	-0.118348	-0.3363	0.0226419	0.413456	0.313246	0.444591	0.4513	0.608787	0.6172	0.812432	0.921423	0.655636	0.424824	0.573548
-0.192755	-0.226892	-0.321037	-0.290218	-0.295276	-0.351932	-0.291809	-0.261756	-0.263433	-0.114046	0.116228	0.194425	0.301347	0.425891	0.449853	0.429937	0.495179	0.573461	0.635833	0.58194	0.511049	0.614379	0.727646	0.652383	0.976549	0.792643	0.644735	1.07111	0.752127	0.632273	-0.150942	-0.293759	-0.289886	-0.316005	-0.260784	-0.506015	-0.38055	-0.300968	-0.317599	-0.299757	-0.0871796	-0.00620757	-0.0634516	0.270495	0.0454217	0.182859	0.262948	0.300945	0.223905	0.0622211
-0.138059	-0.128519	-0.135197	-0.125928	-0.160995	-0.179353	-0.253735	-0.119999	0.0334901	0.332767	0.434743	0.360582	0.425051	0.393973	0.499427	0.354135	0.384925	0.250874	0.312791	0.418629	0.401649	0.43544	0.498891	0.59748	0.459296	0.205686	0.398578	0.603185	0.698204	-0.0851544	-0.00502679	-0.13816	-0.172518	-0.161603	-0.249894	-0.298916	-0.136218	-0.0723414	0.0603851	0.446417	0.715528	0.791772	0.955922	0.872929	0.823207	0.471113	0.357209	0.115296	0.195982	0.424183
-0.160068	-0.299644	-0.280237	-0.248667	-0.26134	-0.22606	-0.257765	-0.201667	-0.0228362	0.333803	0.524925	0.68895	0.706678	0.702848	0.731314	0.844222	0.715934	0.765086	0.795755	0.676241	0.684425	0.87148	0.569593	0.711737	0.677763	0.50373	0.725394	0.605012	0.560289	1.05973	-0.255961	-0.31213	-0.207408	-0.350835	-0.167559	-0.325974	-0.287347	-0.271132	-0.131441	0.120855	0.211041	0.182288	0.0921741	0.0453655	0.0766046	0.223732	0.243047	0.407487	0.238873	0.248887
-0.0806688	-0.0986327	-0.0161563	0.0504967	0.00366452	-0.0273947	-0.0455492	-0.00948726	-0.0250427	-0.0256883	0.0669968	0.158153	0.118915	0.224998	0.33015	0.342528	0.432635	0.467242	0.472644	0.424645	0.569688	0.332828	0.541836	0.562625	0.599935	0.482242	0.463921	0.686656	0.516573	0.934869	-0.140953	-0.174587	-0.0330629	0.0613245	-0.157386	0.0309983	-0.0343684	-0.0606439	-0.225275	-0.220291	-0.625195	-0.61588	-0.567749	-0.379707	-0.250351	-0.345424	-0.294882	0.151652	0.471339	0.425899
-0.0905231	-0.0607436	-0.0943555	-0.0262622	-0.110323	-0.089945	0.0907206	-0.000731134	0.156494	0.331815	0.279489	0.417358	0.402575	0.429058	0.375276	0.521252	0.41782	0.439392	0.547615	0.488651	0.626869	0.727651	0.692097	0.815079	0.590565	0.859205	0.390814	0.629381	0.838762	0.160956	0.0228241	-0.311484	-0.180467	-0.0381496	-0.149637	0.0455147	-0.0470316	-0.219749	0.0990197	-0.035435	0.198856	0.390548	0.385833	0.642917	0.166097	0.548311	0.657578	0.376585	0.486163	-0.34694
-0.00125821	-0.0253516	-0.0460366	-0.0397054	-0.0404145	-0.0291518	0.00622864	0.0646653	0.0127588	0.0747072	0.132286	0.225085	0.265707	0.326345	0.362986	0.377618	0.419459	0.446871	0.430821	0.413262	0.555012	0.498724	0.503694	0.572612	0.43181	0.624297	0.55268	0.451992	0.392426	0.278779	-0.0839922	0.0816185	-0.0955551	-0.0738852	-0.0547922	-0.112306	0.0808389	-0.0954062	-0.0601212	-0.0114988	0.128303	0.160122	0.457895	0.400557	0.261218	0.389411	0.451639	0.533842	0.389988	0.0452224
0.0797305	-0.0596556	0.0444734	0.012353	-0.0130263	0.0698614	0.0751567	0.18857	0.13613	0.161889	0.160066	0.162747	0.168407	0.260435	0.261869	0.00876199	0.222768	0.332882	0.105276	0.25988	0.270515	-0.0741547	0.0352658	-0.096266	0.281965	0.27743	-0.0273681	-0.0644098	0.381582	-0.0905563	-0.0274819	-0.0162646	0.133493	0.134963	-0.0502805	0.0204034	0.0412579	0.275912	0.00947636	0.0645662	-0.0928947	0.0938086	-0.0598651	0.172705	0.0411555	0.127212	-0.0348195	-0.223422	-0.166331	0.0707531
0.0587822	0.0619751	0.0173529	0.0321749	-0.0182634	-0.0487508	0.0111798	-0.0138971	-0.0121979	0.0572747	0.210709	0.160214	0.206661	0.14355	0.11883	0.238061	0.153505	0.118681	0.128713	0.203461	0.293749	0.0912349	0.140875	0.175541	-0.0312407	0.301062	0.152616	0.248669	0.294592	0.102554	-0.119526	-0.0492168	0.182893	-0.0276546	-0.0945186	-0.0508241	-0.160779	-0.295283	-0.0962776	-0.383639	-0.0974826	-0.420602	-0.372793	-0.231132	-0.335081	-0.303796	-0.26051	-0.176976	-0.0653825	-0.0701379
0.0229483	0.0483747	0.0710868	0.103968	0.0801351	0.110872	0.0324008	0.164776	0.112221	0.110074	0.082471	0.0906645	0.110546	0.0841639	0.107398	0.1028	0.234491	0.137499	0.0737525	0.138582	0.183461	-0.0267179	0.0872942	0.11651	0.156941	-0.0251275	0.0689029	0.0862299	0.0344997	0.311167	0.0668172	0.0315167	0.261063	0.123489	0.0848564	0.160138	0.0561961	0.289943	0.217944	0.0118681	0.12644	-0.113721	-0.0631281	0.264562	-0.0426525	0.0935573	0.204581	0.291349	0.117253	-0.00374124
-0.031462	0.00667832	0.114827	0.0132979	0.012077	0.000671699	0.0786526	0.168754	0.12205	0.106637	0.181345	0.158943	0.0913463	0.195048	0.07273	0.104806	0.0448058	0.0766358	0.279602	-0.108946	0.105278	0.252457	0.104819	0.0654966	0.0681193	-0.0232899	0.143124	0.0309244	-0.0216015	0.808147	0.141006	0.19364	-0.0941597	0.0233274	0.00582864	-0.111182	0.00631725	0.0132171	-0.183064	-0.0549691	0.0371351	-0.325995	-0.018822	-0.182968	-0.273845	-0.201142	-0.228634	-0.0840188	0.182404	-0.205371
-0.0801178	-0.141451	-0.130668	-0.209807	-0.242464	-0.160629	-0.186149	-0.0955424	-0.0654199	0.125403	0.0990869	0.323372	0.295553	0.287825	0.397962	0.404973	0.394857	0.481293	0.427619	0.413593	0.456705	0.580845	0.491228	0.471157	0.539793	0.403584	0.757173	0.671539	0.551094	0.597548	-0.173377	-0.208211	-0.0301841	-0.273385	-0.309943	-0.240934	-0.28344	-0.393531	-0.328875	0.0108215	-0.0330861	0.305986	-0.0892938	0.324078	0.0532824	-0.209311	0.0565238	0.493694	0.0212862	0.587519
0.0949088	0.105361	0.156402	0.0998386	0.0823418	0.0216616	0.198839	0.155523	0.0756166	0.0828574	0.0889276	0.0193754	0.0364033	0.1167	0.194527	0.0892614	0.142442	0.141792	0.110075	0.292299	-0.00579088	0.153468	0.210056	0.177702	-0.112046	-0.25338	-0.373812	0.0289247	-0.19738	-0.731393	0.0759706	0.0311075	0.0910326	0.482491	0.174326	0.0251033	0.19985	0.22372	0.122934	0.45458	0.273995	0.558147	0.381537	0.261772	-0.0810955	0.101491	0.289637	0.252364	-0.13372	0.14864
-0.0716081	-0.128932	-0.0100213	-0.169971	-0.137011	-0.0833076	-0.134088	-0.0345958	0.0559264	0.323287	0.382136	0.415319	0.430801	0.388972	0.412497	0.363431	0.321243	0.361553	0.506388	0.358366	0.545667	0.478611	0.437797	0.0944899	0.105199	0.633733	0.166359	0.476921	0.377882	1.60459	-0.403087	0.0236583	-0.305317	-0.0187588	-0.104113	-0.0575975	0.0341319	-0.151859	0.610467	0.429288	0.743676	0.494987	0.351545	0.620026	0.697009	0.94557	0.666529	0.0879196	0.273601	-0.058796
-0.0103002	-0.146442	0.0541287	0.102876	0.0436198	0.0287825	0.11426	0.106297	0.175767	0.071732	0.156282	0.148819	0.113901	0.0352609	0.132551	0.230695	0.00551735	0.0263156	-0.0725303	0.0507135	-0.0052553	0.0703047	0.113196	-0.184372	-0.00760888	0.0228705	-0.143416	-0.199976	-0.0705061	0.414064	-0.0958427	-0.0626651	0.0369397	0.296654	0.122768	0.0471222	0.244538	0.180419	0.277409	0.0777227	0.130423	0.18261	0.263687	-0.1244	0.286009	0.155947	0.0605257	-0.00500119	-0.0189803	0.324816
-0.0186263	-0.112701	0.0273136	-0.150735	-0.0651043	-0.196201	-0.107799	-0.0470859	-0.0551601	-0.0795155	0.085274	0.246545	0.274595	0.291279	0.182249	0.317819	0.301353	0.395104	0.176751	0.302101	0.357689	0.201831	0.08926	-0.1067	0.280467	0.626837	0.107441	0.463201	0.458993	0.760562	0.00360069	0.0329632	-0.166498	-0.214691	-0.174667	0.034891	-0.128176	-0.116976	-0.433259	0.122115	0.129758	0.134672	0.361959	0.154559	0.337053	0.313735	0.143885	0.568016	0.733568	0.286519
[truncated: 10 more columns]

## Sheet: Fig. 4k (CDCUE)
Cue A delay-aligned activity ([-1 s : 3.2 s], 7.46 Hz).
Control activity_ 1	Control activity_ 2	Control activity_ 3	Control activity_ 4	Control activity_ 5	Control activity_ 6	Control activity_ 7	Control activity_ 8	Control activity_ 9	Control activity_10	Control activity_11	Control activity_12	Control activity_13	Control activity_14	Control activity_15	Control activity_16	Control activity_17	Control activity_18	Control activity_19	Control activity_20	Control activity_21	Control activity_22	Control activity_23	Control activity_24	Control activity_25	Control activity_26	Control activity_27	Control activity_28	Control activity_29	Control activity_30	Silencing activity_ 1	Silencing activity_ 2	Silencing activity_ 3	Silencing activity_ 4	Silencing activity_ 5	Silencing activity_ 6	Silencing activity_ 7	Silencing activity_ 8	Silencing activity_ 9	Silencing activity_10	Silencing activity_11	Silencing activity_12	Silencing activity_13	Silencing activity_14	Silencing activity_15	Silencing activity_16	Silencing activity_17	Silencing activity_18	Silencing activity_19	Silencing activity_20
0.00671689	0.00624718	0.0386403	-0.0138732	-0.0134988	0.041908	0.0156485	-0.125432	-0.0831286	-0.153244	-0.214093	-0.347752	-0.383283	-0.341784	-0.438155	-0.339229	-0.496758	-0.54338	-0.599663	-0.394262	-0.624661	-0.585572	-0.552405	-0.508159	-0.400182	-0.424591	-0.264466	-0.780668	-0.35233	-0.762809	-0.114306	0.10407	0.214603	0.0534669	0.187548	0.0402557	-0.139393	0.060838	0.128345	-0.0300616	0.0910672	0.012906	-0.0218761	-0.250367	-0.243975	-0.597883	-0.517304	-0.638218	-0.567081	-0.746462
-0.184371	-0.279818	-0.300073	-0.260497	-0.353703	-0.220945	-0.288533	-0.298166	-0.203855	-0.00457579	-0.0805403	-0.151696	-0.0894862	-0.125127	-0.182584	-0.159966	-0.276879	-0.21752	-0.187881	-0.250105	-0.216812	-0.321982	-0.353305	-0.0612953	-0.0165007	-0.297292	-0.453749	0.154022	-0.455223	0.716186	-0.418218	-0.233371	-0.197103	-0.397464	-0.153386	-0.190728	-0.442601	-0.298397	0.48513	1.07788	0.995012	0.858644	0.629411	0.425702	0.552001	0.449799	0.175626	0.386506	0.153184	0.152863
-0.16667	-0.169945	-0.171129	-0.0973988	-0.154798	-0.16683	-0.1398	-0.206709	-0.12429	-0.0381355	-0.19907	-0.299605	-0.213851	-0.409751	-0.309185	-0.422474	-0.527904	-0.379873	-0.551482	-0.495663	-0.594485	-0.608734	-0.47178	-0.323971	-0.7815	-0.715863	-0.554364	-0.473203	-0.503594	-0.432194	-0.227758	-0.222431	-0.179836	-0.339197	-0.153369	-0.15331	-0.0890599	-0.196792	-0.347465	-0.518141	-0.576314	-0.480695	-0.46525	-0.464422	-0.167971	-0.215529	-0.292434	-0.594147	-0.561907	-0.246664
0.286604	0.307999	0.301273	0.339811	0.294773	0.26002	0.339626	0.264394	-0.015833	-0.483497	-0.663792	-0.787877	-0.872232	-0.87093	-0.890438	-0.857993	-0.818572	-0.867628	-0.810715	-0.876464	-0.84016	-0.718594	-0.715962	-0.800343	-1.11239	-0.907237	-0.574548	-0.541247	-0.499258	-0.371197	0.222211	0.234568	0.31447	0.361957	0.236311	0.33305	0.437938	0.490944	-0.399111	-1.15342	-1.56948	-1.25563	-1.25293	-1.38599	-1.33564	-0.944441	-1.24494	-1.20276	-1.01042	-0.885158
0.254284	0.213051	0.191423	0.287895	0.25108	0.332202	0.251636	0.179151	0.029215	-0.247062	-0.466159	-0.561761	-0.613102	-0.681328	-0.67129	-0.690516	-0.700422	-0.793956	-0.675086	-0.808967	-0.625534	-0.851479	-0.607466	-0.790237	-1.0418	-0.7627	-0.84757	-0.957414	-0.843681	-0.258274	0.322288	0.276448	0.0888731	0.134009	0.266327	0.29676	0.164647	0.191416	-0.0795858	-0.255073	-0.331995	-0.427747	-0.640125	-0.579311	-0.763788	-0.813322	-1.02121	-0.767393	-0.594388	-0.859019
-0.395534	-0.421157	-0.456567	-0.502032	-0.453697	-0.479462	-0.419969	-0.441024	-0.321355	-0.0798806	-0.0352582	-0.018711	-0.0757664	-0.0626598	-0.0731199	-0.093165	-0.0773895	-0.13085	-0.162774	-0.18931	-0.205465	-0.415935	-0.315835	-0.464444	-0.502803	-0.472867	-0.476376	-0.663018	-0.741669	-0.705721	-0.320724	-0.349672	-0.409842	-0.534603	-0.453605	-0.386133	-0.434724	-0.431043	-0.0353973	0.261533	0.197621	0.156075	0.141652	0.0484132	0.0976012	0.296559	0.182895	0.0640216	0.326338	-0.108526
-0.154577	-0.207913	-0.152189	-0.142024	-0.0796466	-0.192075	-0.198385	-0.193306	-0.266139	-0.190027	-0.0783717	-0.119145	-0.074527	-0.185673	-0.147308	-0.256287	-0.25161	-0.209858	-0.26909	-0.382976	-0.368524	-0.489295	-0.382478	-0.31877	-0.285521	-0.314927	-0.31649	-0.0655684	-0.162185	-0.197488	-0.267493	-0.279499	-0.0153468	-0.160231	-0.154115	-0.241073	-0.240131	-0.238408	-0.379691	-0.183046	-0.209039	-0.050538	-0.206242	-0.368082	-0.494559	-0.32676	-0.392365	-0.387675	-0.00182731	-0.434611
0.13637	0.0101296	0.0644031	0.0579468	0.0782295	0.0277781	-0.0210821	-0.0450887	-0.318334	-0.624431	-0.742107	-0.936685	-0.936811	-1.0118	-0.941199	-0.964979	-0.934982	-0.886037	-1.00084	-0.97199	-0.994025	-0.795018	-0.935073	-0.997948	-1.03772	-0.830119	-0.913136	-1.02984	-1.08547	-1.25854	0.0828799	0.0457093	0.137648	0.0994756	0.136986	0.152066	-0.00556936	0.0959246	-0.0812193	-0.240646	-0.354464	-0.199047	-0.0277498	-0.176492	-0.0975822	-0.313795	-0.283242	-0.23653	-0.533477	-0.732824
0.136669	0.180269	0.236672	0.27115	0.291727	0.285089	0.294593	0.258629	-0.122661	-0.378666	-0.48385	-0.519131	-0.517189	-0.519029	-0.522682	-0.415195	-0.445226	-0.536173	-0.482395	-0.43572	-0.355484	-0.304784	-0.487484	-0.332423	-0.292913	-0.493537	-0.101775	-0.0265468	-0.30575	-0.441382	0.169621	0.233439	0.448321	0.116531	0.0258326	0.275836	0.242624	0.216894	0.0930606	0.13107	0.200661	0.263293	-0.00464514	0.210741	0.18669	0.0569213	0.0521498	0.107268	-0.257878	-0.173044
0.0153217	0.067707	0.00755852	0.0841242	0.110218	0.1084	0.132148	0.119208	-0.00573411	-0.00455697	-0.0540942	-0.154616	-0.2402	-0.252467	-0.325612	-0.401844	-0.403088	-0.507747	-0.406033	-0.401093	-0.620728	-0.569265	-0.536464	-0.560391	-0.29741	-0.351932	-0.493327	-0.393989	-0.254926	-0.65805	0.0786848	0.102111	0.363784	-0.0923537	0.162258	-0.182292	0.216134	0.267953	-0.255451	-0.13286	0.117088	-0.222716	-0.109909	-0.103425	-0.189164	-0.251677	-0.328777	-0.53531	-0.883266	-1.03811
0.0304511	0.0842458	0.111188	0.107103	0.045958	0.0855654	0.128347	0.0384508	0.0646344	0.0161961	-0.0387445	-0.127434	-0.208754	-0.266325	-0.327306	-0.309493	-0.291077	-0.280811	-0.276148	-0.344664	-0.406806	-0.527763	-0.316327	-0.213697	-0.240521	-0.344293	-0.000926917	-0.192616	-0.0411984	-0.0444327	-0.0290939	0.178618	0.164719	0.155747	0.149156	0.0619228	0.0568177	0.118668	0.0735673	-0.187044	-0.160735	0.042899	-0.31103	-0.129387	-0.298716	-0.416019	-0.582182	-0.223672	-0.335355	-0.0633829
0.0450511	0.0951645	0.0245481	0.0758499	0.0310837	0.0920327	0.0786737	0.0589348	-0.0271999	-0.244801	-0.293944	-0.299756	-0.312107	-0.289229	-0.312036	-0.282317	-0.265615	-0.271505	-0.339915	-0.302881	-0.318404	-0.198336	-0.234964	-0.433392	-0.539137	-0.314562	-0.73703	-0.416474	-0.330188	-0.375563	0.000745375	0.0620558	0.0639675	0.188305	0.0228072	0.136483	0.0286654	-0.129715	-0.141743	-0.106835	-0.0438163	-0.0542821	-0.174601	-0.290583	-0.296107	-0.265059	-0.31074	-0.00553161	0.0433938	-0.0369979
0.159188	0.186306	0.299412	0.248125	0.176595	0.241643	0.247893	0.216182	0.0846969	-0.0287491	-0.308365	-0.325608	-0.399743	-0.440779	-0.402425	-0.430203	-0.45314	-0.354265	-0.437436	-0.542366	-0.569787	-0.54664	-0.528945	-0.613001	-0.485541	-0.513273	-0.246071	-0.558703	-0.500318	-0.251317	0.0659208	0.172471	0.337621	0.1453	0.226853	0.151591	0.296257	0.181705	0.241642	-0.268576	-0.455787	-0.695904	-0.249186	-0.395783	-0.476042	-0.314066	-0.421055	-0.509198	-0.408989	-0.161303
-0.0404128	-0.0217641	0.0545081	-0.0180997	0.0437512	-0.0374043	0.069786	0.0476495	-0.0204533	-0.075791	0.033344	-0.0794719	-0.19443	-0.219371	-0.279595	-0.214746	-0.179269	-0.226661	-0.134369	-0.29566	-0.285458	-0.120644	-0.385706	-0.119567	-0.447697	-0.157912	-0.373128	-0.356937	-0.613356	-0.452969	-0.0108174	-0.0162582	0.088002	0.00736162	-0.0268356	0.0156072	0.211036	0.0495062	0.00275836	-0.0237143	-0.136627	-0.265996	-0.0814461	-0.252326	-0.243702	-0.344637	-0.322508	-0.623869	-0.505267	-0.842992
-0.0327171	0.0110221	0.0284321	0.0731277	0.136625	0.0780672	0.111713	0.116303	0.382847	0.26956	0.0168589	-0.0604381	-0.127369	-0.213208	-0.210876	-0.197447	-0.365721	-0.208902	-0.257877	-0.257043	-0.392268	-0.350572	-0.410463	-0.206069	-0.419369	-0.31378	-0.390759	-0.546185	-0.314161	-0.612746	0.243915	-0.101069	-0.0529211	-0.0779018	-0.0372304	-0.134177	-0.0986943	0.0237332	0.121201	-0.35409	-0.357109	-0.560358	-0.392484	-0.368643	-0.447213	-0.230332	-0.237944	-0.647638	-0.659237	-0.749766
-0.125682	-0.0548718	-0.149231	-0.173502	-0.105847	-0.114923	-0.24215	-0.303973	-0.00339146	0.00318675	0.0410203	0.0541655	-0.0734981	-0.0729907	-0.0273927	-0.0967635	-0.0611716	-0.0704913	-0.143731	-0.0441622	-0.0498544	-0.115905	-0.158777	0.0355137	-0.128071	-0.259542	-0.179442	-0.0623178	-0.109171	0.174611	-0.200803	-0.0755292	0.0792039	-0.185512	-0.366888	-0.327836	-0.0796682	0.0430226	-0.0166112	-0.0303826	-0.00468981	0.01789	0.0506829	0.0721013	0.068436	0.0809577	-0.0653478	0.106054	-0.569816	0.110078
0.0956049	0.126912	0.145004	0.138131	0.2211	0.212371	0.167828	0.160585	0.109313	-0.154029	-0.25404	-0.223113	-0.353175	-0.381326	-0.441326	-0.410948	-0.465863	-0.386315	-0.49707	-0.47379	-0.544004	-0.743007	-0.403469	-0.559136	-0.549273	-0.384913	-0.593779	-0.277738	-0.171583	-0.339821	0.0562689	0.0599748	0.0890606	0.135835	0.259385	0.250999	0.314154	0.223062	0.25946	0.319823	0.411608	0.420188	0.554276	0.205713	0.0708184	-0.0257418	0.0788851	-0.49778	-0.357261	-0.273745
-0.023309	-0.0924554	-0.0961561	-0.0795608	-0.0825167	-0.0995999	-0.0934017	-0.0763333	-0.20873	-0.107041	-0.120486	-0.132129	-0.103249	-0.0757061	-0.1395	0.0400283	0.0255872	-0.190974	-0.0568711	-0.218829	-0.169462	-0.258508	-0.348721	-0.19838	-0.0325481	-0.477255	-0.103651	-0.392123	-0.370166	-0.449112	0.154805	-0.114336	-0.259064	-0.469464	-0.0582845	-0.456685	-0.0340821	0.0356574	-0.0969796	-0.193729	-0.098469	-0.307268	-0.264937	-0.291801	-0.0339421	-0.0087711	0.118948	-0.0530509	-0.365542	-0.278288
0.182923	0.0685209	0.122479	0.103193	0.127418	0.134588	0.303354	0.102344	-0.201964	-0.253691	-0.316456	-0.28724	-0.51739	-0.414528	-0.410817	-0.385901	-0.408161	-0.454046	-0.389428	-0.261212	-0.32316	-0.257484	-0.301995	-0.212352	-0.242762	-0.595536	-0.110894	0.0571817	-0.253032	-1.3126	0.3235	-0.205865	-0.0465511	0.13597	0.31121	0.205758	0.0895332	0.58659	0.0161673	0.332852	-0.161551	0.0465094	0.273245	0.100055	0.54056	0.0498879	0.536692	-0.152354	0.454112	-0.237033
Cue B delay-aligned activity ([-1 s : 3.2 s], 7.46 Hz).
Control activity_ 1	Control activity_ 2	Control activity_ 3	Control activity_ 4	Control activity_ 5	Control activity_ 6	Control activity_ 7	Control activity_ 8	Control activity_ 9	Control activity_10	Control activity_11	Control activity_12	Control activity_13	Control activity_14	Control activity_15	Control activity_16	Control activity_17	Control activity_18	Control activity_19	Control activity_20	Control activity_21	Control activity_22	Control activity_23	Control activity_24	Control activity_25	Control activity_26	Control activity_27	Control activity_28	Control activity_29	Control activity_30	Silencing activity_ 1	Silencing activity_ 2	Silencing activity_ 3	Silencing activity_ 4	Silencing activity_ 5	Silencing activity_ 6	Silencing activity_ 7	Silencing activity_ 8	Silencing activity_ 9	Silencing activity_10	Silencing activity_11	Silencing activity_12	Silencing activity_13	Silencing activity_14	Silencing activity_15	Silencing activity_16	Silencing activity_17	Silencing activity_18	Silencing activity_19	Silencing activity_20
-0.0485166	-0.166565	-0.105175	-0.178206	-0.129911	-0.117405	-0.114896	-0.0013546	0.172147	0.432961	0.58625	0.699411	0.849686	0.858835	0.914738	0.95456	0.937367	0.877285	1.11996	1.15572	1.003	0.957437	1.1402	1.12939	1.00739	0.942836	1.02337	1.06219	1.29253	1.02963	-0.0822419	-0.0824927	-0.158674	0.0228041	-0.283788	-0.137935	-0.363711	-0.10432	0.153608	0.434506	0.61604	0.877572	0.726837	0.700461	0.40384	0.543319	0.845304	0.620069	0.756822	0.744169
-0.304169	-0.374757	-0.341744	-0.246067	-0.368676	-0.299289	-0.303283	-0.293029	0.00178126	0.408364	0.590424	0.672311	0.710158	0.713775	0.838936	0.758435	0.866404	0.911105	0.859488	0.796955	0.698816	0.769881	0.877265	1.10228	1.02493	1.21557	1.21507	1.11069	1.32042	1.49262	-0.276683	-0.14179	-0.390823	-0.378609	-0.558892	-0.476782	-0.449519	-0.383456	0.442356	1.09285	1.15322	1.23641	0.951507	1.2672	1.06513	1.18129	0.94234	1.41358	1.29389	1.29473
-0.179678	-0.177158	-0.188362	-0.272606	-0.280487	-0.248882	-0.188631	-0.0246302	0.121342	0.436497	0.759111	0.892879	0.942387	0.973867	0.917274	0.988419	0.99967	1.06958	0.969096	0.892961	0.954297	0.954825	1.04766	0.991159	1.03573	0.896029	1.0215	0.992877	0.836908	0.857474	-0.272251	-0.0564902	-0.0642365	-0.181024	0.0748828	-0.0894299	0.0687585	-0.00908403	0.0778584	-0.0203928	0.038956	0.291448	0.374161	0.305618	0.444323	0.221699	0.704453	0.580867	0.898241	0.935855
0.235596	0.25018	0.27347	0.292008	0.321347	0.266624	0.2849	0.321345	0.259794	0.0806967	0.0206006	-0.00930442	0.0620362	0.0823649	0.0495483	0.0901716	-0.00390661	0.0960967	0.0262828	0.113644	0.2046	0.136529	0.362215	0.229386	0.254859	0.393994	0.610982	0.320345	0.121653	0.607071	0.275132	0.290442	0.23107	0.322989	0.196216	0.224374	0.291067	0.204049	-0.216095	-0.455121	-0.493945	-0.625069	-0.398768	-0.622642	-0.501305	-0.478409	-0.514029	-0.0047298	-0.354571	-0.729835
0.0814441	0.144422	0.231411	0.181676	0.221629	0.218965	0.168454	0.293897	0.210064	0.134652	0.277918	0.203353	0.192804	0.222086	0.304168	0.401923	0.290795	0.297228	0.426477	0.375622	0.271702	0.571246	0.544102	0.601954	0.54261	0.690167	0.489907	0.418653	0.631082	0.550362	-0.189582	0.380274	0.658715	0.362595	0.293405	0.261363	0.505512	0.420778	0.0557387	-0.125196	-0.330896	-0.192298	-0.0808896	-0.0980553	0.347845	0.0820256	0.380327	0.313173	0.205677	0.618524
-0.436813	-0.409542	-0.501117	-0.474675	-0.539325	-0.564674	-0.503167	-0.477397	-0.0381667	0.561362	0.732771	1.00439	1.06457	1.02972	1.10147	1.04418	0.936904	0.897941	0.94918	0.842175	0.717723	0.805245	0.722935	0.745468	0.789338	0.46004	0.40781	0.778596	0.72167	0.730948	-0.266976	-0.544189	-0.576067	-0.526159	-0.465302	-0.440831	-0.374311	-0.476843	-0.0583445	0.458692	0.92901	0.97496	0.89603	0.999292	1.26331	1.27658	1.09277	1.25474	1.35151	0.924271
-0.197627	-0.225175	-0.245448	-0.170028	-0.189195	-0.219629	-0.290854	-0.220753	0.0318214	0.441975	0.711434	0.799763	0.947672	0.844567	0.967466	0.859851	0.959047	0.966962	1.01823	0.845112	0.965642	0.905874	0.855054	0.622873	0.982904	0.581688	0.311575	0.71573	0.965742	0.797092	-0.156142	-0.159434	-0.29308	-0.262062	-0.251009	-0.321967	-0.13532	-0.18906	-0.224106	0.0772071	0.37008	0.417822	0.73279	0.664366	0.303185	0.439132	1.02259	1.08336	0.964642	1.04322
0.0639297	-0.042863	0.00440282	-0.0622566	-0.0244555	-0.0241816	0.0314286	0.0230464	0.164151	0.326182	0.46882	0.527344	0.623714	0.558201	0.585044	0.61455	0.685145	0.665295	0.747181	0.752418	0.752608	0.888243	0.60741	0.866413	0.834168	0.877248	0.847751	0.681722	0.551687	1.01132	0.0541328	-0.0808593	0.0127395	0.0464097	-0.152475	0.0719191	0.0815753	-0.150534	0.181149	0.2802	0.709243	0.621606	0.828439	0.98055	0.913491	0.910193	0.899694	0.960005	0.881726	0.825299
0.0368311	-0.0526067	-0.060121	-0.134038	-0.101041	-0.127505	-0.117224	-0.105868	-0.293063	-0.164785	-0.0466577	0.00456495	0.1266	0.161756	0.190582	0.240839	0.306057	0.38898	0.410973	0.456538	0.3689	0.538797	0.57807	0.447766	0.347019	0.467907	0.646565	0.528692	0.405693	0.542248	0.101702	-0.0728333	-0.0659837	-0.0559879	-0.0137242	-0.142325	-0.118763	-0.0817519	-0.148892	0.165082	0.428622	0.261286	0.752717	0.435559	0.457533	0.611318	0.509136	0.346894	0.359593	0.568943
0.0233217	-0.0863349	-0.00368268	-0.0418655	-0.0474191	-0.0531322	0.00216029	0.0812272	0.0592406	0.121734	0.221294	0.232165	0.218039	0.102979	0.235903	0.2395	0.307073	0.187739	0.234606	0.265868	0.194683	0.270789	0.224644	0.272034	0.31654	0.419459	0.289179	0.303719	0.527326	0.69953	0.104647	-0.0310916	-0.0313456	0.0733303	-0.0791213	-0.116289	-0.0532435	0.201013	-0.0665202	0.105731	-0.0832678	-0.0144152	0.322579	0.296277	0.386966	-0.00458755	0.0548325	0.345843	0.0159394	0.000769818
-0.0199642	-0.0889165	-0.0651615	-0.0252498	0.0160699	-0.061105	-0.0291551	0.152926	0.191257	0.228873	0.295152	0.286437	0.254887	0.387281	0.253886	0.247298	0.287411	0.278883	0.252483	0.381761	0.548209	0.290454	0.411241	0.501331	0.588943	0.482318	0.494747	0.618678	0.525415	0.0313378	-0.00209455	0.0473742	-0.0780868	0.017555	0.0893222	0.00361655	0.0420477	0.138493	-0.0561208	-0.0212999	0.0854584	0.018764	-0.233297	-0.375408	-0.0496871	-0.183207	-0.0311721	-0.189479	-0.0395871	-0.496238
0.0192253	0.00641585	0.0603152	-0.0570038	-0.119318	-0.0488386	-0.0582174	-0.107089	-0.135753	-0.11667	0.00479119	0.0126236	0.115013	0.157249	0.222341	0.315079	0.23029	0.257067	0.342442	0.297384	0.278791	0.269001	0.27513	0.255171	0.436336	0.387976	0.394329	0.450693	0.345566	0.405095	0.0292649	0.00888086	-0.0699651	0.0291987	-0.0201216	-0.147359	-0.211552	-0.16209	-0.0615543	-0.243084	-0.102555	0.118878	0.146382	0.320165	0.217599	0.245656	0.152288	0.26668	0.391874	0.187369
0.0735287	0.154151	0.117686	0.0960627	0.0488322	0.0856477	0.133432	0.124101	0.119025	0.084726	0.030735	0.117216	0.0909172	0.132036	0.052087	0.0847858	0.139944	0.0580254	0.12819	0.174614	0.186918	0.365401	-0.246272	0.502777	0.271103	0.0293028	-0.168818	-0.215917	0.0485701	0.0777769	0.0526963	0.260734	0.0343917	0.253042	0.205205	0.296904	0.208322	0.216249	0.104163	-0.349904	-0.469828	-0.350814	-0.354564	-0.231541	-0.191024	-0.021099	-0.154103	0.102207	-0.0109978	0.115557
-0.0801962	-0.167214	-0.117998	-0.129094	-0.00455462	-0.0331867	0.000500061	0.011779	0.108594	0.261295	0.319252	0.399032	0.505647	0.512845	0.457083	0.50411	0.45971	0.439514	0.395414	0.398125	0.39759	0.509516	0.242377	0.559968	0.609924	0.380593	0.477733	0.233866	0.267648	-0.0761288	-0.0976003	-0.0520793	-0.102448	-0.103502	-0.137686	-0.11073	-0.0534813	-0.0826178	0.0104753	-0.0893458	0.0506761	0.184489	-0.0919787	-0.183388	0.0471439	-0.189294	-0.0339937	-0.308715	-0.29518	0.214658
-0.0777592	-0.103796	-0.0997072	-0.0555167	-0.0774356	-0.0219492	-0.0661124	0.0538383	0.40913	0.542188	0.478873	0.43358	0.328198	0.279326	0.165601	0.213478	0.150149	0.137468	0.11084	0.0653414	0.186738	0.180284	-0.0362802	0.0538898	-0.000607295	0.254371	-0.137942	-0.241924	0.130936	-0.150464	-0.0476297	-0.179769	0.00416938	-0.0681388	-0.133287	0.14271	-0.0567411	-0.0414024	0.212345	-0.198842	-0.236821	0.0498218	-0.084235	0.080587	0.136979	0.189033	-0.0894034	-0.384433	-0.18212	-0.209881
-0.116876	-0.230987	-0.244892	-0.256228	-0.210402	-0.213055	-0.211502	-0.250078	0.0920268	0.253894	0.503595	0.446804	0.521945	0.467016	0.509324	0.453422	0.468726	0.503631	0.408692	0.358522	0.406841	0.337412	0.483929	0.146847	0.502292	0.604385	0.328511	-0.0586406	0.385197	0.62419	-0.202809	-0.00616271	-0.203051	-0.212567	-0.162491	-0.151477	-0.189277	-0.327308	-0.0490797	-0.139255	0.0341619	0.0331218	0.0323163	0.172618	0.246869	0.27278	0.387771	0.344081	0.428867	0.213857
-0.00787638	0.0509841	0.0195837	0.136043	-0.00957408	0.0485196	0.0481334	0.0423802	0.0395129	0.0146506	0.00226004	-0.0517278	-0.0472064	0.0157196	-0.0156039	0.0332138	0.110738	0.221466	-0.00349523	-0.031111	0.298569	0.312292	0.181465	0.00256312	0.0929884	0.438207	0.381	0.420748	0.253676	-0.530607	-0.181665	0.0886251	0.17318	0.231773	0.269611	-0.0287527	0.057015	0.000886793	-0.113943	0.229206	0.526907	0.487571	0.529716	0.366571	0.380731	0.443005	0.414457	0.177101	0.538874	0.48948
-0.169161	-0.154507	-0.261685	-0.221549	-0.220897	-0.283027	-0.254589	-0.204232	-0.150802	0.0802472	0.270737	0.411112	0.419073	0.44463	0.57519	0.536796	0.532359	0.5883	0.449167	0.493991	0.408583	0.523753	0.370917	0.424775	0.352318	0.414017	0.539155	0.131419	0.601039	0.351342	-0.195168	-0.203875	-0.260804	-0.399613	-0.33428	-0.159018	-0.186542	-0.179062	-0.0292049	-0.274855	-0.100629	-0.140382	0.229985	-0.0511485	-0.277216	0.0390415	0.192089	0.363362	0.472139	0.0571895
-0.0450734	0.120957	-0.00322946	0.0673758	-0.0188655	0.0995671	0.0125225	0.102165	0.0122777	0.0456359	0.0651985	0.0456052	0.0717322	0.0313051	0.0658533	-0.0253539	0.0312365	0.13513	0.00775347	0.0625566	-0.0199985	-0.0159202	-0.00507025	-0.131546	0.080192	-0.271676	-0.0373562	0.0443868	-0.225726	0.118952	0.0048994	0.197341	-0.106032	0.0803202	0.041278	-0.0702301	0.0282327	0.215831	0.187637	-0.311452	-0.192149	0.143412	-0.0808263	0.285903	0.169493	0.423214	0.451458	0.590905	0.186146	0.0537173
[truncated: 10 more columns]

## Sheet: Fig. 4d, f (AM silencing)
Avg. Early delay control	Avg. Early delay silencing	Avg. Late delay control	Avg. Late delay silencing	CDCUE. Early delay control	CDCUE. Early delay silencing	CDCUE. Late delay control	CDCUE. Late delay silencing
0.325606	0.783511	1.03941	1.12967	0.271393	0.218827	0.437769	-0.0203043
0.30024	0.382627	0.771289	1.10016	0.0897113	0.0398674	0.132865	0.235543
0.397886	0.854941	0.717445	1.04658	0.131437	0.0949604	0.174543	0.0105348
0.256341	0.370255	1.15457	1.33798	0.292949	0.152185	0.309754	0.426031
0.0493134	-0.0877029	0.427196	0.253105	0.0815622	0.0550846	0.172914	0.00560761
0.279661	0.0411536	1.12485	1.13878	0.172485	0.232662	0.290079	0.14205
0.323584	0.310415	0.909279	1.13495	0.17938	0.149477	0.240564	0.19816
0.423228	0.123557	0.838284	0.430948	0.133747	0.0882735	0.358446	0.3643
0.0979087	-0.0638916	0.472651	0.199165	0.109986	0.0354739	0.13197	-0.0631654
0.295045	0.19093	1.10241	1.19253	0.220996	0.0722373	0.394836	0.220057
0.0896501	0.268525	0.587868	0.850769	0.0808004	0.0304969	0.118965	-0.0264804
0.043018	-0.0823977	0.784452	0.776238	0.0269476	0.0229224	0.192894	0.0421092
0.135183	0.149591	0.474756	0.256087	0.123464	0.0590755	0.214941	0.248531
0.0545182	0.0346353	0.483853	0.256182	0.0155321	-0.0274165	0.140478	-0.209589
0.313654	0.191922	0.922772	0.678872	0.148359	-0.0569457	0.266325	-0.00193811
0.223134	0.0302464	1.04776	1.11501	0.14966	0.0905017	0.283377	0.159242
0.30289	0.446666	1.09351	0.847528	0.19874	0.149957	0.365177	-0.0183418
0.136952	0.148877	0.469292	0.494389	0.0434932	0.00472921	0.0733355	-0.023079
0.0983538	0.235277	0.736468	0.564855	0.0812562	-0.045854	0.172578	-0.00214538

## Sheet: Fig. 4j, l (M2 silencing)
Avg. Early delay control	Avg. Early delay silencing	Avg. Late delay control	Avg. Late delay silencing	CDCUE. Early delay control	CDCUE. Early delay silencing	CDCUE. Late delay control	CDCUE. Late delay silencing
0.321065	0.38625	1.05914	1.17482	0.369292	0.310425	0.716816	0.767078
0.354455	1.04187	0.947762	1.04033	0.234555	0.0954351	0.437389	0.657126
0.399544	0.898078	0.884583	1.10825	0.344393	0.258336	0.611104	0.566077
0.31316	0.487271	0.865969	0.944639	0.200586	0.229636	0.241174	0.204683
0.433491	0.246836	0.867566	0.956332	0.219666	0.254955	0.395853	0.600871
0.214675	0.53942	0.761511	0.896331	0.346274	0.322607	0.419171	0.541888
0.190793	0.0933802	0.889413	0.989016	0.232624	0.197153	0.384908	0.369364
0.313026	0.590268	0.81361	1.19592	0.495711	0.385018	0.780086	0.721122
0.2716	0.892254	0.794536	0.665612	0.141401	0.130682	0.326376	0.511636
0.217701	0.237873	0.926615	0.594598	0.120359	0.144482	0.234281	0.450465
0.0606112	-0.02781	0.873885	0.895171	0.110334	0.0558896	0.265372	-0.0489287
0.162349	-0.00401705	0.72243	0.581769	0.0822667	0.105432	0.259414	0.26422
0.125375	0.258798	1.02659	1.09885	0.0851288	-0.00629515	0.312172	0.273775
0.237133	0.0264571	0.907663	0.903854	0.145266	0.0466824	0.242215	0.590408
0.0963214	0.171398	0.96181	0.852452	0.124061	0.111891	0.0622768	0.0406749
0.155439	0.106914	0.974898	0.872287	0.139511	0.0337137	0.158847	0.342891
0.131598	0.425258	0.626897	1.21091	0.0764611	-0.0424489	0.240115	0.258361
0.125972	-0.331542	0.780891	0.522586	0.143103	0.0917919	0.267191	0.203898
0.170987	-0.115054	0.743993	0.931581	0.0657607	0.07982	0.104299	0.06423
