# Supplementary material for: Cortical feedback loops bind distributed representations of working memory
Source: Nature. 2022 Jul 27;608(7922):381–9. doi: 10.1038/s41586-022-05014-3 (PMC9365695; doi:10.1038/s41586-022-05014-3)
Supplement: Supplementary file 7 — Source Data Fig. 5 [file 41586_2022_5014_MOESM7_ESM.xlsx]

## Sheet: Fig. 5a (Behavioural recovery)
Area AM silencing
Short delay. Control	Short delay. Silenced	Long delay. Control	Long delay. Silenced
0.910448	0.5	0.842105	1
0.88579	0.8	0.815534	0.666667
0.855819	1	0.684211	0.666667
0.884817	1	0.742268	0.75
0.929679	1	0.833333	1
0.87022	0.75	0.733788	1
0.852459	0.666667	0.693182	0.333333
0.896552	0.5	0.723798	0.666667
0.830596	0	0.714988	0.5
0.785219	1	0.544839	0.5
0.857018	0.625	0.652174	1
0.717105	0.75	0.649007	1
0.752852	0	0.539446	1
0.847176	1	0.644788	0.666667
0.813302	1	0.68543	0.666667
0.893728	1	0.782964	1
0.929577	1	0.86217	1
0.827506	0.75	0.767255	0.666667
0.925297	1	0.746411	1
0.836759	0.666667	0.756757	1
0.885835	0.571429	0.729583	0
0.869848	0.666667	0.758559	0.5
0.858844	0.5	0.729078	0.75
0.911661	1	0.715663	1
0.828859	1	0.737024	1
0.839572	1	0.783069	1
0.922166	1	0.847368	1
0.894614	0.8	0.84083	1
0.863158	1	0.718663	1
0.915813	0.857143	0.831615	1
0.771812	0.666667	0.730298	0.8
0.868032	0.75	0.72069	1
0.851111	0.5	0.760984	0.333333
0.789116	0.666667	0.603399	0.333333
0.891605	1	0.797101	1
0.839185	0	0.656827	0.666667
0.86802	0	0.776471	0.666667
0.864865	0.666667	0.761103	0.666667
0.825472	1	0.679214	1
0.900606	1	0.803279	1
0.781321	0.5	0.667327	0
0.732348	1	0.611465	0.5
0.8527	1	0.75419	0
0.823853	1	0.674312	0.4
0.858546	0.5	0.642487	1
0.823928	0.6	0.758437	0.666667
0.930205	1	0.822222	0.5
0.87715	0.6	0.6593	1
0.913043	1	0.835714	1
0.880795	0.5	0.735849	0
0.809735	0.4	0.60644	0
0.936916	0.5	0.908524	1
0.919561	0.5	0.841026	1
0.840194	0.5	0.762637	0
0.961661	1	0.950769	0.5
0.92	1	0.845745	1
0.939496	0.666667	0.845304	1
0.886333	0.666667	0.829167	1
0.9375	1	0.869436	1
0.902128	0.25	0.676275	0
0.836502	0.666667	0.706271	1
0.861111	0.4	0.736148	0
0.912088	1	0.879093	0.5
0.722892	1	0.573883	1
0.766917	1	0.526154	0
0.868952	0.666667	0.719457	0.25
0.896057	0	0.79288	1
0.825893	0.5	0.684211	1
0.878136	0	0.796296	1
0.879656	0.4	0.66855	0
0.834437	0.5	0.789757	0
0.886598	1	0.812734	0
0.893204	1	0.782537	0.666667
0.811321	0.5	0.615385	1
0.808791	1	0.697793	1
0.935599	1	0.778481	1
0.945848	1	0.808625	1
0.888342	0.5	0.698113	1
0.913189	1	0.784884	1
0.785283	0.6	0.640316	1
0.86087	1	0.78866	0
0.863489	0.6	0.603571	0.666667
0.743363	0	0.631579	0
0.813051	1	0.708333	0
0.873684	1	0.843648	1
0.891892	0	0.754011	1
0.86875	0.818182	0.647059	0.722222
0.94	1	0.837209	1
0.857895	0.848485	0.757576	0.588235
0.854271	0.941176	0.811111	0.823529
0.934307	0.9375	0.869048	0.947368
0.80117	0.84375	0.676471	0.545455
0.691011	0.878788	0.595745	0.5
0.820896	0.930233	0.775362	1
0.935065	1	0.929032	0.909091
0.888889	0.947368	0.898305	1
0.945813	1	0.9	0.933333
0.967742	1	0.970803	1
0.902299	0.975	0.95098	1
0.973262	1	0.943396	0.952381
0.924731	0.975	0.87	0.827586
0.986207	1	0.908046	0.909091
0.954248	1	0.890909	0.928571
0.927632	1	0.825243	1
0.961538	1	0.9	1
Area M2 silencing
Short delay. Control	Short delay. Silenced	Long delay. Control	Long delay. Silenced
0.910448	1	0.842105	0
0.88579	1	0.815534	1
0.855819	1	0.684211	0.666667
0.884817	1	0.742268	0.6
0.939547	1	0.85	0
0.87022	0.666667	0.733788	1
0.852459	1	0.693182	0.8
0.87251	1	0.779817	0.333333
0.896552	0.75	0.723798	1
0.830596	0.5	0.714988	0.714286
0.785219	0	0.544839	0.666667
0.857018	0.4	0.652174	0.333333
0.817568	1	0.755043	0.666667
0.899777	1	0.809287	0.666667
0.847176	1	0.644788	0.666667
0.813302	0.75	0.68543	0.666667
0.907085	1	0.706081	0.75
0.893728	1	0.782964	1
0.929577	1	0.86217	0
0.827506	1	0.767255	0.5
0.836759	0.666667	0.756757	0
0.885835	1	0.729583	0.5
0.869848	0.8	0.758559	1
0.858844	0	0.729078	0.5
0.911661	1	0.715663	1
0.922166	0.5	0.847368	1
0.894614	0.75	0.84083	0.5
0.915813	1	0.831615	1
0.771812	0.666667	0.730298	1
0.851111	1	0.760984	1
0.891605	1	0.797101	1
0.839185	0.5	0.656827	1
0.86802	1	0.776471	1
0.864865	0.333333	0.761103	0.666667
0.825472	1	0.679214	0.666667
0.900606	1	0.803279	0.5
0.781321	0.5	0.667327	1
0.939929	1	0.862069	0.333333
0.732348	1	0.611465	1
0.8527	0	0.75419	1
0.823853	0	0.674312	1
0.858546	1	0.642487	0
0.823928	1	0.758437	0.5
0.943925	1	0.791444	0.666667
0.930205	1	0.822222	1
0.85	0.5	0.726496	1
0.87715	0.5	0.6593	1
0.913043	1	0.835714	1
0.880795	1	0.735849	1
0.809735	0.5	0.60644	1
0.936916	1	0.908524	1
0.919561	0.666667	0.841026	0.666667
0.840194	0.666667	0.762637	1
0.909402	1	0.84375	1
0.961661	0.666667	0.950769	1
0.92	1	0.845745	1
0.898182	0.5	0.883959	1
0.939496	1	0.845304	1
0.9375	1	0.869436	1
0.902128	1	0.676275	0
0.836502	1	0.706271	0
0.861111	1	0.736148	0
0.891414	1	0.842105	1
0.887218	1	0.725926	0
0.912088	1	0.879093	1
0.722892	0.5	0.573883	0
0.868952	1	0.719457	0.25
0.896057	0	0.79288	1
0.823322	0.333333	0.765281	0.5
0.904594	0.833333	0.873874	1
0.825893	1	0.684211	0.5
0.878136	0.666667	0.796296	0.333333
0.879656	0	0.66855	0.5
0.834437	0.75	0.789757	1
0.830395	1	0.689474	0.4
0.886598	1	0.812734	1
0.893204	0.75	0.782537	0
0.802721	0.666667	0.671088	0
0.815068	1	0.716981	0
0.846682	1	0.674024	1
0.808791	1	0.697793	0.5
0.935599	1	0.778481	0
0.95	1	0.859895	1
0.945848	0.75	0.808625	0.5
0.943239	1	0.84153	0.5
0.896825	1	0.77551	1
0.785283	0.666667	0.640316	0.5
0.813953	0	0.669449	0
0.863489	0.666667	0.603571	0.666667
0.743363	1	0.631579	0.5
0.813051	1	0.708333	0.5
0.858628	0.666667	0.792	1
0.873684	1	0.843648	1
0.868966	1	0.745283	0.722222
0.747899	0.857143	0.677966	0.642857
0.925	0.933333	0.79661	0.666667
0.633621	0.567568	0.518519	0.266667
0.900901	0.930233	0.827338	0.777778
0.818627	0.8	0.629032	0.538462
0.90411	0.972222	0.895238	0.772727
0.934343	1	0.862745	0.647059
0.845679	0.875	0.801802	0.833333
0.953488	1	0.922481	1
0.874126	0.833333	0.826087	0.863636
0.965347	1	0.932836	1
0.823204	0.821429	0.794872	0.692308
0.883333	0.911765	0.839623	0.777778
0.878981	0.85	0.666667	0.6
0.804233	0.814815	0.766234	0.666667
0.893333	0.8	0.886364	0.714286
0.820359	0.958333	0.831325	0.823529
0.933333	0.965517	0.890625	1

## Sheet: Fig. 5b (Neural recovery)
Early delay. Control	Early delay. Silenced	Late delay. Control	Late delay. Silenced
0.262706	0.218827	0.447119	-0.0203043
0.0975108	0.0398674	0.132451	0.235543
0.127428	0.0949604	0.143626	0.0105348
0.291525	0.152185	0.278809	0.426031
0.0838649	0.0550846	0.179733	0.00560761
0.173428	0.232662	0.288299	0.14205
0.182739	0.149477	0.244624	0.19816
0.128692	0.0882735	0.376654	0.3643
0.11927	0.0354739	0.160564	-0.0631654
0.225027	0.0722373	0.376608	0.220057
0.0880359	0.0304969	0.105869	-0.0264804
0.0271562	0.0229224	0.202348	0.0421092
0.134187	0.0590755	0.23024	0.248531
0.0140745	-0.0274165	0.116858	-0.209589
0.152362	-0.0569457	0.280798	-0.00193811
0.148933	0.0905017	0.290702	0.159242
0.201787	0.149957	0.365177	-0.0183418
0.0387899	0.00472921	0.0610479	-0.023079
0.0913897	-0.045854	0.146971	-0.00214538
Early delay. Control	Early delay. Silenced	Late delay. Control	Late delay. Silenced
0.360561	0.310425	0.737915	0.767078
0.242307	0.0954351	0.451322	0.657126
0.332459	0.258336	0.595119	0.566077
0.19352	0.229636	0.256714	0.204683
0.224838	0.254955	0.365081	0.600871
0.345908	0.322607	0.413707	0.541888
0.226368	0.197153	0.366435	0.369364
0.4929	0.385018	0.758116	0.721122
0.144197	0.130682	0.330719	0.511636
0.113042	0.144482	0.246081	0.450465
0.111612	0.0558896	0.263494	-0.0489287
0.0886003	0.105432	0.247054	0.26422
0.0842856	-0.00629515	0.299813	0.273775
0.134657	0.0466824	0.199088	0.590408
0.126694	0.111891	0.076962	0.0406749
0.134389	0.0337137	0.183404	0.342891
0.0719892	-0.0424489	0.263945	0.258361
0.147302	0.0917919	0.252136	0.203898
0.0711402	0.07982	0.0474637	0.06423
